# Supplementary material for: miRNAs involved in transcriptome remodeling during pollen development and heat stress response in Solanum lycopersicum
Source: Sci Rep. 2020 Jul 1;10:10694. doi: 10.1038/s41598-020-67833-6 (PMC7329895; doi:10.1038/s41598-020-67833-6)
Supplement: Supplementary file 2 — Supplementary file2 (XLSX 221 kb) [file 41598_2020_67833_MOESM2_ESM.xlsx]

## Sheet: Sheet1
Supplementary Table 1: Identified miRNAs in developing and heat-stressed pollen For each of the 790 putative miRNAs the name (column 1), sequence (column 2), assigned miRNA family (column 3), family assignment category (column 4) and genomic location (column 5 to 7) is given. In the case of more than one possible genomic location, multiple rows per miRNA are shown. In addition, for each miRNA the…
miRNA name	sequence	miRNA_family	category	location			miRNA on 5' arm			miRNA on 3' arm
				chromo	strand	loci	precursor sequence	dot bracket code	MFE	precursor sequence	dot bracket code	MFE
solyc-miR001	AAAAAAAGACUGACAGAAAUUUG		4	chr3	-	63712005..63712027				GAAAAUGACUGACAUAGCUUGUAUAGAGAAAUUUCUAUGUCAGUCUUUUUUUUUUUUCCCAGUUCAAAAAAAAAAAAGACUGACAGAAAUUUGUCUAUACAAGCUAUUCCAUU	.........((..((((((((((((((.((((((((..(((((((((((((((((((........))))))))))))))))))))))))))).))))))))))))))..))..	(-50.60)
solyc-miR002	AAAAAAAUGAAAUCGCUGCUCAAG		4	chr5	-	60734996..60735019				GCGGACGCAGCGAUUUACAAAGUAAAAUCGCUGCUGAGGCAGCGAUUUUGCCAAAAAAAUUUUUUUUAAUAAAAAAAUGAAAUCGCUGCUCAAGCAGCGAUUUGAUUUCAAAAU	((.......))........((((.(((((((((((..((((((((((((.........((((((((....))))))))))))))))))))..))))))))))).))))......	(-39.80)
solyc-miR003	AAAAAAGAUGCAGGACUAGAC	miR9476	1	chr1	-	87985695..87985715				UCCUGUCCAAAACUGCUAUUGGUCUAGUCCUGCAUCUUUUUUUACAUUUUUUCCGUUAUCAAAAAAUAUAAAAAAAGAUGCAGGACUAGACCAAUAGCAGGAUGGAUUGGC	.((.(((((...((((((((((((((((((((((((((((((((.(((((((........))))))).))))))))))))))))))))))))))))))))..))))).)).	(-66.50)
				chr1	+	87985744..87985764				AGCCAAUCCAUCCUGCUAUUGGUCUAGUCCUGCAUCUUUUUUUAUAUUUUUUGAUAACGGAAAAAAUGUAAAAAAAGAUGCAGGACUAGACCAAUAGCAGUUUUGGACAGG	..((..((((..((((((((((((((((((((((((((((((((((((((((........))))))))))))))))))))))))))))))))))))))))...))))..))	(-69.00)
solyc-miR004	AAAAAAUGGGCUAGCCCGGCCUGA		4	chr2	+	39600204..39600227				AAGUGGACUGGCCCGGCAAGACUGUAGCCCACGUACUUGUGGGCAAGACCGAUCAUUUUCUGGCCCACACAAAAAAUGGGCUAGCCCGGCCUGAUCCGUAAAAUGUCAAAGCCU	....((((.((((.(((.......(((((((......(((((((.(((..........))).))))))).......)))))))))).)))).).))).................	(-40.40)
solyc-miR005	AAAAACACAAUAUACUAGUGAUUU		4	chr1	+	81781187..81781210				UAUUACAGAUUGAAUCCACAAGAUUUACCAAUCCAAAACACUAGUAUAUUGUGUUUUUUUUCAGUUUUAAAAAAACACAAUAUACUAGUGAUUUCAAUUAGUAAAUCUUGUGGA	..............((((((((((((((.(((..(((.((((((((((((((((((((((........)))))))))))))))))))))).)))..))).))))))))))))))	(-49.90)
solyc-miR006	AAAAAGUGACCUGCAUUUUACUGA		4	chr5	-	61469376..61469399	GACCUCAUGAGGUGUCUGUAAAAAAGUGACCUGCAUUUUACUGACCUAGCGUUGAGGUCUCUUUUUCGGUCUCUUUUUCCCGAAAAGAGACCUCGUGAGGUCUCUUUUCUUGGU	(((((((((((((.(((...((((((.((((...........(((((.......)))))........)))).)))))).......))).)))))))))))))............	(-42.20)
				chr7	-	52296619..52296642	GACCUCAUGAGGUGUCUGUAAAAAAGUGACCUGCAUUUUACUGACCUAGCGUUGAGGUCUCUUUUUUCCGAAAAGAGACCUCGUGAGGUCUCUUUUCUAGGUCUCUUUUUGACC	(((((((((((((.(((..(((((((.(((((..((.(((......))).))..))))).)))))))......))).))))))))))))).........((((.......))))	(-44.50)
				chr2	-	34266902..34266925	GACCUCAUGAGGUGUCUGUAAAAAAGUGACCUGCAUUUUACUGACCUAGCGUUGAGGUCUCUUUUUCGGUCUCUUUUUUUCGAAAAGAGACCUCGUGAGGUCUCUUUUCUAGGU	(((((((((((((.(((..(((((((.((((...........(((((.......)))))........)))).)))))))......))).)))))))))))))............	(-43.90)
				chr12	-	59639405..59639428	GACCUCAUGAGGUGUCUGUAAAAAAGUGACCUGCAUUUUACUGACCUAGCGUUGAGGUCUCUUUUUUCCGAAAAGAGACCUCGUGAGGUCUCUUUUCUAGGUCUCUUUUUGGCC	(((((((((((((.(((..(((((((.(((((..((.(((......))).))..))))).)))))))......))).))))))))))))).........((((.......))))	(-43.90)
				chr4	-	45520207..45520230	GACCUCAUGAGGUGUCUUUAAAAAAGUGACCUGCAUUUUACUGACCUACUGUUGAGGUCUCUUUUUCGGUCUCUUUUUCCCGAAAAGAGACCUCGUGAGGUCUCUUUUUGGCCC	(((((((((((((.(((((.((((((.((((...........(((((.(....))))))........)))).)))))).....))))).)))))))))))))............	(-44.10)
solyc-miR007	AAAAAUCAGAUAAUUUGUUGGUGA		4	chr0	+	17789642..17789665	CAUGAGGUCUCUUUUUUGUAAAAAAUCAGAUAAUUUGUUGGUGACCUCGUGAGGUCUCCGUUUGGCGACCUCAUGAGGUGUCUGUAAAUAAGUGACCUGCAUUUUACUGACCUA	....(((((........((((((...(((...(((((((((..(((((((((((((.((....)).)))))))))))))..))...)))))))...)))..)))))).))))).	(-40.30)
				chr9	-	57542128..57542151	AAUGAGGUCUCUUUUUUUAAAAAAAUCAGAUAAUUUGUUGGUGAACUCGUGAGGUCUCCUUUUGGCGACCUCAUGAGGUGUCUGUAAAAAAAGUGACCUGCAUUUUACUGACCU	(((((((((.(((((((((.......((((((.............(((((((((((.((....)).))))))))))).))))))))))))))).))))).))))..........	(-40.10)
				chr5	-	61469442..61469465	CAUGAGGUCUCUUUUUUGUAAAAAAUCAGAUAAUUUGUUGGUGACCUCGUGAGGUCUCCGUUUGGCGACCUCAUGAGGUGUCUGUAAAAAAGUGACCUGCAUUUUACUGACCUA	.((((((((.((((((((........(((((............(((((((((((((.((....)).)))))))))))))))))))))))))).))))).)))............	(-42.80)
				chr10	+	6668145..6668168	CAUGAGGUCUCGUUUUUGUAAAAAAUCAGAUAAUUUGUUGGUGACCUCGUGAGGUCUCCGUUUGGCGACCUCAUGAGGUGUCUGUAAAAAAGUGACCUGCAUUUUAUUGACCUA	.((((((((.(.((((((........(((((............(((((((((((((.((....)).)))))))))))))))))))))))).).))))).)))............	(-38.60)
				chr12	+	39585365..39585388	CAUGAGGUCUCUUUUUUGUAAAAAAUCAGAUAAUUUGUUGGUGACCUCGUGAGGUCUCCGUUUGGCGACCUCAUGAGGUGUCUGUAAAAAAGUGACCUGCAUUUUACUGACCUA	.((((((((.((((((((........(((((............(((((((((((((.((....)).)))))))))))))))))))))))))).))))).)))............	(-42.80)
				chr10	-	55909705..55909728	CAUGAGGUCUCUUUUUUGUAAAAAAUCAGAUAAUUUGUUGGUGACCUCGUGAGGUCUCCGUUUGGCGACCUCAUGAGGUGUCUGUAAAAAAGUGACCUGCAUUUUACUGACCUA	.((((((((.((((((((........(((((............(((((((((((((.((....)).)))))))))))))))))))))))))).))))).)))............	(-42.80)
				chr10	-	41768367..41768390	CGUGAGGUUUCUUUUUUGUAAAAAAUCAGAUAAUUUGUUGGUGACCUCGUGAGGUGUCUGUUUGGUGACCUCAUGAGGUGUCUGUAAAAAAGUGACCUGCAUUUUAUUGACCUA	.((((((((.((((((((........(((((............((((((((((((..((....))..))))))))))))))))))))))))).))))).)))............	(-35.50)
				chr5	-	20065929..20065952	AUGAGGUCUCUUUUUUUAAAAAAAAUCAGAUAAUUUGUUGGUGACCUCGUGAGGUCUCCGUUUGGCGGCCUUAUGAGGUGUCUGUAAAAAAGUGACCUGCAUUUUACUGACCUA	((((((((.(((((((..........(((((............(((((((((((((.((....)).)))))))))))))))))).))))))).))))).)))............	(-37.40)
				chr8	+	7285200..7285223	CAUGAGGUCUCUUUUUUGUAAAAAAUCAGAUAAUUUGUUGGUGACCUCGUGAGGUCUCCGUUUGGCGACCUCAUGAGGUGUCUGUAAAAAAGUUACCUGCAUUUUACUGACCUA	....(((((........((((((...(((.((((((..(((..(((((((((((((.((....)).)))))))))))))..))).....)))))).)))..)))))).))))).	(-39.90)
				chr7	-	57189486..57189509	CAUGAGGUCUCUUUUUUGUAAAAAAUCAGAUAAUUUGUUGGUGACCUCGUGAGGUCUCCGUUUGGCGACCUCAUGAGGUGUCUGUAAAAAAGUGACCUGCAUUUUACUGACAUA	.((((((((.((((((((........(((((............(((((((((((((.((....)).)))))))))))))))))))))))))).))))).)))............	(-42.80)
				chr4	+	29312938..29312961	UCAUGAGGUCUCUUUUUUUAAAAAAUCAGAUAAUUUGUUGGUGACCUCGUGAGGUCUUUGUUUGGCGACCUCAUGAGGUGUCUGUAAAAAAGUGACCUGCAUUUUACUGACCUA	..((((((((.(((((((........(((((............(((((((((((((..........)))))))))))))))))).))))))).))))).)))............	(-36.60)
solyc-miR008	AAAAAUGACAUGUAGGACACGUGU		4	chr6	+	677692..677715				AUCCAACUCUUAAAUAAAUAAACACAUGAGUCCUACAUGACACAAUACACGUACGACACCACGUAGGACAAAAAAUGACAUGUAGGACACGUGUGUUUAUUUGUUCAACUUUAU	............((((((((((((((((.((((((((((.((.......(.((((......)))).)........)).)))))))))).)))))))))))))))).........	(-38.90)
solyc-miR009	AAAAAUGACAUGUAGGACAUAUGU		4	chr4	+	59454444..59454467				AUCCAACUUUUAAAUAAAUAAACACAUGAGUCCUACAUGACACAAUACACGUAGGACACUACGUAGGAUAAAAAAUGACAUGUAGGACAUAUGUGUUUAUUUGUUCAACUUUAU	............((((((((((((((((.((((((((((.((.....(((((((....)))))).).........)).)))))))))).)))))))))))))))).........	(-40.10)
solyc-miR010	AAAAAUGGGCUAGCCCGACCUGAC		4	chr1	-	3894781..3894804	AUCAUUUUCUGGCCCACAUAAAAAAUGGGCUAGCCCGACCUGACCCGUAAAAUGUCAAAACCUGUAUGGGUUAGCCCGGAUGGGGUGGGCGAGUCCAUAUUGAUUGCUGUACUC	((((....((.((((((........((((((((((((((.((((.........))))......)).))))))))))))......)))))).)).......))))..........	(-37.00)
solyc-miR011	AAAAAUGGGCUAGCCCGGCCUGAC		4	chr6	+	20224044..20224067	GUUGUUGUAUGGCCUACACCAAAAAUGGGCUAGCCCGGCCUGACCCGUAAAAUAUUGAAGCCUAUAUGGAUUAGCCCAGAUGGAGUAGGCUAGCCCAUAUUGACAACUCUACAC	(((((((((((((((((.(((....((((((((.(((((....................))).....)).))))))))..))).)))))).....)))).))))))).......	(-35.60)
				chr2	+	45020141..45020164	ACCAUUUUCUAGCCCACGCCAAAAAUGGGCUAGCCCGGCCUGACCCAUAAAAUGUCAAAGCCUGUAUGGGUUAGCCCGAAUGGGGUGGGCUAGCCCAUAUUGGCAGCUCUAAAU	.(((....(((((((((.(((....((((((((((((((.((((.........))))..))).....)))))))))))..))).))))))))).......)))...........	(-50.10)
solyc-miR012	AAAACCGUUAAAUAAGUGAUCAAU		4	chr1	+	98179546..98179569				UUUCAAAAUACUGGCAUCCACCUUUGCGUUCAAAAUUAAUCACUUAUUUAACAGUUUUUAAUUUAAUUUUAAAACCGUUAAAUAAGUGAUCAAUUUUGAAGACAAGGGUAUUUU	...................(((((((..(((((((((.((((((((((((((.(((((.((......)).))))).)))))))))))))).)))))))))..))))))).....	(-38.40)
solyc-miR013	AAAACGUGUCGAUCCAGUCUCACC		4	chr12	+	59561358..59561381				AAGGCUUGGGCCAGGUGGGGCUGGACCAACCCUUUUUGACAACUCUAGAUACAUCAAAAGUAGAGUUGUCAAAACGUGUCGAUCCAGUCUCACCCGGCCCAAGCCUGGUGGGCC	.(((((((((((.((((((((((((.(.((.(.((((((((((((((.............)))))))))))))).).)).).)))))))))))).)))))))))))........	(-67.20)
solyc-miR014	AAAAGAGCUGUUCGCAGAGAG		4	chr8	-	65013094..65013114				UUCGCUUGAUACAUUUUUUCUUUCACUCUCUCUGCGAAUAAAGCUCUUUUUUUUUAAAUCUUACAAGAUAAAAAGAGCUGUUCGCAGAGAGAGUUGAAGAAAUAUAUUAAU	.....((((((.....(((((((.(((((((((((((((..((((((((((......((((....))))))))))))))))))))))))))))).)))))))..)))))).	(-44.90)
solyc-miR015	AAAAGUAAAACGUUACUUACAGUG	miR10538	3	chr7	-	66326975..66326998				UGGCGUCAGAUUGAUAUGCGUUACUCACAGUAACGUUUUACUCCUAAAACGUUACUGAAAAUAACGUUUUAAAAGUAAAACGUUACUUACAGUGACAAAUAUCAACCUAAUACU	.......((.(((((((..((((((...((((((((((((((..((((((((((.......))))))))))..))))))))))))))...))))))..))))))).))......	(-40.70)
solyc-miR016	AAAAGUAGAAAUAUAUAUCCU		4	chr7	-	1826107..1826127				CCCAAGCCAGUGGGCCACCCCAAAGGAUAUAUAUUGCUACUUUUGAGGAUAUGUAAGUCGGCUAAUCCUCAAAAGUAGAAAUAUAUAUCCUUUGGGGUGGCCCACUUGAUA	........(((((((((((((((((((((((((((.((((((((((((((..((......))..)))))))))))))).))))))))))))))))))))))))))).....	(-73.40)
solyc-miR017	AAAAGUGACCUGCAUUUUACUGAC		4	chr7	+	28372516..28372539	ACCUCAUGAGGUGUCUGUAAAAAAGUGACCUGCAUUUUACUGACCUAGCGUUGAGGUCUCUUUUUCGGUCUCUUUUUUCCGAAAAGAGACCUCGUGAGGUCUCUUUUCUAGGUC	((((((((((((.(((..(((((((.((((...........(((((.......)))))........)))).)))))))......))).))))))))))))..............	(-39.30)
				chr1	+	39184557..39184580	ACCUCAUGAGGUGCCUUUAAAAAAGUGACCUGCAUUUUACUGACCUACUAUUGAGGUCUCUUUUUCCCCGAAAAGUGACCUCAUGAGGUCUCUUUUCAAGGUCUCUUUUUGGCA	((((....))))(((....((((((.(((((..........(((((.....(((((((.((((((....)))))).)))))))..)))))........))))).))))))))).	(-40.20)
				chr5	+	13807338..13807361	ACCUCAUGAGGUGUCUGUAAAAAAGUGACCUGCAUUUUACUGACCUAGCGUUGAGGUCUCUUUUUAGGUCUCUUUUUCCCGAAAAGAGACCUCGUGAGGUCUCUUUUCUAGGUC	((((((((((((.(((...((((((.((((((.........(((((.......)))))......)))))).)))))).......))).))))))))))))..............	(-40.90)
				chr4	+	29313005..29313028	ACCUCAUGAGGUGUCUGUAAAAAAGUGACCUGCAUUUUACUGACCUACUGUUGAGGUCUCUUUUUCGGUCUCUUUUUCCCGAAAAGAGACCUCGUGAGGUCUCUUUUCUAGGUC	((((((((((((.(((...((((((.((((...........(((((.(....))))))........)))).)))))).......))).))))))))))))..............	(-38.80)
				chr6	+	41656537..41656560	ACCUCAUGAGGUGUCUGUAAAAAAGUGACCUGCAUUUUACUGACCUAGCAUUGAGGUCUUCUUUUAGGUCUCUUUUUUCCGAAAAGAGACCUCGUGAGGUCUCUUUUCUAGGCC	((((((((((((.(((..(((((((.((((((.........(((((.......)))))......)))))).)))))))......))).))))))))))))..............	(-42.00)
solyc-miR018	AAAAGUUGUGACUUUUAUGAAGAG		4	chr7	+	6937706..6937729				UGACUUUUAUGAAAAGUUGCGACUUUUAUGAAGAGUUGCAACUUUUAUAUCAAAAGUUGUAACUUUUCUGAAAAGUUGUGACUUUUAUGAAGAGUUUGAAUUUUUAUGAAAAUU	.(((((((...((((((((((((((((..(((((((((((((((((.....)))))))))))))))))..))))))))))))))))...)))))))..................	(-45.10)
solyc-miR019	AAAAUAAAGAAAAAAUUAUAAAUA		4	chr8	-	47248353..47248376	GACAAUAGAAUUAGAAGAACAAAAUAAAGAAAAAAUUAUAAAUAGAAUUUAUAUUCUCUAUUUAUAAUUUUUUGUUUAUUUUGUUCUUCUAAUUCUAUUGUCAUACUACUUAAU	((((((((((((((((((((((((((((.(((((((((((((((((..........))))))))))))))))).))))))))))))))))))))))))))))............	(-56.00)
solyc-miR020	AAAAUGAGGCGUAUGCUCGCUCCG		4	chr9	-	3011727..3011750	UAUAGCACACGAAAAUCGACAAAAUGAGGCGUAUGCUCGCUCCGGGGCUCGUUUGACCCUCUAAAUGGGUCGGAUUAGCCGUGAUGGCCAACCGUAUGCAUAGACAAGGUCUUG	.................(((........(((((((...(((.((.((((.(((((((((.......))))))))).)))).))..)))....))))))).........)))...	(-35.60)
				chr7	-	3553..3576				UGGGUCGGAAAAGCCGUGAUGGCCAACCGUAUGCAUAGACAAUGGUGUGCAAUAGCACACGAAAACCGUUAAAAUGAGGCGUAUGCUCGCUCCGGGGCUCGUUUGACCUUCCAA	.((((((((..((((.((..(((....(((((((.((...((((((((((....))))......))))))....))..)))))))...))).)).))))..)))))))).....	(-37.00)
solyc-miR021	AAAAUUCAUUGACCAGUAAAGAGA		4	chr5	-	3919569..3919592				CAUUUCAUCUUAUCUAUGUUUGCUUGGAUUGUUUUCUCUUUGACUAAUAAAUGAAUUUUUCAGUUUCAAAAAAAUUCAUUGACCAGUAAAGAGAAAACAAUCAUAGCAAACAUA	..............((((((((((..((((((((((((((((.((....(((((((((((.........)))))))))))....))))))))))))))))))..))))))))))	(-42.70)
solyc-miR022	AAAAUUGUCAUGUAGAACGAAUGU		4	chr2	+	25065398..25065421				UUUGAAAGUACAGAAAUAGACACACUCGUUCUACGUGGCAUAAUACAUUGUAGGACAUCAAGUAGGAUAUAAAAUUGUCAUGUAGAACGAAUGUGUCUAUUUCUUGAACUUUAU	....(((((.((((((((((((((.(((((((((((((((...(((.(((........))))))...........))))))))))))))).)))))))))))).)).)))))..	(-45.80)
solyc-miR023	AAAAUUGUCAUGUAGGACGAAUGU		4	chr8	-	56627731..56627754				AUAUAAAACUGAACAAAUAGACACAUGAGUCCUAUGUGACAUAAUCCAUAUAGGAUGCCAAGUAGAACACAAAAUUGUCAUGUAGGACGAAUGUGCCUAUUUGUUUAAGUGUCU	.......(((((((((((((.(((((..(((((((((((((..((((.....))))...................)))))))))))))..))))).)))))))))).)))....	(-41.00)
				chr11	-	1966627..1966650				GUUGAACAAGUAGACACGCGCGACCUACAUGACAUAAUACACGUAGGAUGCAGGACGUCACGUAAGAUGCAAAAUUGUCAUGUAGGACGAAUGUGUCUAUUCGAUUAAUUUUAA	(((((.(.((((((((((..((.(((((((((((......((((..((((.....))))))))............))))))))))).))..)))))))))).).))))).....	(-36.20)
solyc-miR024	AAACCGAUAACCCAAUAAGACGAU		4	chr11	+	50865262..50865285				UGAUGGGUUUAGAAAAAAUAUUUUUUGGGUUAUUGGGUCGGUUUCGGUUUAUCCUAUUGGGUUAUUGGGUAAACCGAUAACCCAAUAAGACGAUAUUUAUUUUCUACUUACCCU	....((((.((((((..(((..(.(((..(((((((((.....(((((((((((............)))))))))))..)))))))))..))).)..)))))))))...)))).	(-38.80)
				chr12	+	3542591..3542614				UGGGUUUUUAAUGGGUUUAGAAAAAAUAAUUAUUGGGUUAUUGGGUCGGUUUCGAUUUUCCCUAUUGGGUAAACCGAUAACCCAAUAAGACGAUAGUUAUUUACUACUUUACCC	............((((..((...((((((((((((..(((((((((((((((.......(((....))).)))))))...))))))))..))))))))))))....))..))))	(-37.30)
				chr4	+	58312515..58312538				AAUGGGUUUAGAAAAAAUAAUUAUUGGAUUAUUGGGUCGGUUUUGAAUUUUUCCUAUUGGGUUAUUGGGUAAACCGAUAACCCAAUAAGACGAUAGUUAUUUACUACUUACCCU	...((((.(((...((((((((((((..(((((((((((((((........(((....))).........)))))))...))))))))..)))))))))))).)))...)))).	(-38.70)
				chr3	+	34387722..34387745				UAAUGGGUUUAGAAAAAAUAAUUAUUGGGUUAUUGGGUCAGUUUCGGUUUUUCCUAUUGGGUUAUUGGGUAAACCGAUAACCCAAUAAGACGAUAGUUAUUUACUACUUUACCC	....((((..((...((((((((((((..(((((((((.....(((((((..((((.........)))).)))))))..)))))))))..))))))))))))....))..))))	(-40.40)
				chr4	+	53599911..53599934				UUAAUGGGUUUAGAAAAAAUAAUUAUUGGGUUAUUGGGUCGGUUUCAGUUUUUCCUAUUGGGUUAUUGGUAAACCGAUAACCCAAUAAGACGAUAGUUAUUUACUACUUUACCC	.....((((..((...((((((((((((..(((((((((((((((((((...(((....)))..)))))..))))))...))))))))..))))))))))))....))..))))	(-39.00)
				chr3	+	11614260..11614283				UAAUGGGUUCAGAAAAAAUAAUUUUUGGGUUAUUGGGUCGGUUUCGGUUUAUCCUAUUGGGUUAUUGGGUAAACCGAUAACCCAAUAAGACGAUAUUUAUUUAUUACUUACCCU	....((((..((((.((((((...(((..(((((((((.....(((((((((((............)))))))))))..)))))))))..)))...)))))).)).)).)))).	(-38.00)
solyc-miR025	AAACCUUACUUGACAUAUACUUAU		4	chr4	+	50962055..50962078	AAGAAUGUGACAUGUCAAUUAAACCUUACUUGACAUAUACUUAUCUGCAAUUUAAAUGCAGAAAAGUAUAUGUCAGGUAUUGUUUAGUUGACUUCUUAGUUCUUAUCGUCUGUG	((((((..((...(((((((((((..((((((((((((((((.((((((.......)))))).))))))))))))))))..))))))))))).))...))))))..........	(-48.80)
solyc-miR026	AAACGAUGUCUCAUCCACGUCAGA		4	chr9	+	1824528..1824551	UGUUGCUCGGACUAACCCUAAAACGAUGUCUCAUCCACGUCAGAUCCUCAAAAAAUAAAUAGUAUUUUUAGAGGAUCUGACAUGCACCUGUCAACAUUUUUGUAGAGUCCGAGU	....(((((((((....(((.((.(((((..((..((.(((((((((((.(((((((.....))))))).))))))))))).))....))...))))).)).))))))))))))	(-40.20)
solyc-miR027	AAACGCAUAAACGUAACUGUGAGU		4	chr10	+	7768955..7768978	GUUAACGGGUUGGAGACGUUAAACGCAUAAACGUAACUGUGAGUAACGUUUUAUACCUAAAACGUUACUCAAGAGUACGUUUUUGGAGAAUCCAAUCACGGGCCAUUGACUCCA	((((((((((((((..(.(((((......((((((.((.((((((((((((((....))))))))))))))..))))))))))))).)..))))))).)).....)))))....	(-36.20)
solyc-miR028	AAACGCUGAUUCCAUCUCACGAUA		4	chr2	+	35690694..35690717				UUUGGAGAAUAUAGAAUCAUAUCCCAUGAUAUGAAAUCAUGAGAUGGAGCCAGCGUAAAAUCGCAUGUCCAAACGCUGAUUCCAUCUCACGAUACCAUAUCUUGAUAUGGUAUU	...............((((((((....((((((..(((.((((((((((.((((((................)))))).)))))))))).)))..))))))..))))))))...	(-40.30)
				chr8	+	5225603..5225626				UUUGGAAAAUAUGAAAUCAUAUCUUAUGAUAUGGAAUCAUGAGAUGGAAUCAGCGUGAAAUCGCAUGUCCAAACGCUGAUUCCAUCUCACGAUACCGUAUUGUGAUAUGAUACC	...............((((((((..(((((((((.(((.(((((((((((((((((................))))))))))))))))).))).)))))))))))))))))...	(-49.70)
				chr7	-	65091042..65091065				UUUGGAUAAUAUGAUAUCACAUCUCAUUAUAUGAAAUCAUGAGAUAGAAUUAGCGUAAAAUCACAUAUCUAAACGCUGAUUCCAUCUCACGAUACCAUAUAAUGAUAUGGUAUC	............(((((((....((((((((((..(((.((((((.((((((((((................)))))))))).)))))).)))..))))))))))..)))))))	(-38.30)
				chr8	-	57220965..57220988				UUUGGAGAAUAUAGAAUCACAUCUCAUGAUAUGAAAUCAUGAGAUGGAAUCAGCGUAAAAUUGCAUGUCCAAACGCUGAUUCCAUCUCACGAUAUCAUAUCGUGAUAUGUUAUC	..................((((.(((((((((((.(((.(((((((((((((((((....(((......)))))))))))))))))))).))).))))))))))).))))....	(-49.90)
solyc-miR029	AAACGCUGAUUCUAUCUCAUGAUA		4	chr1	-	78487148..78487171				UUUGAAGAAUAUGGUAUCACAUCUCAUGAUAUGGAAUCAUGAGAUGAAAUCAGCGUAAAAUCGCAUGUCCAAACGCUGAUUCUAUCUCAUGAUACCAUAUCAUGAUAUGGUGUC	..................((((((((((((((((.(((((((((((.(((((((((................))))))))).))))))))))).)))))))))))...))))).	(-47.40)
solyc-miR030	AAACUUAGACCAACCCUUUGUAAA		4	chr8	-	3445361..3445384				AUUUUUACACUGGGUUGGCGUAAGUUUGUGAAAGAGAAAGGUUUAAGAGCAAAAGAUACGAUUAUUUCACAAACUUAGACCAACCCUUUGUAAAAAUAACUUUUUGAUUACUUU	(((((((((..(((((((..(((((((((((((.......((((.........)))).......)))))))))))))..)))))))..))))))))).................	(-38.30)
solyc-miR031	AAAGAACUAGACCUUUAGCGGCGA		4	chr10	+	5010397..5010420	GCCAACUAGGAUUUACUACAAAAGAACUAGACCUUUAGCGGCGACCCACAACAGUCCAAAAAAUCGUCACUAAAGGUCAAGUUCUUUUGUAGUGAAUCUUAGUUGACAACGCUU	..((((((((((((((((((((((((((.(((((((((.(((((...................))))).))))))))).)))))))))))))))))))))))))).........	(-57.90)
solyc-miR032	AAAGACAAAAUAAAAUGGGUCAUA		4	chr2	-	32499137..32499160				AUGAUAUGAUCUAUUUUAUUUUGUCUUUAAUCCUAAUUCAAGGUUUAAAGAGAGGGAUUAAUUUAGGAUUAAAGACAAAAUAAAAUGGGUCAUAUCAUAUUUUUUUAAUGGGUC	((((((((((((((((((((((((((((((((((((.....(((((........)))))...))))))))))))))))))))))))))))))))))))................	(-47.10)
solyc-miR033	AAAGACUGAUUUAUUCACUGGAAG		4	chr8	+	58180350..58180373				UUUUUUCACCAAAACAGUAUUUAAUUAUAAUCUUCCAGUGAAUAAAUCGAUCUUUUUUUCCCAUCUCAAAAAAGACUGAUUUAUUCACUGGAAGAUGAUAGUUAAAUUCUGGUU	..............(((.((((((((((.((((((((((((((((((((.((((((((.........)))))))).)))))))))))))))))))).)))))))))).)))...	(-46.10)
solyc-miR034	AAAGACUUUAGGGACAUAUACAAA		4	chr1	-	6742051..6742074				UAUUGACAUUAAUAAAUUGUGCUAAAGCCUUUACCGGCAUUGGUUAAGUGCCAUUAGAACCAAUGUCGCUAAAGACUUUAGGGACAUAUACAAAGUGUCAAUUGCCGCUAAAUA	.(((((((((.......(((.((((((.(((((.(((((((((((..(......)..))))))))))).))))).))))))..))).......)))))))))............	(-35.40)
solyc-miR035	AAAGAGGGGCAUACUGUGAACACC		4	chr0	+	18590175..18590198				AUAAAUAUUUCAGUAAAAAAUUAGUCACAUUGUUCACGUCUUUGCAUGAAAACUCUUCAUGUUUUCAAGCAAAGAGGGGCAUACUGUGAACACCUAAAUUUUUACCAAAAUAUA	....((((((..(((((((.(((((((((.(((((.(.(((((((.(((((((.......))))))).)))))))))))))...)))))....)))).)))))))..)))))).	(-35.30)
				chr0	+	19949046..19949069				AUAAUUAUUUCAGUAAAAAAUUAGUCACAUUGUUCACGUCUUUGCAUGAAAACUCUUCAUGUUUUCAAGCAAAGAGGGGCAUACUGUGAACACCUAAUUUUUUACCAAAAUAUA	.....(((((..(((((((((((((((((.(((((.(.(((((((.(((((((.......))))))).)))))))))))))...)))))....))))))))))))..)))))..	(-37.90)
				chr12	+	10004314..10004337				AUAAAUAUUUUAGUAAAAAAUUAGUCACAUUGUUCACGUCUUUGCAUGAAAACUCUUCAUGUUUUCAAGCAAAGAGGGGCAUACUGUGAACACCUAAUUUUUUACCAAAAUAAA	.....((((((.(((((((((((((((((.(((((.(.(((((((.(((((((.......))))))).)))))))))))))...)))))....)))))))))))).))))))..	(-39.10)
				chr4	+	28004975..28004998				AUAAAUAUUUGAGUAAAAAGUUAGUCACAUUGUUCACGUCUUUGCAUGAAAACUCUUUAUGUUUUCAAGCAAAGAGGGGCAUACUGUGAACACCUAAUUUUUUACCAAAAUAUA	....((((((..(((((((((((((((((.(((((.(.(((((((.(((((((.......))))))).)))))))))))))...)))))....))))))))))))..)))))).	(-39.80)
				chr8	+	50082433..50082456				AUAAAUAUUUCAGUAAAAAAUUAGUCACAUUGUUCACGUCUUUGCAUGAAAACUCUUCAUGUUUUCAAGCAAAGAGGGGCAUACUGUGAACACCUAAUUUUUUACCAAAAUAUA	....((((((..(((((((((((((((((.(((((.(.(((((((.(((((((.......))))))).)))))))))))))...)))))....))))))))))))..)))))).	(-39.20)
solyc-miR036	AAAGAUAUAUAUGUGUCCACGUGG		4	chr10	-	58375466..58375489	ACUAUUUAACAGUAUAUUUUAAAGAUAUAUAUGUGUCCACGUGGACUAUUUAUAAUGAUUCAAUAUUUAUGAUGUCCACGUGGAAACAUAUAUACCUUUAUAGUGCAGAGGGGU	...........((((....(((((.(((((((((.(((((((((((...((((((...........)))))).))))))))))).))))))))).)))))..))))........	(-37.80)
				chr6	-	19893219..19893242	ACUAUUUAUUAGUGUAUUUUAAAGAUAUAUAUGUGUCCACGUGGACACAUUACUAUUUAUAAUUAUGCAAUAUUUCUUAUGUCCAUGUGGACACAUAUAUACCUUUAAAAUACA	((((.....))))(((((((((((.((((((((((((((((((((((......(((((((....))).)))).......)))))))))))))))))))))).))))))))))).	(-47.60)
solyc-miR037	AAAGAUUGAGACUAUCCUAUA		4	chr11	-	53000122..53000142	AUUCAGUCUUUGGAGGCAAGAAAGAUUGAGACUAUCCUAUAAACUGAAUUAUUAUCAUUCUCAAAAUAAUAAUUCAGUCUAUGGGAUAGUCUCAAUCUUUCCUGCCUCGAG	..........(.((((((.((((((((((((((((((((((.(((((((((((((..........))))))))))))).)))))))))))))))))))))).)))))).).	(-60.80)
solyc-miR038	AAAGCCAUGGACGGAAGUGGGA		4	chr2	+	2605603..2605624				CGUCCAUCGGUGCAAUGGUGAAGUCGGUCAGCCCCGUCCAAUCUCCUAAAUUGAUGGGGACUUUAGGAGCAAAGCCAUGGACGGAAGUGGGAGUGGCAUUGACUGUCUUCAA	...((((.......))))(((((.((((((((((((((((..((((((((((......)).))))))))........)))))))..........)))..)))))).))))).	(-35.30)
solyc-miR039	AAAGCCUGUAUGGGUUAGCCCGGA		4	chr2	+	16545080..16545103				UGUGGGUUAGGCCAGCUGUUUCAUGAACCACGCAAAAAAUCGGCUAGCCCGGCCUUACUCGUAAAAUGUCAAAGCCUGUAUGGGUUAGCCCGGAUAGGUGGGCUAGCCCAUAUU	((((((((((.(((.((((((....................((((((((((((.((((.........)).)).))).....))))))))).)))))).))).))))))))))..	(-43.70)
solyc-miR040	AAAGCGAGAGAAAAUUGUAUAUAU		4	chr12	+	58433794..58433817				AUUGCAGUGAAAUACAAUUUUCUCUCGCUUUAUACAACAAAAGUGUAUAAAUCGUGUUUCUGUUUUGUAUAAAGCGAGAGAAAAUUGUAUAUAUACAUGCAAAAAUAUAUAUCU	.((((((((..((((((((((((((((((((((((((....((................))...))))))))))))))))))))))))))...))).)))))............	(-41.30)
solyc-miR041	AAAGCGCACAAGGGUCGCCUCGCU		4	chr12	+	58387356..58387379	UCACCUCGCCUCAAGUUAAAAAAGCGCACAAGGGUCGCCUCGCUUUGAAGCGCGCUUUUCUGCGCUUUUAACAACAUUGAUCCCGAGGUAAGGAAACUCUUACGGAAAAUGAGU	..((((((..(((((((..(((((((((.(((((((((.((.....)).))).)))))).)))))))))...))).))))...))))))......((((...........))))	(-35.50)
solyc-miR042	AAAGCUUAUAUGGAUUAGCCCGGA		4	chr1	+	70259147..70259170				CUUGUGGGUAUGGUCGACCAUUUUGCCCCACGCCAAAAAUGGGCUAGCCCGGCCUGACCCGUAAAAUGUCAAAGCUUAUAUGGAUUAGCCCGGAUGGUGUGGUCUAGCCCAUAU	..(((((((((((....))))......((((((((....((((((((.(((((.((((.........))))..))).....)).))))))))..))))))))....))))))).	(-40.70)
				chr1	+	70423144..70423167				UUGUGGGUUGGGUCGACCAUUUUUGCCCUACGCCAAAAAUGGGCUAGCCCGUCCUGACCCGUAAAAUGUCAAAGCUUAUAUGGAUUAGCCCGGAUGGUGUGGGUUAGCCCAUAU	.((((((((((.....))).......(((((((((....((((((((.((((..((((.........))))........)))).))))))))..)))))))))...))))))).	(-39.80)
solyc-miR043	AAAGGAGGGUAUACCAACUCUAGA		4	chr4	+	65020482..65020505				CUCAAUUUUGUCAUUUGGUGCUGAUAUGCUCCUCGUUAUGAAAGUGACUCAUAUAUAUUUUUACCGUCAUAAAGGAGGGUAUACCAACUCUAGAUGACAAAGUUGAGGGGUAUC	((((((((((((((((((.(.((.(((((.((((.((((((..((((.............))))..))))))..))))))))).)).).)))))))))))))))))).......	(-42.90)
solyc-miR044	AAAGGUAUAUAUGUCCUCACGUGG		4	chr4	+	5930420..5930443	UCUAUUUGAUAGUGUAUUAUAAAGGUAUAUAUGUCCUCACGUGGACAUCAUAAAUAUCGGAUAAUUAUAAAUAGUAAUGUGUCCACGUGAGCACAUAUAUACCUUUAAAAUACA	............((((((.(((((((((((((((.((((((((((((.(((...(((.............)))...))))))))))))))).))))))))))))))).))))))	(-46.90)
solyc-miR045	AAAGGUAUAUAUGUGCCCACGUGG	miR7984	3	chr1	-	71730359..71730382	AAUAUUUAAUAGUGUAUUUUAAAGGUAUAUAUGUGCCCACGUGGACAUGUUACUAUUUAUAAUUAUGCAAUAUUUAUGAUGUCUACGUGGGCACAUCUAUGCCUUUAAAAUACA	............(((((((((((((((((.((((((((((((((((((.....(((((((....))).))))......)))))))))))))))))).)))))))))))))))))	(-52.90)
				chr12	+	14363145..14363168	GCUGUUUAAUAGUAUAUGUUAAAGGUAUAUAUGUGCCCACGUGGACACGUUACUAUUUAUAAUGAUAUAAUCUUUAUGAUGUCCACGUGGACACAUAUAUACUUAUAAAAUAUA	(((((...)))))((((.(((.(((((((((((((.((((((((((((((......(((((....))))).....))).))))))))))).))))))))))))).))).)))).	(-42.90)
				chr7	+	49405917..49405940	ACUAUUUAAUAAUAUAUUUUAAAGGUAUAUAUGUGCCCACGUGGACACAUUACUAUUUAGUGAUGCAAUAUUUAUAAUGUCCGCAUGAGCACAUAUGUACCUUUAAAAUACACU	..............((((((((((((((((((((((.((.((((((((((((((....)))))))............))))))).)).))))))))))))))))))))))....	(-46.30)
				chr1	-	75932114..75932137	UCUACCUUUUUCCGUAUUUUAAAGGUAUAUAUGUGCCCACGUGGACAUCAUAAAUAUUGCAUCAUUAUAAAUAGUAACGUGCCCAUGUGAGUACAUAUAUACCUUCAAAAUACA	.............(((((((.(((((((((((((((.(((((((.(((......((((...........)))).....))).))))))).))))))))))))))).))))))).	(-40.20)
				chr0	-	20209344..20209367	ACUAUUUAAUAGUGUAUUUUAAAGGUAUAUAUGUGCCCACGUGGACACACUACUAUUUAUAAUUAUGAAAUAUUUAUGAUGUCCACGUGGACACAUAUAUACCUUCAAAAGACA	(((((...)))))((.((((.((((((((((((((.(((((((((((((..(.(((((.........))))).)..)).))))))))))).)))))))))))))).)))).)).	(-44.70)
				chr5	-	29198018..29198041	ACCAUUUAAUAGUAUAUUUUAAAGGUAUAUAUGUGCCCACGUGGACAUAAAAAAUAUUGCAUAAUUAUAAAUAGCAACGUGUCCACGUGGGCACAUAUAUACCUUUAAAAUACC	..............((((((((((((((((((((((((((((((((((......((((...........)))).....))))))))))))))))))))))))))))))))))..	(-56.50)
				chr5	-	22104561..22104584	ACUAUCUAAUAGUGUAUUUUAAAGGUAUAUAUGUGCCCACGUGGACUCAUAUUACUCAUAAUUAUGCAAUAUCUUUUACGUCCAUGUGAGCACAUAUAUGCCUUUAAAAUACAC	...........(((((((((((((((((((((((((.(((((((((.................................))))))))).)))))))))))))))))))))))))	(-49.90)
				chr5	+	29197956..29197979	CACUAUUUAUAGGGUAUUUUAAAGGUAUAUAUGUGCCCACGUGGACACGUUGCUAUUUAUAAUUAUGCAAUAUUUUUUAUGUCCACGUGGGCACAUAUAUACCUUUAAAAUAUA	.............((((((((((((((((((((((((((((((((((.(((((.............)))))........)))))))))))))))))))))))))))))))))).	(-58.70)
				chr3	-	9555130..9555153	GGGAGUAGUGUAUAUAUUUUAAAGGUAUAUAUGUGCCCACGUGGACAUCAUAAAUAUUGCAUCAAUUUAAAUAGUAAUGUGUACAUGUGGACACAUAUAUACAUUUAGAAUACA	..............(((((((((.(((((((((((.(((((((.(((.(((...((((...........))))...)))))).))))))).))))))))))).)))))))))..	(-35.50)
solyc-miR046	AAAGGUAUAUAUGUGCUCACGUGG	miR7984	3	chr1	+	80139613..80139636	ACUUUUUAAAAGUAUAAAUUAAAGGUAUAUAUGUGCUCACGUGGAUCCAUUACUAUUUAUGAUGUCCACGUGACACAUAUAUUCCUUUAAAAUACACUAUUAAAUAGUGCAAAG	(((.(((((.(((.((..(((((((.(((((((((.((((((((((.(((........)))..))))))))))))))))))).)))))))..)).))).))))).)))......	(-41.00)
solyc-miR047	AAAGGUAUAUAUGUGUCCACGUGG	miR7984	3	chr5	-	11813018..11813041	ACUAUUUAAUAGUGUAUAUUAAAGGUAUAUAUGUGUCCACGUGGACAUCAUAAAUAUAUAUAAUUAUAAAAUAGUAAUGUGUCCACGUGGACACAUAUAUACCUUUAAAAUACA	(((((...)))))((((.(((((((((((((((((((((((((((((.(((...((((((....))))...))...)))))))))))))))))))))))))))))))).)))).	(-54.90)
				chr5	+	11812956..11812979	ACUAUUUAAUAGUGUAUUUUAAAGGUAUAUAUGUGUCCACGUGGACACAUUACUAUUUUAUAAUUAUAUAUAUUUAUGAUGUCCACGUGGACACAUAUAUACCUUUAAUAUACA	(((((...)))))((((.((((((((((((((((((((((((((((((((...(((.............)))...))).))))))))))))))))))))))))))))).)))).	(-55.00)
				chr3	+	4119383..4119406	CGGAGGGAAUAGUGUAUUCUAAAGGUAUAUAUGUGUCCACGUGGACAUUAUAAAUAUUGUAUCAUUAUAAAUAGUAACUUGUCCACAUGAGCACAUAUGUAUCUUUAAAAUACA	............((((((.(((((((((((((((((.((.(((((((.........(((((....))))).........))))))).)).))))))))))))))))).))))))	(-39.90)
				chr3	+	5122587..5122610	AUUUUUUAAAAGUGUAUUUUAAAGGUAUAUAUGUGUCCACGUGGACACAUUACUAGUUAAAAUGAUGCAAUAUUGAUGAUGUCCACGUGGACACAUAUAUACCUUUAAAAUACA	............((((((((((((((((((((((((((((((((((((((((.((...............)).))))).)))))))))))))))))))))))))))))))))))	(-59.90)
				chr3	-	5122649..5122672	CACUUUUAAUAAUGUAUUUUAAAGGUAUAUAUGUGUCCACGUGGACAUCAUCAAUAUUGCAUCAUUUUAACUAGUAAUGUGUCCACGUGGACACAUAUAUACCUUUAAAAUACA	............((((((((((((((((((((((((((((((((((((.......(((((.............)))))))))))))))))))))))))))))))))))))))))	(-58.40)
				chr7	-	60956488..60956511	ACUAUUUAAUAUGUUAUUUUAAAGGUAUAUAUGUGUCCACGUGGACACGUUGCUAUUUAUAAUUAUGUAAUUUUUUUUAUGUCCACGUGAAAAUAUAUAUACCUUUAAAAUACA	...........(((.(((((((((((((((((((...((((((((((.........(((((....))))).........))))))))))...))))))))))))))))))))))	(-40.40)
				chr5	+	26357535..26357558	ACUAUUUAAAAGUUUAUUUUAAAGGUAUAUAUGUGUCCACGUGGACACAAAAUGAUGAAAUAUUUAUAAUGUUCACGUGGACAUCUCUAUACGUUUAAAAUACACUAUAAUAGU	((((((....(((.(((((((((.(((((...(((((((((((((((....((((........))))..)))))))))))))))...))))).))))))))).)))..))))))	(-41.60)
				chr4	+	55780959..55780982	ACUACUUAAUAGUGUAUUUUAAAGGUAUAUAUGUGUCCACGUGGACACAUUACUAUUUAUAAUUAUGCAAUAUUUUUUAUGCCCAUGUAAGCACAUAUAUACCUUUAAAAUACA	............((((((((((((((((((((((((..((((((.((......(((((((....))).)))).......)).))))))..))))))))))))))))))))))))	(-37.90)
				chr10	+	51218420..51218443	ACUAUUUAAUAGUGUAUUUUAAAGGUAUAUAUGUGUCCACGUGGACAUAAAAAUAUUGCAUAAUUAUAAAUAGUAAUGUGUCCAAGUGAACACAUAUAUACCUUUUAAAUACAU	...........((((((((.((((((((((((((((.(((.((((((((....((((...........))))....)))))))).))).)))))))))))))))).))))))))	(-45.10)
				chr7	-	3820848..3820871	ACUUUUUAAAAGUGCAUUUUAAAGGUAUAUAUGUGUCCACGUGGACACAUUACUAUUUAAAAUGUUUAUGAUGUCCACGUGAAUACAUAUAUAUCUUUAAAAUACAUUAUUUAA	.....(((((((((.(((((((((((((((((((((.(((((((((((((.((..........))..))).)))))))))).))))))))))))))))))))).)))).)))))	(-45.70)
				chr9	+	16973755..16973778	ACUAUUUAAAAGUUUAUUUUAAAGGUAUAUAUGUGUCCACGUGGACAUAUUAAUAUUUAUAAUGAUACAAUAUUUUAUGAUUUCCACGUAAGUACAUAUAUACCUUUAAAAUAC	..............(((((((((((((((((((((...(((((((((((..(((((((((....))).)))))).))))...)))))))...))))))))))))))))))))).	(-37.20)
				chr6	+	191439..191462	UGUGAAAAUUUUCCUAUUUUAAAGGUAUAUAUGUGUCCACGUGGACACAUUACUAUUUAUAAUAAUGCAAUAUUUAUGAUGUCCACGUGACACAUAUAUAACUUUAAAAUACAC	..............((((((((((.((((((((((((.((((((((((((...(((((((....))).))))...))).))))))))))))))))))))).))))))))))...	(-41.30)
				chr11	-	52370409..52370432	ACUAUUCAAUAGUGUAUUUUAAAGGUAUAUAUGUGUCCACGUGGACAUAUUAUGUAAUAUUUUCUAUGUCCACUUGGGCACAUAUAUACCUUUAAAAUACACUAUUAAAUAAUU	..((((.((((((((((((((((((((((((((((((((.(((((((((...............))))))))).)))))))))))))))))))))))))))))))).))))...	(-61.50)
				chr3	+	37932347..37932370	AAUAUUUAAUAGUGUAUUUUAAAGGUAUAUAUGUGUCCACGUGGACAUCAUACACAUUGCAUCAUUAUAAAUAGUAAUGUGUCCAUGUGGACACAUAUAUACUUUUAAAAUACA	............((((((((((((((((((((((((((((((((((.......(((((((.............)))))))))))))))))))))))))))))))))))))))))	(-55.10)
				chr10	-	40172451..40172474	ACUAUUUAAAACUGUAUUUUAAAGGUAUAUAUGUGUCCACGUGGACACAUUACUAUUCAUAAUUAUGCAAUAUCUUUGAUGUCCACAUGCGCACAUAUAUACCUUUAAAAUACA	............((((((((((((((((((((((((.((.(((((((((....(((((((....))).))))....)).))))))).)).))))))))))))))))))))))))	(-47.00)
				chr7	+	2718387..2718410	AAUAUUUAAUAGUGCAUUUUAAAGGUAUAUAUGUGUCCACGUGGACACGUUACUACUUAUAAUUAUGAAAUAUUUAUGAUGUUCAUGUGCGCACAUAUAUACCUUUAAAUACAC	...........(((...(((((((((((((((((((.(((((((((((((......((((....)))).......))).)))))))))).)))))))))))))))))))..)))	(-40.30)
				chr5	+	63100414..63100437	UCUAUUUAUUAGUGUAUUUUAAAGGUAUAUAUGUGUCCACGUGGACACGUUACUAUUUAUAAUUAUGAAAUAUUUAUGAUGUCUACGUGCGCACAUAUAUACCUUUAAAAGACA	............(((.((((((((((((((((((((.(((((((((((((...(((((.........)))))...))).)))))))))).)))))))))))))))))))).)))	(-45.80)
				chr7	-	13549037..13549060	ACUAUUUAAUAGUGUAUUUCAAAGGUAUAUAUGUGUCCACGUGGACAAAAGAAUUGCAUAAUUAUAAAUAGUAAUGUAUCCACGUGGGCACAAAUAUACUAUUAAAUAGUUCAA	((((((((((((((((((.............((((((((((((((.........(((((.((((....)))).)))))))))))))))))))))))))))))))))))))....	(-43.70)
solyc-miR048	AAAGGUAUAUAUGUGUUCACGUGG	miR7984	3	chr5	-	63285469..63285492	ACUAUAUAAUAGUGUAUUCUAAAGGUAUAUAUGUGUUCACGUGGACAUUUACUAUUUAUAAUGAUGUAAUAUUUAUGAUGUGUACGUGGACACAUAUAUACUUUUAAAAUACAC	...........(((((((.((((((((((((((((((((((((.(((((......(((((....))))).......))))).)))))))))))))))))))))))).)))))))	(-47.70)
				chr3	-	4679690..4679713	GCUAUUUAAUACUGUGUUUUAAAGGUAUAUAUGUGUUCACGUGGACACAUUACUAUUUACAAUGAUACAAUAUACAUGAUGGCUAUGUGGUUACAUAUAUACGUUUAAAAUACA	............(((((((((((.(((((((((((.((((((((.(.(((((........................)))))))))))))).))))))))))).)))))))))))	(-36.00)
				chr7	+	58691641..58691664	CCUAAAUUAUAAUGUAUUUAAAAGGUAUAUAUGUGUUCACGUGGACACAUUACUAUUUGUAAUUUUGCAUUAUUUUUUAUGUCCACGUGAGCAAAUAUAUGUGUUUAAAAUACG	.............((((((.(((.((((((((.((((((((((((((..........((((....))))..........)))))))))))))).)))))))).))).)))))).	(-37.20)
solyc-miR049	AAAGGUGUAUAUGUGCCUACGUGA		4	chr11	+	30670018..30670041	ACUGUCUAAUGGUAUAUUUUAAAGGUGUAUAUGUGCCUACGUGAACACAUUAAUAUUUAUAAUAUUUAUGUGGACAUAUAUAUACCUUUAAAAUAGACUAUUAAAUAGUAAAAA	(((((.(((((((.(((((((((((((((((((((.(((((((((...((((.......)))).))))))))).))))))))))))))))))))).))))))).))))).....	(-43.90)
solyc-miR050	AAAGUAGGGCAAACAAAUUGAACC		4	chr1	-	831058..831081				UUGAACCGAACUAAAAACUAUACUCUCUCUGAUUCAAUUUGUUCGUCUCACUUUACUUUACUUUAAAAGUAAAGUAGGGCAAACAAAUUGAACCAGAAAUAGUGUAGUUUUUAG	..........((((((((((((((...((((.(((((((((((.((((.((((((((((......)))))))))).)))).))))))))))).))))...))))))))))))))	(-47.80)
solyc-miR051	AAAGUAUCUCAGAAGACUCAGAUG		4	chr7	+	44434933..44434956				GAAUCCUUCCCAGGAGCGUUGCCACAUCUCUGGUAUCUCAUGGUUCGGGAGCGUUAUCGCAUCUCCGAAUAAAGUAUCUCAGAAGACUCAGAUGGAUGCGCAAGGGAAGAUAGU	.....((((((....((((..(((....(((((..(((..(((((((((((((....))).)).)))))).........))..))).))))))))..))))..)))))).....	(-35.70)
solyc-miR052	AAAGUGAAAGCGACUAAUGCUAAG		4	chr6	-	36083727..36083750	CGACUGAGAAUUGCAAAGGAAAAGUGAAAGCGACUAAUGCUAAGGUUAUGUGCAAAACUUCCUCCUUAGCAUUAGUCGCUUUCACUUUACCUUUGCAAUUCUCAGUCGGAAGAG	(((((((((((((((((((.(((((((((((((((((((((((((....((.....)).....))))))))))))))))))))))))).)))))))))))))))))))......	(-77.60)
				chr6	+	36083683..36083706	CGACUGAGAAUUGCAAAGGUAAAGUGAAAGCGACUAAUGCUAAGGAGGAAGUUUUGCACAUAACCUUAGCAUUAGUCGCUUUCACUUUUCCUUUGCAAUUCUCAGUCGGAAGAG	(((((((((((((((((((.(((((((((((((((((((((((((..................))))))))))))))))))))))))).)))))))))))))))))))......	(-75.40)
solyc-miR053	AAAGUGAAGUUGAAUUCUGCUA		4	chr4	-	18585919..18585940	CUUUCCCCGGCUUGUACUCAAAAGUGAAGUUGAAUUCUGCUAGGAAGUCCUUCUAAUGGGAUUUCUUAGAGGAUAGAUUCUUUUGGGAUUGGAAGUACGUCGUCGCGACGUU	.........((((.((((((((((...((((..(((((.((((((((((((......))))))))))))))))).))))))))))))..)).))))((((((...)))))).	(-37.50)
solyc-miR054	AAAGUGAGACGAACAAAUUGAAUC		4	chr1	+	831098..831121				UUUAAGGACCCUAAAAACUACACUAUUUCUGGUUCAAUUUGUUUGCCCUACUUUACUUUUAAAGUAAAGUAAAGUGAGACGAACAAAUUGAAUCAGAGAGAGUAUAGUUUUUAG	..........((((((((((.(((.((((((((((((((((((((.(.(((((((((((......))))))))))).).)))))))))))))))))))).))).))))))))))	(-50.20)
solyc-miR055	AAAGUUGAACAAGUAGAUACAUGU		4	chr8	-	54949259..54949282	AUAAAAACUUGAACUUAUAUAAAGUUGAACAAGUAGAUACAUGUGUCUUACAUGACAUAAUACACAUAAAACACUAUGUAGGACACAUGUGUUUAGUUGUUCAACUUUAUAGAA	.................(((((((((((((((.(((((((((((((((((((((....................))))))))))))))))))))).)))))))))))))))...	(-48.00)
solyc-miR056	AAAUAGGGACACGUGACACAAUCU		4	chr12	-	4177475..4177498	CUUCACUCUAACUGAAGAUUAAAUAGGGACACGUGACACAAUCUUAUCCAUCGAUCCGAUAUCGGGUCAGUGGAUAAGAUUACGAUACGUGUAUGUCCGUUAGUAUAAAGAGUA	....(((((.(((((.(((.........(((((((....((((((((((((.((((((....)))))).))))))))))))....)))))))..)))..)))))....))))).	(-38.70)
solyc-miR057	AAAUAGGGACACGUGAUACAAUCU		4	chr1	-	80057168..80057191	CUUCACUCUAACGGAAAACUAAAUAGGGACACGUGAUACAAUCUUAUCUGUCGAUUUGUUAUCUAAUAAAUAUCGGAUCGGCGGAUAAGAUUAUGAUACAUGUAUGUCCGUUAG	.......((((((((.............(((.(((.((.(((((((((((((((((((.(((.......))).))))))))))))))))))).)).))).)))...))))))))	(-37.00)
				chr6	-	42516822..42516845	CUUCACUCGAACGGAAGACUAAAUAGGGACACGUGAUACAAUCUUAUCCAUCGAUCCAAUGUCAGGUCGGUGGAUAAGAUUAUGACACGUGUAUGUCCGUUAGUAUAAAGAGUA	....((((.........(((((...((((((((((.((.(((((((((((((((((........))))))))))))))))).)).)))))))...))).))))).....)))).	(-41.00)
solyc-miR058	AAAUCUCGAUUUACUUGGGUCACC		4	chr7	-	63711475..63711498	UAAGGAGUGUCAAAAGAGAGAAAUCUCGAUUUACUUGGGUCACCUACCUUCGAUAAUGGAUUUCAAGGUAUGGCCCACGUUUAUCGAGGUCAUCACCCGAUUUUGGGACGAUAA	......((.((((((..(.((.((((((((..((.(((((((..((((((.((.........))))))))))))))).))..))))))))..))...)..)))))).)).....	(-36.70)
				chr1	-	84128515..84128538	UAAGGAGUGUCAAAAGAGAGAAAUCUCGAUUUACUUGGGUCACCUACCUUCGAUAAUGGAUUUCAAGGUAUGGCCCACGUUUAUCGAGGUCAUCACCCGAUUUUGGGACGAUAA	......((.((((((..(.((.((((((((..((.(((((((..((((((.((.........))))))))))))))).))..))))))))..))...)..)))))).)).....	(-36.70)
				chr9	-	67038295..67038318	UAAGGAGUGUCAGAAGAGAGAAAUCUCGAUUUACUUGGGUCACCUACCUUCGAUAAUGGACUUCAAGGUAUGGCCCAUGUUUAUCGAGGUCAUCACCCGAUUUUGGGACGAUAA	......((.((((((..(.((.((((((((..((.(((((((..((((((.((.........))))))))))))))).))..))))))))..))...)..)))))).)).....	(-37.20)
				chr11	-	51310107..51310130	UAAGGAGUGUCAGAAGAGGGAAAUCUCGAUUUACUUGGGUCACCUACCUUCGAUAAUGGACUUCAAGGUAUGGCCCACGUUUAUCGAGGUCAUCACCCGAUUUUGGGACGAUGA	......((.((((((..(((..((((((((..((.(((((((..((((((.((.........))))))))))))))).))..)))))))).....)))..)))))).)).....	(-42.40)
				chr10	+	61419407..61419430	UAAGGAGUGUCAAAAGAGAGAAAUCUCGAUUUACUUGGGUCACCUACCUUCGAUAAUGGAUUUCAAGGUAUGGCCCACGUUUAUCGAGGUCAUCACCCGAUUUUGGGACGAUAA	......((.((((((..(.((.((((((((..((.(((((((..((((((.((.........))))))))))))))).))..))))))))..))...)..)))))).)).....	(-36.70)
				chr0	+	12738946..12738969	UAAGGAGUGUCAGAAGAGAGAAAUCUCGAUUUACUUGGGUCACCUACCUUCGAUAAUGAACUUCAAGGUAUGGCCCACGUUUAUCGAGGUCAUCACCCGAUUUUGGGACGAUAA	......((.((((((..(.((.((((((((..((.(((((((..((((((.((.........))))))))))))))).))..))))))))..))...)..)))))).)).....	(-36.80)
				chr1	+	83053077..83053100	UAAGGAGUGUCAGAAGAGAGAAAUCUCGAUUUACUUGGGUCACCUACCUUCGAUAAUGAACUUCAAGGUAUGGCCCACGUUUAUCGAGGUCAUCACCCGAUUUUGGGACGAUAA	......((.((((((..(.((.((((((((..((.(((((((..((((((.((.........))))))))))))))).))..))))))))..))...)..)))))).)).....	(-36.80)
				chr4	-	15550223..15550246	UAAGGAGUGUCAGAAGAGAGAAAUCUCGAUUUACUUGGGUCACCUACCUUCGAUAAUGAACUUCAAGGUAUGACCCACGUUUAUUGAGGUCUUCACUUGAUUUUGGGACAAUGA	......((.(((((((((.(((((((((((..((.(((((((..((((((.((.........))))))))))))))).))..)))))))).))).)))..)))))).)).....	(-37.90)
				chr9	+	7406324..7406347	CAAAGAGUGUUAGAAGAGAGAAAUCUCGAUUUACUUGGGUCACCUACCUUUGAUAAUGAACUUCAAGGUAUGGCCCACGUUUAUUGAGGUCAUUACUCGAUUUUGGGACGAUGA	......((.((((((..(((((((((((((..((.(((((((..((((((.((.........))))))))))))))).))..))))))))..)).)))..)))))).)).....	(-36.40)
solyc-miR059	AAAUGAACUUAAUGGGCUGAAUCU		4	chr8	+	48304909..48304932				AGAGUCUCCUACUGAUCUGAAUCGUUCAGACCUCUUCAGACCCAUUAAGAGACUUUUUAAAAAAUAAAACAAAUGAACUUAAUGGGCUGAAUCUGAAUGAUUCAGAUUUAGACU	..(((((......(((((((((((((((((....(((((.(((((((((............................))))))))))))))))))))))))))))))).)))))	(-41.70)
				chr5	-	38114100..38114123				AGAGUCUCCUUAAGAUCUGAUUCGUUCAGACCUCUUCAGACCAUUAAGAGGUUUAUAAAAAAAAUUAAACAAAUGAACUUAAUGGGCUGAAUCUGAAUGAUUCAGAUUUAGCCU	............((((((((.(((((((((....(((((.((((((((..(((((..........))))).......)))))))).)))))))))))))).)))))))).....	(-35.90)
solyc-miR060	AAAUGAGUUGAUUUGGAAAACAUU		4	chr10	-	49998649..49998672				AUUAGAGGAGAGUUUUGGAAAAUGUUUUCCUUAAUUUUUUAAGGGAAAUCAUUUUCCUUUAUUUUGAGGAAAAUGAGUUGAUUUGGAAAACAUUUUCCAAAAACAUUUGUCUCA	...(((.(((.(((((((((((((((((((..((((............(((((((((((......)))))))))))...)))).)))))))))))))).))))).))).)))..	(-40.20)
solyc-miR061	AAAUGCUAGUUGCACGUACAAAGG		4	chr8	+	395278..395301	UGAGGCAAAAGUGGUCCUGGAAAUGCUAGUUGCACGUACAAAGGUGUUUCCUUUGUUGGUGCAACUGGCAUUCUCAGGGCCAGCUUCGCCUCACAUGUAACCCCUUUCUUUUCU	((((((.((..(((((((((.((((((((((((((..(((((((.....)))))))..)))))))))))))).)))))))))..)).)))))).....................	(-60.70)
solyc-miR062	AAAUUCUUGUUGGUGAUUAUUUAU		4	chr12	-	3302723..3302746	UCAAGUUUGUAAAAAGAACCAAAUUCUUGUUGGUGAUUAUUUAUAUUAAAAUAAUUGAAUAUAAAUAAUCACCAAUAAGAAUUUGGUUCUUUUACGAACUUAAUGUCAAUAAAU	..((((((((((((.((((((((((((((((((((((((((((((((..........)))))))))))))))))))))))))))))))))))))))))))).............	(-55.00)
solyc-miR063	AACAACAUACUUACUGAAAUGCCA		4	chr9	+	66734703..66734726				UAGUGGAAUUUCAUUGAGUAUGUUGUUGUUGUAAAGCAUUCUGAAUUAAUGCAAGUACACAAGUUACAACAACAACAUACUUACUGAAAUGCCACAAAAAGGGGUCUAGGAAGG	..((((.((((((.((((((((((((((((((((.(((((.......)))))...........)))))))))))))))))))).)))))).))))...................	(-39.60)
solyc-miR064	AACAACUGAUAGUUGAGGUGU	miR9477	2	chr6	+	23667250..23667270				AACAUACCUCAACUAUCAGUUGUUCCCUUUCCCAACCUAGAAUAUCACCAUCAUUCAGGUAGGAAAAGAGAACAACUGAUAGUUGAGGUGUGUAUGUCGAUAAACAUUUAG	.((((((((((((((((((((((((.((((.((.((((.((((.........)))))))).)).)))).))))))))))))))))))))))))((((......))))....	(-53.10)
				chr12	-	4866382..4866402				AACACACCUCAGUUAUCCGUUGUUCACUUUUUCUAUUUGAAAUAUCGCCUUCGUUCGGAUAGGAAAAGUUAACAACUGAUAGUUGAGGUGUGUUAUAAUAAACAUUUGGUA	(((((((((((((((((.((((((.((((((((((((((((............)))))))))))))))).)))))).))))))))))))))))).................	(-46.80)
				chr12	-	65819481..65819501				UGAAAGACACCUCAACUAUCAGUUGUUUACUUUUUCUACGUGAACGACAGUUAUAUUUCAUGUAGGAAGGAACAACUGAUAGUUGAGGUGUGUUUUGAUAAAUAGUUCAGA	.((((.((((((((((((((((((((((...(((((((((((((............))))))))))))))))))))))))))))))))))).))))...............	(-51.70)
				chr7	-	1315680..1315700				AACACACUUCAACGACCAGUUGUUCCCUUUUCCAAUCUGAACGAUGGUGAUAUUUCAGGUAGGAAAAGGGAACAACUGAUAGUUGAGGUGUGUUUAGAUAAAUAGUUGGUG	(((((((((((((...(((((((((((((((((.(((((((..((....))..))))))).)))))))))))))))))...))))))))))))).................	(-56.60)
solyc-miR065	AACACUUGCUGUAGAUAAGUCAGU		4	chr12	-	2897067..2897090				GGAACAGAUCCAACGCAGUUGACUAACGACUUGUCUACAACAAGUGGUCUUCCUUGAUUUCUCUCUAAUCAACACUUGCUGUAGAUAAGUCAGUCAACUGCGUUGGACCUGUUC	.((((((.((((((((((((((((...((((((((((((.((((((.......((((((.......)))))))))))).)))))))))))))))))))))))))))).))))))	(-63.10)
solyc-miR066	AACCAAUGAAUUCAACCCCAACUU		4	chr3	-	12610904..12610927				CUAAAUAAUAAAUAUAAGUUAAGGUUGAAUUCAUUGGUUCUCCAACCUAGGAGGUUAAGUGUGGGUGUCAAACCAAUGAAUUCAACCCCAACUUAUAUUUAUUAUUCAUCUUAC	...(((((((((((((((((..(((((((((((((((((.....(((((.(........).)))))....)))))))))))))))))..)))))))))))))))))........	(-47.10)
solyc-miR067	AACCAGUAGGACGGACCGUCGUGG		4	chr7	-	58300721..58300744	ACUCUCUGAUCAUUACGACGAACCAGUAGGACGGACCGUCGUGGCUAUGACGGUCCGUCAUGGACUUCCGUAAUCCCACACUAGGUCAGACUUCCCCAUCUUCCUUUAGCAGCU	....(((((((((((((.....(((....(((((((((((((....))))))))))))).))).....)))))).........)))))))........................	(-35.80)
solyc-miR068	AACCGGUCCUGUAUACUAAAAGAC		4	chr8	-	34457321..34457344	AACCCAGGAACCGGUCCGGGAACCGGUCCUGUAUACUAAAAGACCGGUUCCUUACUGGUUCAACCGGUACCGGACGGACCGGUACGGGAACCGGAUUGGAACCGGACCGGACCG	...........((((((((...(((((((.((...........((((((((((((((((((..(((....)))..))))))))).))))))))))).)).))))).))))))))	(-58.20)
				chr5	+	23336983..23337006	AAACCAAGAAUCGGUCUGGGAACCGGUCCUGUAUACUAAAAGACCGGUUCCUUACCGGUUCAACCGGUACCGGACGGACCGGUACGGGAACCGGAUUGGAACCGGACCGAACUG	..........(((((((((...(((((((................((((((((((((((((..(((....)))..))))))))).))))))))))))))..)))))))))....	(-54.80)
solyc-miR069	AACCUACGUGGCACUAUCUUGUGG	miR7981	2	chr2	-	43097998..43098021	AAUAUUUUUUACUCCUUUUCAACCUACGUGGCACUAUCUUGUGGGCCCAACGAAUGGUUGACUUUUUUUUCAAACUAGUGUCACAUAGGCUAAAAAGGGGUAGAAAAUUACUUA	...((((((((((((((((...((((.(((((((((....((.((((........)))).)).............))))))))).))))...))))))))))))))))......	(-38.00)
				chr12	+	34820604..34820627	AUAAUUUUAUAUCCCUUUUUAACCUACGUGGCACUAUCUUGUGGGCCCAACGUUAGUUGACUAUUUUUUUAAGCUAGUGUCACGUAGGCCGAAAAAGGAGAAGAAAAUUACUUA	.(((((((...(((((((((..((((((((((((((.(((((((...((((....)))).))))......))).))))))))))))))...))))))).))..)))))))....	(-38.50)
solyc-miR070	AACCUUUCAAAUGGUACUGACUGU		4	chr12	+	65267353..65267376				AGGCAAGAGGAACAUGUUCCGAAAGGUUGCAAUCCUUUCAGAAUCCACACGACCAUUAAUGAAAGUUUGCAACCUUUCAAAUGGUACUGACUGUUCCUGAAAGUUGCAACCUUU	........((((....)))).(((((((((((..((((((((((...((..((((((..((((((........))))))))))))..))...))).))))))))))))))))))	(-36.20)
solyc-miR071	AACGAGAGAGAGCGGAAUAGCAAA		4	chr8	-	2265677..2265700	ACGGAGAUAACUCCAUUUGGAACGAGAGAGAGCGGAAUAGCAAAUAUAUUUUCCAUAUUAUGGAAAAUAUAAUAUGGAAAAUAUAUCUGCUAUUCCACUCUCUCUCGUUCCCAC	..((((....))))....((((((((((((((.(((((((((.(((((((((((((((((((.....))))))))))))))))))).))))))))).))))))))))))))...	(-69.40)
solyc-miR072	AACGUUGGACCCACAAGAUAGUGC		4	chr4	+	21037884..21037907				AACUUAUUUUAUAAGUAAUUUUCUACCCCUUUUUAGCAUACGUGGCACUAGUUUGAAAAAAAAGUCAAUUAACGUUGGACCCACAAGAUAGUGCCACGUAGCCGAAAAGGGGUA	.((((((...)))))).......(((((((((((.((.((((((((((((.((((.........(((((....))))).....)))).)))))))))))))).)))))))))))	(-43.30)
				chr11	-	3687606..3687629				ACUUAUUUUAUAAGUAAUUUUCUACCCCUUUUCGGCCUACGUGGCACUAGCUUGGAAAAAAAAGUCAACUAACGUUGGACCCACAAGAUAGUGCCACGUAAGCCAAAAAGGGGU	((((((...))))))........(((((((((.(((.((((((((((((.((((..........(((((....))))).....)))).)))))))))))).))).)))))))))	(-49.00)
				chr11	+	51262966..51262989				AACUUAUUUUAUAAAUAAUUUUCUACUCCUUUUUGGCUUAUGUGGCACUAGCUUUAAAAAAAAGUCAAUCAACGUUGGACCCACAAGAUAGUGCCACGCAGGCCGAAAAGGGGU	........................(((((((((((((((.((((((((((.(((..........(((((....)))))......))).)))))))))).)))))))))))))))	(-40.10)
solyc-miR073	AACGUUGGACCCACAAGAUAGUGU	miR7981	3	chr6	-	33416811..33416834				ACUUAUUUUAUAAGUAAUUUUCUACCCAUUUUCGGCCUACGUGACACUAGCUUGGAAUAAAAAGUUAACCAACGUUGGACCCACAAGAUAGUGUCACGUAGGCCAAAAAGAGAU	((((((...))))))...(((((.....((((.((((((((((((((((.((((.........(((....)))..........)))).))))))))))))))))))))))))).	(-39.10)
				chr2	+	36784501..36784524				ACUUAUUUUAUAAGUAAUUUUCUACCUCUUUUCAGUCUACGUGGCACUAGCUUGAAAAAAAAAAUCAAUCAACGUUGGACCCACAAGAUAGUGUCAUGUAGGCUAAAAGGGGUA	((((((...)))))).......((((((((((.((((((((((((((((.((((..........(((((....))))).....)))).))))))))))))))))))))))))))	(-40.20)
solyc-miR074	AACGUUGGACCUACAAGAUAGUGC		4	chr7	-	59189255..59189278				ACUUAUUUUAUAAGUAAUUUUCUAUCCCUUUUUGGCCUACGUGGCAGUAGCUUUAAAAAAAGAGUCAACCAACGUUGGACCUACAAGAUAGUGCCACGUAAGUCGAAAAGGGGU	((((((...))))))........(((((((((((((.(((((((((.((.(((.......((.((((((....))).)))))..))).)).))))))))).)))))))))))))	(-40.50)
solyc-miR075	AACGUUGGGCCCACAAGAUAGUGC		4	chr2	+	42090398..42090421				AACUUAUUUUAUAAGUAAUUUUUAACCCCUUUUUAGCUUACGUGGCAAUAGUUUGAGAAAAAAGUCAACCAACGUUGGGCCCACAAGAUAGUGCCACGUUGACUGAAAAGGGGU	.((((((...))))))........((((((((((((...((((((((....((((.........(((((....))))).....))))....))))))))...))))))))))))	(-37.60)
				chr10	-	64186119..64186142				GAACUUAUUUUAUAAAUAAUUUUCUACCCCUUUUCGGCCUACGUGACACUAGCUUGAAAAAAAAUCAGUCAACGUUGGGCCCACAAGAUAGUGCCACGUAGGAUGAAAAGGGGU	.........................(((((((((((.((((((((.(((((.((((........((((......)))).....)))).))))).)))))))).)))))))))))	(-40.20)
				chr6	+	34583155..34583178				UACUUGUUUUAUAAGUAAUUUUUUGCCCUUUUUCGGCCUACGUGGCAUUAACUUGAAAAAAAAGUCAACCAACGUUGGGCCCACAAGAUAGUGCCACGUAGACCAAAAAGGGGU	(((((((...))))))).......(((((((((.((.(((((((((((((.((((.........(((((....))))).....)))).))))))))))))).)).)))))))))	(-44.60)
				chr8	+	51486427..51486450				AUUUAUUUUAUAAGUAAUUUUCUACCCCCUUUUGGCCUAGGUAGCACUAGCUUGAAGAAAAAAAUCAACCAACGUUGGGCCCACAAGAUAGUGCCAUGUCGGCCAAAAAGGGGU	.......................(((((.((((((((.(.((.((((((.((((..........(((((....))))).....)))).)))))).)).).)))))))).)))))	(-36.70)
				chr10	+	8785942..8785965				AACUUAUUUUAUAAGUAAUGCUCUACCCCUUUUCGGCCUACGUGACACUAACUUGAAAAAAAAGUCAACUAACGUUGGGCCCACAAGAUAGUGCCACGUAAGGCGAAAAGGGAC	.((((((...))))))..........(((((((((.((((((((.(((((.((((.........(((((....))))).....)))).))))).))))).))))))))))))..	(-39.90)
				chr2	-	51584769..51584792				AACUAAUUUUAUAAGUAAUUUUCUACCCCUUUUCGGUCUACGUGGCACUAGCUUGAAAAAAAAAUCAAUUAACGUUGGGCCCACAAGAUAGUGCCACAUAGGCCAAAAAGGGGU	........................(((((((((.((((((.(((((((((.((((.........(((((....))))).....)))).))))))))).)))))).)))))))))	(-42.90)
				chr5	+	8573610..8573633				AACUUAUUUUAUAUGUAAUUUUCUACCCCUUUUCGGCAUACGUGGCACUAGCUUGAAAAAAAAGUCAACCAACGUUGGGCCCACAAGAUAGUGCCACAUAGGCCAAAAAGGGGU	........................(((((((((.(((.((.(((((((((.((((.........(((((....))))).....)))).))))))))).)).))).)))))))))	(-40.80)
solyc-miR076	AACGUUGGGCCCACAAGAUAGUGU	miR7981	3	chr5	+	19486050..19486073				AAACUUAUUUUAAACGUAAUUUUCUACCCCUUUUCGGCCUACAUGACACUUGCUUGAAAAAUAGUCAACCAACGUUGGGCCCACAAGAUAGUGUCAGGUAGGCCAAAAAGGAGU	.........................((.((((((.(((((((.(((((((..((((........(((((....))))).....))))..))))))).))))))).)))))).))	(-39.10)
				chr6	+	23632300..23632323				ACUUAUUUUAUAAGCAAUUUUCUACCCCUUUUCGGCCUACGUGGCACUAGCUUGAAAAAAAAAGUCAACCAACGUUGGGCCCACAAGAUAGUGUCAUGUACGCUAAAAAGGGGU	.(((((...))))).........(((((((((.(((.((((((((((((.((((..........(((((....))))).....)))).)))))))))))).))).)))))))))	(-40.20)
				chr1	-	96632035..96632058				GAACUUAUUUUAUAAGUAAUUUUCUACCCAUUUCGGCUUACGUGACACUAGCUUGAAAAAAAGGUCAACUAACGUUGGGCCCACAAGAUAGUGUCAUGUAGGCCGAAAAGGGGU	..((((((...)))))).........(((.((((((((((((((((((((.((((.......(((((((....))).))))..)))).)))))))))))))))))))).)))..	(-48.90)
				chr8	-	50125147..50125170				AACUUAUUUUAUAAGUAAUUUGCUACCCCUUUUUGGCUUACGUGACAAUAGUUUGAAAAAAAAAUCAACCAACGUUGGGCCCACAAGAUAGUGUCACAUAGGCCCAAAAGGGGU	.((((((...))))))........(((((((((.((((((.((((((....((((.........(((((....))))).....))))....)))))).)))))).)))))))))	(-36.80)
				chr3	-	8266765..8266788				AACUUAUUUUAUAAGUAAUUUUCUACCUCUUUUCGGCUUAAGUGGCAUUAGCUUGAAAAAAAAGUCAACCAACGUUGGGCCCACAAGAUAGUGUCAAGUAGGCCGAAAAGGGGU	.((((((...))))))........((((((((((((((((..((((((((.((((.........(((((....))))).....)))).))))))))..))))))))))))))))	(-42.20)
solyc-miR077	AACUGCGUCAUAUCUAACAAG		4	chr2	+	25625739..25625759	ACGUGUGUAGAUUAUAGCAAAACUGCGUCAUAUCUAACAAGUCUGCCAAGUUGUUACAUAUGUUUGAGUGGAACUUGGUAGACUUGUUAGAUAUGACGGAGGUUUGCUAUA	............((((((((..((.(((((((((((((((((((((((((((.((((.((....)).))))))))))))))))))))))))))))))).))..))))))))	(-60.90)
solyc-miR078	AACUGUCGGGAGACAUUAGCU		4	chr3	-	285151..285171				GUAGCUAAUGCCUCUGAACAGUUUCUUUAUCUGAAAGUGUUUUCCGUAUCAAAAGAAUAUAAGAUAUGGAAACUGUCGGGAGACAUUAGCUACUCUAAGAUGCAACUGGAU	((((((((((.((((..(((((((((.(((((.....(.((((.......)))).).....))))).)))))))))..)))).))))))))))..................	(-38.40)
solyc-miR079	AACUUACGUGGCACUAUCUUGUGG	miR7981	2	chr12	+	64700250..64700273	AUAAUUUUUUACCCCUUUUUAACUUACGUGGCACUAUCUUGUGGGCCCAACGAUGAAUGACUUUUUUUUGAACUAGUGCCACAUAGGCUAAAAAGGGGUAGCAAAUUACAUAUA	.((((((.(((((((((((((.((((.(((((((((((((((.......)))).)).................))))))))).)))).))))))))))))).))))))......	(-39.20)
				chr4	+	29076387..29076410	AUAAUUUUUUACCCCUUUUUAACUUACGUGGCACUAUCUUGUGGGCCCAACGAUGGUUGACUUUUUUUUCCGAACUAGUGUCACGUAGGCUAAAAAGGGGUAGAAAAUUACAUA	.((((((((((((((((((((.((((((((((((((....((.((((.......)))).))..............)))))))))))))).))))))))))))))))))))....	(-49.60)
				chr9	+	6848250..6848273	AUAAUUUUUUACCCCUUUUUAACUUACGUGGCACUAUCUUGUGGGACCAACGAUGGUUGACUUUUUUUCGAACUAGUGCCGCGUAGGCUAAAAAUAGAUAGAAAAUUACAUAUA	.((((((((((.(..((((((.((((((((((((((..(((.((((.((((....))))....)))).)))..)))))))))))))).))))))..).))))))))))......	(-36.40)
				chr5	+	38152126..38152149	AUAAUUUUUUACCCCUUUUUAACUUACGUGGCACUAUCUUGUGGGUCCAACGAUGGUUGACUUUCUUUUUUGAACUAGUGUCACGUAGGCUAAAAAGGGGUAGAAAAUUACAUA	.((((((((((((((((((((.((((((((((((((((..(.(((((.(((....)))))))).)......))..)))))))))))))).))))))))))))))))))))....	(-51.60)
				chr9	-	59173134..59173157	AAUAAUUUUUACCCCUUUUUAACUUACGUGGCACUAUCUUGUGGGUCCAACGAUGGUUGACUUUUUUUUCGAACUAGUGCCAUGUAGGCUAAAAAGGGGUAGAAAAUUACAUAU	.....((((((((((((((((.((((((((((((((..(((.(((((.(((....))))))))......)))..)))))))))))))).)))))))))))))))).........	(-48.60)
solyc-miR080	AACUUUAAGUGGCUAUCGAUGACU		4	chr5	-	6417751..6417774	UUUAAGUGAAUUUUGCGGACAACUUUAAGUGGCUAUCGAUGACUUAAGCGAAAAUACAACUUUAAACUUAGGCCAAAGUCAUAUGCGGCCACUCAAAGUUGUCCCGAUUAUUCA	......(((((.(((.((((((((((.(((((((....(((((((..((......................))..)))))))....))))))).)))))))))))))..)))))	(-40.20)
solyc-miR081	AACUUUGAGAGUGCACAUCUAGAC		4	chr8	+	2380904..2380927	AACUAGCAAGUACGCACUCCAACUUUGAGAGUGCACAUCUAGACACCUCAACUUGGCGUCUAGAUGUGCAUACACAAAGUUGGAGCGCUUACUUGCCAGCAGACACUAAGUUUG	..((.(((((((.((.(((((((((((.(.((((((((((((((.((.......)).)))))))))))))).).))))))))))).)).))))))).))(((((.....)))))	(-62.00)
solyc-miR082	AACUUUUAUGAAAGGUUGUGAGCU		4	chr4	+	53805798..53805821				UGGAGAGUUGCGACUAUUAUAUGAAAAAUUGUGUCUUUUAUGAAAAGUUGCUACUUUGAUGAAGAGUUGCAACUUUUAUGAAAGGUUGUGAGCUUUCCAAAGGGUUGCAACUUU	...((((((((((((.......((((..((...((((((((((((.(((((.(((((.....))))).)))))))))))))))))....))..)))).....))))))))))))	(-36.30)
solyc-miR083	AAGAAAAUAAAGACUUCACAGACU		4	chr9	+	65709162..65709185				UUGGCAUGGAAAAGAGGCCAAAAGACUUGAUCUCCAAGUCUGUGGAUUCUUUAACUUUUUUUUUUUAAAAAAGAAAAUAAAGACUUCACAGACUUGGAUAUAAUGUUUUAAAGG	(((((...........)))))(((((...((.((((((((((((((.((((((..((((((((....))))))))..)))))).)))))))))))))).))...))))).....	(-39.00)
				chr9	+	65707945..65707968				GGCAUGGAAAAGAGGCCAAAAGACUUGAUCUCCAAGUCUGUGGAUUCUUUAACUUCUUUUUUUUUAAAAAAAGAAAAUAAAGACUUCACAGACUUGGAUAUAAUGUUUUAAAGG	(((...........)))..(((((...((.((((((((((((((.((((((..(((((((((....)))))))))..)))))).)))))))))))))).))...))))).....	(-40.90)
solyc-miR084	AAGAAUGAAUGACAUGAAAAAAGC		4	chr3	+	68397769..68397792				CUUCCAAAUUGCUUUUUUCAUGUCAUUCAUUCUUCAAAAACUUGGUCUUUCUUCCAAUCACCACUUUUUGAAGAAUGAAUGACAUGAAAAAAGCAAUUUGGAAGCUUUACUCCC	((((((((((((((((((((((((((((((((((((((((..((((..((.....))..)))).))))))))))))))))))))))))))))))))))))))))..........	(-61.00)
				chr3	-	68397709..68397732				CUUCCAAAUUGCUUUUUUCAUGUCAUUCAUUCUUCAAAAAGUGGUGAUUGGAAGAAAGACCAAGUUUUUGAAGAAUGAAUGACAUGAAAAAAGCAAUUUGGAAGCUUUACUCCC	((((((((((((((((((((((((((((((((((((((((.((((..((.....))..))))..))))))))))))))))))))))))))))))))))))))))..........	(-64.00)
solyc-miR085	AAGACCCUGUGACGGUCCGUCGUG		4	chr7	-	16850679..16850702	UAGAGACUCAAUUUUUAGUGAAGACCCUGUGACGGUCCGUCGUGCCUACGACGGUCCGUCCUGCCAUAGUCGUCGCGAAGUUCAGAGAGUCGAUCUCAAUACCCAAAUUUCAGA	....(((((((((((..((((.(((..((.(((((.(((((((....))))))).)))))....))..))).))))))))))....))))).......................	(-35.00)
				chr11	-	6860615..6860638				ACGGGCCGUCGUGCCUGCAACGGUCCGUCCUGCUGAGUCGUCACAGAGUUCAGAGACUCAAUUUUUAUGUAAGACCCUGUGACGGUCCGUCGUGCCUACGACGGUCCGUCCUGC	(((((((((((((...(((((((.(((((..((.(.(((...((((((((....)))))........)))..))).).))))))).))))..))).))))))))))))).....	(-47.50)
				chr10	-	54408509..54408532				CGGUCCGUCGUGCCUACGACGGUCCGUCCUGCUGAGUCGUCACAGAGUUCAGAGACUCAAUUUUUUAUUUAAGACCCUGUGACGGUCCGUCGUGACUACGACGGUCCGUCCUGC	(((.((((((((..((((((((.(((((..((.(.(((......(((((....)))))..............))).).))))))).))))))))..)))))))).)))......	(-46.60)
				chr9	-	53136211..53136234				AUGGUCCGUCGUGCCCACGACGGUCCGUCCUGCCAUGUCAUCACGAAGUUCAGAGAGUCACUUUUUAUUUAAGACCCUGUGACGGUCCGUCGUGCCUACGACGGUCCAUCCUGU	((((.((((((((..((((((((.(((((..((...(((......((((..((((.....))))..))))..)))...))))))).))))))))..)))))))).)))).....	(-45.90)
				chr1	-	76432991..76433014				ACGGGCCGUCGUGCCUACGACGGUCCGUCCUGCUGAGUCGUCACAGAGUUCAGAGACUCAAUUUUUAUUUAAGACCCUGUGACGGUCCGUCGUGCCUACGACGGUCCGUCCUGC	(((((((((((((..((((((((.(((((..((.(.(((......(((((....))))).............))).).))))))).))))))))..))))))))))))).....	(-51.30)
				chr3	-	43337390..43337413				ACGGGUCGUCGUGCCUGCGACGGUCCGUCCUGCUGAGUCGUCACAGAGUUCAGAGACUCAAUUUUUAUCUAAGACCCUGUGACGGUCCGUCGUGCCUACGACGGUCCGUCCUGC	(((((((((((((...(((((((.(((((..((.(.(((......(((((....))))).............))).).))))))).)))))))...))))))))))))).....	(-45.00)
				chr9	-	60469527..60469550				ACGGGCCGUCGUGCCUGCGACGGUCCGUCCUGCUGAGUCGUCACAGAGUUCAGAGACUCAAUUUUUAUUUAAGACCCUGUGACGGUCCGUCGUGCCUACGACGGUCCGUCUUGC	(((((((((((((...(((((((.(((((..((.(.(((......(((((....))))).............))).).))))))).)))))))...))))))))))))).....	(-50.60)
				chr11	-	33501960..33501983				ACGGGCCGUCGUGCCUGCGACGGUCCGUCCUGCUGAGUCGUCACAGAGUUCAGAGACUCACUUUUUAUUUAAGACCCUGUGACGGUCCGUCGUGCCUACGACGGUCCGUCCUGC	(((((((((((((...(((((((.(((((..((.(.(((......(((((....))))).............))).).))))))).)))))))...))))))))))))).....	(-50.60)
				chr8	-	42509134..42509157				AUGGGCCGUCGUGCCUGCGACGGUCCGUCCUUCUGAGUCGUCACAGAGUUUAGAGACUCAAUUUUUAUUUAAGACCCUGUGACGGUCCGUCGUGCCUACGACGGUCCGUCCUGC	(((((((((((((...(((((((.((((((...((((((.((..........))))))))..................).))))).)))))))...))))))))))))).....	(-48.30)
				chr12	-	15886888..15886911				ACGGGCCGUCGUGCCUGCGACGGUCCGUCCUGCUGAAUUGUCACAGAGUUCAAAGACUCAAUUUUUAUUUAAGACCCUGUGACGGUCCGUCGUGCCCAUAACGGUCCGUCCUGC	(((((((((.(((..((((((((.((((((..((((((.......(((((....))))).......)))).)).....).))))).))))))))..))).))))))))).....	(-43.80)
				chr1	-	67613164..67613187				ACGAGCCGUCGUGCCUGCGACGGUCCGUCCUGCUGAGUCGUCACAGAGUUCAGAGACUCAAUUUUUAGUUAAGACCCUGUGACGGUCCGUCGUGCCUACGACGGUCCGUCCUGC	(((.(((((((((...(((((((.(((((..((.(.(((...((.(((((....)))))........))...))).).))))))).)))))))...))))))))).))).....	(-44.90)
				chr11	-	32470634..32470657				AUGGGCCGUCGUGCCUGCGACGGUCCGUCCUGCUGAGUCGUCACAGAGUUCAGAGACUCAAUUUUUAUUUAAGACCCUGUGACGGUCCGUCGUGCCUACGACAGUCCGUCCUAC	((((((.((((((...(((((((.(((((..((.(.(((......(((((....))))).............))).).))))))).)))))))...)))))).)))))).....	(-42.60)
solyc-miR086	AAGACGCUAAUAAGAAUCACGAAC		4	chr4	+	65958605..65958628				AAAUCGUUUGAAAACAUUUUUAAGGGUUCGGGAUUUUUAUUAGCAUCUUAGGUGCCUUCAAAAUCUUCCUAAGACGCUAAUAAGAAUCACGAACCCUUAAAAAUGUUUUCAAAC	.....(((((((((((((((((((((((((.(((((((((((((.(((((((...............))))))).))))))))))))).)))))))))))))))))))))))))	(-61.70)
solyc-miR087	AAGACGGACAACGUCGCGACGA		4	chr2	+	31142513..31142534				GAAGAUGACGGUCGUAGUUCAUUGUCUAAGAACUUGGCGUCAUUAUGUGUUGGGUGCUCAUUUUGUCGUCAAGACGGACAACGUCGCGACGACCUAUUUUCAGUCUCAAAAG	(((((((..((((((.((.(.((((((.....(((((((.((..(((.((.....)).)))..)).)))))))..)))))).)..)).)))))))))))))...........	(-35.60)
solyc-miR088	AAGACUGGUCAACGGAACGGGACG		4	chr8	-	50578896..50578919	ACUCCGAUAAGGGUGUUCUUAAGACUGGUCAACGGAACGGGACGUACCGGUACCGUUCCGGUACCAUUCCGGUUCGUUCCGGUUCGUCCCGUUUCGGUUGCCUACGGGACGGGA	..(((.....)))((((((.......((.(((((((((((((((.(((((...((..((((.......))))..))..))))).))))))))))).))))))...))))))...	(-49.30)
solyc-miR089	AAGAGUUGCGACUUUUAUGAAGAG		4	chr10	-	54693332..54693355	AAAGGUGUGAAUGGAAAAUGAAGAGUUGCGACUUUUAUGAAGAGUUAUGACUUUUAUAAAAUUUUGCGACCUUUAUGAAAAGUUGUGACUUUUACGAAAAGUUGCGACUUUUAU	....................((((((((((((((((...(((((((((((((((((((((...........)))))).)))))))))))))))...))))))))))))))))..	(-36.20)
solyc-miR090	AAGAGUUGCGAUUUUUAUGAAGAG		4	chr6	+	43118159..43118182				GCGACUUUUAUAAAAAUUAUAUGACUUUUAUGAAAAGUUGUAACUUUUAUGAAAUGUUGCGACUUUAAUGAAGAGUUGCGAUUUUUAUGAAGAGUUGCAACUUUUAUGAAAAGU	.......................((((((...((((((((((((((((((((((.(((((((((((.....)))))))))))))))))).)))))))))))))))...))))))	(-37.40)
solyc-miR091	AAGAUAGUGUCACGUAAGUCGAAA		4	chr6	+	47715072..47715095				UAAUUUUCUAUCCCUUUUAGGCCUACGUGGCACGAAUUUGAAAGAAAAAGUCAACCAGUGUUGAGCUCACAAGAUAGUGUCACGUAAGUCGAAAAGGGGUAGAAAAUUAUUAAU	((((((((((((((((((.(((.((((((((((...((((...((.....(((((....)))))..)).))))...)))))))))).))).)))))))))))))))))).....	(-46.80)
				chr4	+	5403781..5403804				UUUUAUAAGUAAUUUUCUACCCUUUUAGGCCUACGUGACACUAGUUUGAAAGAAAAAGUCAACCAAUAACAAGAUAGUGUCACGUAAGUCGAAAAGGGGUAGAAAAUUAUUAAU	.......(((((((((((((((((((.(((.((((((((((((.((((.....................)))).)))))))))))).)))..)))))))))))))))))))...	(-46.50)
				chr7	-	3014334..3014357				UAAUUUUCUACUCCUUUUCGAUCUACGUGAAACUAUCAUUGAAAAAAUUGUCAACACGCGUUGGCCCCACAAGAUAGUGUCACGUAAGUCGAAAAAGGGUAGAAAAUAAUUUAU	..(((((((((((.((((((((.(((((((.((((((.(((........((((((....))))))....))))))))).))))))).)))))))).))))))))))).......	(-45.20)
				chr12	-	12136140..12136163				GUAAUUUUCUACCCCUUUUAGGCAUAUGUGGCACUAGUUUGAAAGAAAAAUCAAUCAGUAUUGGGCCCACAAGAUAGUGUCACGUAAGUCGAAAAGGGGUAGAAUAUUAUUAAU	(((((.(((((((((((((.(((.((((((((((((.((((.........(((((....))))).....)))).)))))))))))).))).))))))))))))).)))))....	(-44.80)
				chr1	+	86706993..86707016				AAUAAUUUUCUACCCCUUUUGGGCUUACGUGAAACUAUCUUGUGAGUUCAACGUUGGUUGACUUUUUUUUAAGAUAGUGUCACGUAAGUCGAAAAGGGGUAAAAAAAAUUACUU	..(((((((.((((((((((.(((((((((((.(((((((((.((((.((((....)))))))).....))))))))).))))))))))).))))))))))...)))))))...	(-53.20)
				chr5	-	17719954..17719977				UUUUCUACCCCUUUUCGGCCUACGUGGCACAAACUUGAGAGAGAAAAAAGUCAAAAAACGUUGUGCCCACAAGAUAGUGUCACGUAAGUCGAAAAGGGGUAGAAAAUUAUUAAC	(((((((((((((((((((.((((((((((...((((.(.(.(......((......))......))).))))...)))))))))).)))))))))))))))))))........	(-48.90)
				chr9	-	5928362..5928385				AGUAAUUUUCUACCCUUUUCAGCCUACGUGGCACUAUUUUGAAAAAAAUGUCAAACAACGUUGGACGCACAAGAUAGUGUCACGUAAGUCGAAAAGAGAUAGAAAAUUAUUAAU	((((((((((((.(((((((.((.(((((((((((((((((.....(((((......))))).......))))))))))))))))).)).)))))).).))))))))))))...	(-44.50)
solyc-miR092	AAGAUAGUGUCACGUAGAUCGAAA	miR7981	3	chr11	-	9661654..9661677				AAUUUUCUACCCUUUUUCGAUCUACGUGACACUAGUUUGAAAAAAAAAUGUCGACACACCUUGCGCCCACAAGAUAGUGUCACGUAGAUCGAAAAGGAGUAGAAAAUUAUUUAU	((((((((((.(((((((((((((((((((((((.((((.......((.((......)).)).......)))).))))))))))))))))))))))).))))))))))......	(-49.00)
solyc-miR093	AAGAUAGUGUCACGUAGGCCGAAA	miR7981	3	chr3	-	26867416..26867439				AAGUAGUUUUCUACCCCUUUUCGGCUACGUGGCACUAGCUUUGAAAAAAAUCAACCAGCAUUGAGCCCACAAGAUAGUGUCACGUAGGCCGAAAAAGAGUAGAAAAUUAUUAAU	.(((((((((((((.(.((((((((((((((((((((..((((.......((((......)))).....)))).)))))))))))).)))))))).).)))))))))))))...	(-46.90)
				chr11	-	50372237..50372260				UAAUUUUCUAUCCAUUUUCGGCUUAUGUGGCACUAGCUUGAAAAAAAGAGUCAACCAGCGUUGGGUCCACAAGAUAGUGUCACGUAGGCCGAAAAGGGGUAAAAAGUUAUUAAU	(((((((.(((((.(((((((((((((((((((((.((((.......((.(((((....))))).))..)))).))))))))))))))))))))).))))).))))))).....	(-51.30)
solyc-miR094	AAGAUAGUGUCACGUAGGCUGAAA		4	chr8	-	2822159..2822182				AUAAUUUUCCAACUCUUUUCGAUCUACGUGAUACUAUUUUGUGGGCUCAUUGUUGGUUGACUUUUUCUUAAAGAUAGUGUCACGUAGGCUGAAAAGAGAUAGAAAUUACUUAUA	.(((((((....(((((((((.((((((((((((((((((((.(((.((....))))).)).........)))))))))))))))))).)))))))))...)))))))......	(-40.20)
				chr10	+	2146218..2146241				AUAAUUUUUUACUCCUUUUUGGCCUCCGUGACACUAUUUUGUGGGUCCAACGUUGGUUGACUUUUUUUUCAAGAUAGUGUCACGUAGGCUGAAAAGGGGUAGAAAAUUACUUAU	.((((((((((((((((((((((((.(((((((((((((((.(((((.(((....))))))))......))))))))))))))).)))))))))))))))))))))))).....	(-58.50)
solyc-miR095	AAGAUAUAUAUGUGUUCACGUGGA		4	chr1	-	79855821..79855844	CUAUUAAAUAGUGUAUUUUAAAGAUAUAUAUGUGUUCACGUGGACAUCAUAGAUAUUGUAUCAUUAUAAAAUAUAAAUGUGUCUACGUUGACACAUAUAUACCUUUAAAAUAUA	...........((((((((((((.((((((((((((.(((((((((.(((..(((((.(((....))).)))))..)))))))))))).)))))))))))).))))))))))))	(-42.10)
				chr10	+	55151072..55151095	CUAUUUAAUAGUGUAUUUUAAAGAUAUAUAUGUGUUCACGUGGAUAUAUUACUAUUUAUAAUUACUUUAUGUCACGUGGGCACAUAUAUACAUUUAAAUUACACUAUUAAUAAG	....(((((((((((.((((((..((((((((((((((((((.(((((...................)))))))))))))))))))))))..)))))).)))))))))))....	(-44.60)
solyc-miR096	AAGAUUAUGACACGUGUAUAUCCG		4	chr1	+	77516104..77516127				AAACUAAAUAGGGGCACGUGGCACAAUAUUAUUCGUCGAUUUGAUAUGUAAUAAUUGUUGGAUCGACGGUAAGAUUAUGACACGUGUAUAUCCGUUUAGUAUAAAGGAUGUAUU	..(((((((.((((((((((.((.(((.((((.(((((((((((((.........))))))))))))))))).))).)).)))))))...))))))))))..............	(-35.00)
solyc-miR097	AAGAUUAUGACACGUGUAUGUCCG		4	chr6	-	42516767..42516790				CUCGAACGGAAGACUAAAUAGGGACACGUGAUACAAUCUUAUCCAUCGAUCCAAUGUCAGGUCGGUGGAUAAGAUUAUGACACGUGUAUGUCCGUUAGUAUAAAGAGUAUGUAU	....((((((.............(((((((.((.(((((((((((((((((........))))))))))))))))).)).)))))))...))))))..................	(-40.10)
solyc-miR098	AAGAUUCACUACAAAAGAACUUGA		4	chr10	+	54460284..54460307	UCCACUAAGCGUUGUCAACUAAGAUUCACUACAAAAGAACUUGACCUUUAGUGGCGACAAAGUCGCAAAAUCCAAAAAUAUUGCCACUAAAGGUUAUGAGUGAUUAGUGGCAAC	..........(((((((.((((...(((((.((........((((((((((((((((.......................))))))))))))))))))))))))))))))))))	(-35.40)
solyc-miR099	AAGCAUGUCUUGUGGGCAUGGACU		4	chr7	-	8291396..8291419				GGCUUGUUCAAGACCUCUAGGCGUGCGGCAGACUAGGGAGCAGCUAGGAGUCCCUUUUUGGAAGACUUAGAAGCAUGUCUUGUGGGCAUGGACUUAGGGGCUUGUAUAUAGUGC	.((((((.((((.(((((((((((((.((((((......((..(((((..(.((.....)).)..)))))..))..))).)))..)))))..)))))))))))).))).)))..	(-35.10)
solyc-miR100	AAGCCAUGGACGGAAGUGGGAG		4	chr2	+	2605604..2605625				GUCCAUCGGUGCAAUGGUGAAGUCGGUCAGCCCCGUCCAAUCUCCUAAAUUGAUGGGGACUUUAGGAGCAAAGCCAUGGACGGAAGUGGGAGUGGCAUUGACUGUCUUCAAC	..((((.......))))(((((.((((((((((((((((..((((((((((......)).))))))))........)))))))..........)))..)))))).)))))..	(-35.30)
solyc-miR101	AAGCCUAACAUGCAUGGAAGAGGC		4	chr5	+	8170814..8170837	AUAAUUUAUCAAGAAGGAGAAAGCCUAACAUGCAUGGAAGAGGCCCCCACGCAAACGCACAGAGGUGGGGGCCUCUUCCAUGCAUGUUAGGCUUUCUCCUUGAUGAUAAAUUAU	(((((((((((..(((((((((((((((((((((((((((((((((((((..............)))))))))))))))))))))))))))))))))))))..)))))))))))	(-88.60)
				chr5	-	8170864..8170887	AUAAUUUAUCAUCAAGGAGAAAGCCUAACAUGCAUGGAAGAGGCCCCCACCUCUGUGCGUUUGCGUGGGGGCCUCUUCCAUGCAUGUUAGGCUUUCUCCUUCUUGAUAAAUUAU	(((((((((((..((((((((((((((((((((((((((((((((((((((...........).)))))))))))))))))))))))))))))))))))))..)))))))))))	(-87.60)
solyc-miR102	AAGCUCAGGAGGGAUAGCGCC	miR390	1	chr9	+	8388455..8388475	AUAUGCAUGGAGAAUCUGUAAAGCUCAGGAGGGAUAGCGCCAUGGAUGACUCAAUUCGAUUUUUGUACACAUCUUUAGCGCUAUCCAUCCUGAGUUUCACGGCUUUUUCAU	......((((((((.((((.((((((((((.(((((((((...(((((...(((........)))....)))))...))))))))).)))))))))).)))).))))))))	(-50.00)
solyc-miR103	AAGCUUAUAAGCUGGUCAAAUUGG		4	chr3	+	61112457..61112480				UGCCUAGAUAAGCCAAAAAAUUGCUUAUAAGCUAGUUUGACCAGCUUAUAAGCUUAGAGGGUGUUUGACUAAGCUUAUAAGCUGGUCAAAUUGGCUUAUUAACACUUUUUAGCU	..........(((.(((((..((...(((((((((((((((((((((((((((((((...........)))))))))))))))))))))))))))))))...)).))))).)))	(-51.30)
solyc-miR104	AAGGGUUGCACUACUAUCUGAUUU		4	chr5	-	52217167..52217190				CAAGGAAACACUCUUGGCGUUAAUGUUGAAUCAGGUAGUAGUAUUACCCUUGCUAUCCAACUUCGAUAGAAAGGGUUGCACUACUAUCUGAUUUAAGAUUAGCUGCAAAACUAU	(((((......)))))((((((((.(((((((((((((((((...((((((.(((((.......))))).))))))...))))))))))))))))).)))))).))........	(-49.20)
solyc-miR105	AAGGUAUAUAUUUGUCCACGUGGA		4	chr4	+	55678004..55678027	CUAUUUAAUAGUGUAUUUUAAAGGUAUAUAUUUGUCCACGUGGACAUAAAAAAUAUUGCAUAAUUGUAAAUAGUAAUUUGUCCACGUGAGCACAUAUAUACUUUUAAAAUACAC	..........(((((((((((((((((((((.(((.((((((((((.........(((((....))))).........)))))))))).))).)))))))))))))))))))))	(-47.70)
				chr5	-	31803632..31803655	CUAUUUAAUAGUAUAUUUUAAAGGUAUAUAUUUGUCCACGUGGAUACAUUAUUAUUUAUAAUGAUACAAUAGUCAUGAUGUUCACGUGGAUACAUAUAUACCUUUAAAAUACAU	.............((((((((((((((((((.(((((((((((((((((.(((((((((....))).)))))).))).)))))))))))))).))))))))))))))))))...	(-44.90)
solyc-miR106	AAGUAAACUUGGGCGGGUCAAGAC		4	chr3	+	23429568..23429591				UCGGUCAAAUUGGGAGGGUCAAGACCCAACCCAUUAUUUAGCCCAUUUGAGCCUAACCCAUUUGAGUCCUAAGUAAACUUGGGCGGGUCAAGACCCAACCCGAUUUCUAUUCAA	......((((((((.(((((..(((((..((((((((((((.(((..((.........))..)).)..))))))))...)))).)))))..)))))..))))))))........	(-37.60)
solyc-miR107	AAGUACGUGGGCUACAGGCUUGCC		4	chr9	-	54758251..54758274				UGACAUUUUACGGAUCAGGCCGGGCUAGCCCAUUUUUUGUGCUGGCCAGAAAAUGAUUGGUCCAACCCACAAGUACGUGGGCUACAGGCUUGCCAGAACGGUCCACUUUUUUUU	...........(((((.(((.((((((((((((..((((((.(((((((.......)))).)))...))))))...)))))))...)))))))).....)))))..........	(-35.50)
				chr2	+	41367751..41367774				UGACAUUUUACGGGUCAGGUCGGGCUAGCCCAUUUUUUGUGUGGGCUGGAAAAUGGUCGGCCCAACCCACAAGUACGUGGGCUACAGGCUUGCCGGGUCAGUCCACUUUUUUAA	.(((......(.((.((((((..(.((((((((..((((((((((((((.......))))))))...))))))...))))))))).)))))))).)....)))...........	(-41.90)
				chr9	-	69264551..69264574				UGACAUUUUAUAGGCCAGGCCGGGCUAGCCCAUUUUUUGUGUGGGCCAGAAAAUGGUCGGCCCAACCCACAAGUACGUGGGCUACAGGCUUGCCGGGCCAGCCUACUUCUAAUA	..........(((((..((((.(((((((((((..((((((((((((.((......))))))))...))))))...)))))))).......))).)))).))))).........	(-49.60)
solyc-miR108	AAGUAGACAAACAUGUCCUACAUG		4	chr11	-	51653738..51653761	AAAAUUGUAUAAAAUUGAAUAAGUAGACAAACAUGUCCUACAUGACAUAUGACACAAAUCGUCAUGUAGGACGAAUGUGUCAAUUUCUUCAAUUUUAUACAAGUAAAAUAAGUA	....(((((((((((((((.((((.((((....(((((((((((((..............)))))))))))))....)))).)))).)))))))))))))))............	(-42.30)
solyc-miR109	AAGUAGACACAUGAGUCAUACAUG		4	chr4	+	63136311..63136334	GCACAAACAGAUGCUUGAACAAGUAGACACAUGAGUCAUACAUGACACAAUACACGUAGGAUAAAAAUGACAUGGAGGAUGUCAUGUAGGAUAUGUGUGUUCAUUUGUUCAAUU	(((........)))((((((((((.((((((((.(((.(((((((((.....((.((............)).)).....))))))))).))).)))))))).))))))))))..	(-35.10)
solyc-miR110	AAGUAGACACAUGAGUCCUACGUG		4	chr6	-	27272025..27272048	GAACUUGUAUAAAGUUAAACAAGUAGACACAUGAGUCCUACGUGACAUAACCACAUUAAAACAAAGUAGGAUGAAAAUUGUCAUGUAGGAUGUGUGUGUUUAUUUCUUUAAUUA	............(((((((.((((((((((((..(((((((((((((......((((............)))).....)))))))))))))..)))))))))))).))))))).	(-38.70)
				chr4	-	42988046..42988069	UAAAUUUGUAUAAAUUGAACAAGUAGACACAUGAGUCCUACGUGACACAAUACACAUAGGAUAAAAAAUUACAUGUAGGAUGCAAUGUAGGACAUGUGUGUCUAUUUGUUCAGU	.............((((((((((((((((((((.(((((((((..((...((((..(((.........)))..))))...))..))))))))).))))))))))))))))))))	(-44.30)
solyc-miR111	AAGUCAUCGAUAGCCACUUAAAGU		4	chr5	+	6417750..6417773				AUGAAUAAUCGGGACAACUUUGAGUGGCCGCAUAUGACUUUGGCCUAAGUUUAAAGUUGUAUUUUCGCUUAAGUCAUCGAUAGCCACUUAAAGUUGUCCGCAAAAUUCACUUAA	.(((((.....(((((((((((((((((.....(((((((.(((..((((..........))))..))).))))))).....))))))))))))))))).....))))).....	(-43.90)
solyc-miR112	AAGUGAAUUGCAAGGUAAGACACC		4	chr1	-	5291033..5291056				UGCUUAAGUUGGUGUCUUAACUUGUAAUUCACUUCUAUCGUGGAUCGCUUCUGCUUUUGAAGUACCAUAGAAGUGAAUUGCAAGGUAAGACACCAACUUAAGCAGAAGCUUCAA	(((((((((((((((((((.((((((((((((((((...((((...(((((.......))))).)))))))))))))))))))).)))))))))))))))))))..........	(-62.90)
solyc-miR113	AAGUGAGGUUUUACUCCUAGAACG		4	chr9	+	4691624..4691647				GUUACUAUAAGUAAUGUUUUACUCCUAAAACGUUUAUUUGAGUAACGUUUUACUCCUAAAACGUUACUGCAAGUGAGGUUUUACUCCUAGAACGUUACUGUGAGUAAUGUAUAU	((((((...((((((((((((....((((((.((((((((((((((((((((....)))))))))))).))))))))))))))....))))))))))))...))))))......	(-41.30)
solyc-miR114	AAGUGUGAGGGAAAGCCUCAACCU		4	chr12	-	60694555..60694578	GGGGCUGGUGGUCAAUUUAUAAGUGUGAGGGAAAGCCUCAACCUUUGAGCUAGCUUUUGGGAUCGGAAGUGGAAGGGGCUGGUGGUCAAUUUAUAAGUGUGAGGGAAAGCCUCA	((((((.....(((((((((((((.(((.....((((((..((.........(((((((....)))))))))..)))))).....))))))))))))).))).....)))))).	(-36.70)
solyc-miR115	AAGUGUGUCUCUGAGAUUUCAGAC	miR7981	1	chr2	-	47234945..47234968				AACUUAUGUCCAAAAUCUCAGAGACACACCUAUACUAUACUAAGAUCCUAUAAAAGCCUUAGUAUAGUAUAAGUGUGUCUCUGAGAUUUCAGACAUAUGUUGAAGGGUACUUAU	(((.((((((..(((((((((((((((((.((((((((((((((.............)))))))))))))).)))))))))))))))))..)))))).))).(((....)))..	(-56.10)
solyc-miR116	AAGUUAGAACCAAGAGCUAAAAAG		4	chr2	-	31563691..31563714				AGGAAAAGCUGCUGAUUAUUCAAAUCUGAAAGCUUUUGGUUUUACGGCUUACUAUCACGUCAGUGAAGGUAAGUUAGAACCAAGAGCUAAAAAGGGAGUAUUUGUGGGCUACGG	......((((..(((.(((((...(((...((((((((((((((..(((((((.((((....)))).)))))))))))))))))))))....)))))))).)))..))))....	(-39.50)
solyc-miR117	AAGUUGUCGAACGACUAAAGAAGU		4	chr2	-	25274927..25274950				AAAAGACUAAACUAAUGACAUGUUUGUAGUUGUCUCUAGACAACUUCUAAAAUUGCUUGGACAACUAUUGAAGUUGUCGAACGACUAAAGAAGUUGUCUCAAUAACUACGAAAA	......................(((((((((((....(((((((((((....(((.((.(((((((.....))))))).)))))....)))))))))))..)))))))))))..	(-36.20)
solyc-miR118	AAGUUGUGCCUUUAGAGUUACAUU		4	chr4	-	54217909..54217932				ACAUCCAUGGAGGAGGAUAGGGAUUAAUCUUGGGGGUUGGCAGCACUUGAGAAGGUACUCCAGUACCUCCAAGUUGUGCCUUUAGAGUUACAUUUUCUUCCAAUGCAUAGGAUA	..((((.((((((((((((((.((....((((((((((((.((.((((....)))).)))))..)))))))))..)).)))..........))))))))))).......)))).	(-36.50)
solyc-miR119	AAUAAGAUUAUGACACGUGUAUGU		4	chr0	-	20386245..20386268				GGAAGACUAAAUAGGGACAACGGUGCAAUCUUAUUUGUUGAUCUGAUAUAUAAUAAAUGUCGGAUCGACGAAUAAGAUUAUGACACGUGUAUGUUCAUUAGUAUAAAAGGUAUA	.....(((((....(((((((((((((((((((((((((((((((((((.......))))))))))))))))))))))..)).))).))).))))).)))))............	(-38.10)
solyc-miR120	AAUACAUGGCAGGAAGACAUGAGG		4	chr4	+	4907787..4907810	UGUUGUACAAAAAUGGUAUCAAUACAUGGCAGGAAGACAUGAGGCAUUAGUAUGUAUAUUGUGUAAAUUUUAAAUACUAAUGCCUCAUGCCUUCCUGCCAUGUAUUGAUACCCU	..............((((((((((((((((((((((.((((((((((((((((....(((.....))).....)))))))))))))))).))))))))))))))))))))))..	(-66.70)
solyc-miR121	AAUACUUUGAGGGUAUUUUAGACC		4	chr5	-	32941823..32941846	GGUAAUUUUGUACCAUUUUCAAUACUUUGAGGGUAUUUUAGACCCCUUUCCGUUAUAAUAUUUAUAGAAACGGAAAAGGGCCUAAUAUACCCUUGAAGUAUUGAAAAUGGUAUA	........((((((((((((((((((((((((((((.((((.(((.((((((((..............)))))))).))).)))).))))))))))))))))))))))))))))	(-57.70)
solyc-miR122	AAUACUUUGAGGGUAUUUUAGGUC		4	chr6	+	29767879..29767902	GGUAAUUGUGUACCAUUUUCAAUACUUUGAGGGUAUUUUAGGUCCUUUUCCAUUUUUUUAAAAACAUUCAUCGGAAAAAGACUUAAAAUACCCUCAAAUUAUUGGAGAUGAUAC	.........(((.(((((((((((.(((((((((((((((((((.((((((.....................)))))).))))))))))))))))))).))))))))))).)))	(-46.00)
solyc-miR123	AAUAGACACAUAUGUCCUACAUGU		4	chr10	+	61074885..61074908	AACUUGUAUAAAGUUGAACUAAUAGACACAUAUGUCCUACAUGUCAUUAUUUGUCCUACGUGGUGUUCUACGUGUAUUAUUUCACGUAGGACUCAUGUGUCUACUUGUUCAACU	...........((((((((...(((((((((..(((((((.((.............(((((((....)))))))........)).)))))))..)))))))))...))))))))	(-39.70)
				chr6	-	37199709..37199732	AACUUGUAUAAAGUUAAAUAAAUAGACACAUAUGUCCUACAUGUCAUUUUUCGUCCUACGUGGUUUUCUACGUGUAUUGUGUCAUUUAGGACACAUGUGUUUAUUUAUUUAAAA	.((((.....))))(((((((((((((((((.(((((((.(((.(((.........(((((((....)))))))....))).))).))))))).)))))))))))))))))...	(-40.20)
solyc-miR124	AAUCAAUUUGUGUCCAUCUAGUGU		4	chr8	-	7222842..7222865				AUAAUUAUUGUUAAGCAUAAGUACCAACACUAGUUGAUCCUAUUGAUGACCAAAUUGAUUUUCUUUUGAAAAUCAAUUUGUGUCCAUCUAGUGUUGACACUUAGCUUUAAAUUU	............((((.(((((..(((((((((.((...........((((((((((((((((....))))))))))))).))))).)))))))))..))))))))).......	(-37.90)
solyc-miR125	AAUCGUCAUGUAGGACGAAUGUGU		4	chr11	-	51653702..51653725				ACAAGUAAAUAUUUAAAAUUGUAUAAAAUUGAAUAAGUAGACAAACAUGUCCUACAUGACAUAUGACACAAAUCGUCAUGUAGGACGAAUGUGUCAAUUUCUUCAAUUUUAUAC	....................(((((((((((((.((((.((((....(((((((((((((..............)))))))))))))....)))).)))).)))))))))))))	(-39.00)
solyc-miR126	AAUCGUCGGGCAUGUUCAAACAUG		4	chr0	-	11194992..11195015				UCCCGCAAGGGCAAUCUCUUUGGACAUGGACGCAGUGGCGACUAGAGGAACUCGAAAGAGAAGUCCCUUUAAUCGUCGGGCAUGUUCAAACAUGCCCCGCCAGGAAAACUUAGG	(((.((..(((((.....((((((((((..((.....((((.((((((.((((......).))).)))))).))))))..))))))))))..))))).))..))).........	(-37.20)
				chr1	-	59696361..59696384				UCCCGCAAGGGCAAUCUCUUUGGACAUGGACGCAGUGGCGACUAGAGGAACUCGAAAGAGAAGUCCCUUUAAUCGUCGGGCAUGUUCAAACAUGCCCCGCCAGGAAAACUUAAA	(((.((..(((((.....((((((((((..((.....((((.((((((.((((......).))).)))))).))))))..))))))))))..))))).))..))).........	(-37.20)
solyc-miR127	AAUCUUCAAAGUGUAAAAAAGCUU		4	chr8	+	359464..359487				UUUCUAAGCUUUUUUACACUUUGUAGAUUAAUAUUGAUGGUUCAGUUGUCGGUUUGGGACCAUCAAUGUUAAUCUUCAAAGUGUAAAAAAGCUUAGGAGCCAUGAAGUGAAAGA	(((((((((((((((((((((((.(((((((((((((((((((.............))))))))))))))))))).)))))))))))))))))))))))...............	(-56.10)
solyc-miR128	AAUCUUGGAAUGUUUUGCUUUGGU		4	chr1	-	1939586..1939609	AAUGUUUCAGUGGAGAAUGUAAUCUUGGAAUGUUUUGCUUUGGUGUCAAAUAACACCAAAGCUAAAUGUUCCAAGUCCACAUUUCCACCGAAACAUUUCAAAGACAUCAUGUAU	((((((((.(((((((.(((...((((((((((((.((((((((((......)))))))))).))))))))))))...)))))))))).)))))))).................	(-49.80)
solyc-miR129	AAUGAAAGGUUGUGACUUUUAUGA		4	chr11	+	33845274..33845297	UUAUGAGAAGUUGUGUCUUUAAUGAAAGGUUGUGACUUUUAUGAAAAUUUGCGACUCUAAUGAAGAGUUGCAAUUUUUAUAAAAGUUGUGACUUUUACGAAAGGUUUUGACAUU	.........((((..(((((....(((((((((((((((((((((((((.((((((((.....)))))))))))))))))))))))))))))))))...)))))...))))...	(-35.70)
solyc-miR130	AAUGGCGUCAGAUUGAUAUACGUU		4	chr7	-	412045..412068	UAUUUUAUUUUUUAAAAGUUAAUGGCGUCAGAUUGAUAUACGUUACUGAAAAUAAUGUUUUAAAAGUAAAACGUUACUUACAGUAACGUAUAUCAACCUAAUGCUGUUAGUUUU	..............((((((((((((((.((.((((((((((((((((.((.((((((((((....)))))))))).)).)))))))))))))))).)).))))))))))))))	(-41.40)
solyc-miR131	AAUGGUCGUGUUAAUUCUGAAAGG		4	chr5	+	38281472..38281495				CAUAACUAUUCUGAAGGGUUGCAACUUUCAGGAAUAGUCAAUACCAUUUGAAAGUUUGCAACCUUUCAUUAAUGGUCGUGUUAAUUCUGAAAGGGUUGCAACCUUUCAGAAUAU	......(((((((((((((((((((((((((((.(((.((..((((((((((((........))))))..))))))..))))).)))))))..)))))))))))))))))))).	(-49.90)
				chr1	+	24718173..24718196				CAUGACUGUUCUGAAAGGUUGCAACUUUCAGGAAUAGUCAAUACCAUUUGAAAGUUUGCAACCUUUCAUUAAUGGUCGUGUUAAUUCUGAAAGGGUUGCAACCUUUCAGAAUAU	......(((((((((((((((((((((((((((.(((.((..((((((((((((........))))))..))))))..))))).)))))))..)))))))))))))))))))).	(-50.20)
solyc-miR132	AAUGUCGGAUCGAUAGAUAAGAUU		4	chr12	-	63161902..63161925				UCUUUCGCUCUAACGGAAAACUAAAUAGGGACACCUGGCGCAAUCUUAUUCUUCGAUCUGAUAUGUAAUAAAUGUCGGAUCGAUAGAUAAGAUUAUGACAUGUGUAUAUCUGUU	..(((((......))))).....((((((.((((.((.((.(((((((((..((((((((((((.......))))))))))))..))))))))).)).)).))))...))))))	(-36.70)
solyc-miR133	AAUGUGUACUUUGCAACUGUU		4	chr6	-	43416811..43416831	UAAUAUAUUUGAGACAUCAAAAUGUGUACUUUGCAACUGUUAGCAAAAGCAGGAAUUUGCCAACAGUUGCAAAAUACACUUUUUAAUGUUCCAAACAUUUUGCAAGUUCCC	.......((((.(((((.((((.(((((.((((((((((((.(((((........))))).)))))))))))).))))).)))).))))).))))................	(-36.10)
solyc-miR134	AAUGUUGGGCCCACAAGAUAGUGU		4	chr6	-	38695393..38695416				UUAUUUUAUAAGUAAUUUGCUACCCUUUUUCGGCCUACAUGGCACUCACUUGAAGAAAAAAAAGUCAACCAAUGUUGGGCCCACAAGAUAGUGUCACAUAGGCUGAAAAGGGGU	..........((((...))))((((((((((((((((..(((((((..((((............(((((....))))).....))))..)))))))..))))))))))))))))	(-39.70)
solyc-miR135	AAUUAGACUUUGUUCAUUUUAGAC		4	chr4	+	4664716..4664739	CAUUUUCAGUUAUACAUAUUAAUUAGACUUUGUUCAUUUUAGACACUUCAUGUCAAAAUGACACAACGAAGCCUAACAUGAGGUGUCUAAAAUGAAGAAAGCCUAGUUAAAGUG	..............(((.((((((((.((((.(((((((((((((((((((((......................))))))))))))))))))))).)))).)))))))).)))	(-41.70)
solyc-miR136	AAUUCAGUCUAUGGGAUAGUCUCA		4	chr11	-	53000069..53000092				AUUCAGUCUUUGGAGGCAAGAAAGAUUGAGACUAUCCUAUAAACUGAAUUAUUAUCAUUCUCAAAAUAAUAAUUCAGUCUAUGGGAUAGUCUCAAUCUUUCCUGCCUCGAGAUG	.....(((((..((((((.((((((((((((((((((((((.(((((((((((((..........))))))))))))).)))))))))))))))))))))).))))))))))).	(-62.80)
solyc-miR137	AAUUCUGUGUAUAAAGCGAGAGAG		4	chr10	+	1898177..1898200				AAGAUAUACAUUUUUGCAUGUGUAUAUACAAUUUUCUCUCGCUUUAUGCAAAACAGAAACAGAAUUAUACAAUUCUGUGUAUAAAGCGAGAGAGGCGAGCGAGAAUGGAGAGUG	........(((((((((.(((............((((((((((((((((.........((((((((....))))))))))))))))))))))))))).))))))))).......	(-39.60)
solyc-miR138	AAUUGAACAAAUAGACACAUUCGU		4	chr8	-	58955935..58955958	AGACACUUAAACUUGUGUAAAAUUGAACAAAUAGACACAUUCGUCCUACAUGGCAAUUUUGUGUCCUGUAUGUACAUGUGUGUCUACUUGUUCAAUUUUAUACAAUUUAAAUGC	...((.(((((.((((((((((((((((((.(((((((((..(((.((((.((((......)))).)))).).))..))))))))).))))))))))))))))))))))).)).	(-43.30)
solyc-miR139	AAUUGUAGUUUCUGACAGAUU		4	chr3	-	57025087..57025107	UAUUAAGGAGAGUGAGAAAUAAUUGUAGUUUCUGACAGAUUUCAUGUGAAUAUUUAAUAUCAUUGUUGAAAGAAGUUCCACAAUGAAAUCUGUCAGAAGUUACAUUCAUUU	.........(((((((.......((((((((((((((((((((((((((((.(((((((....)))))))....))).))).)))))))))))))))))))))))))))))	(-35.70)
solyc-miR140	AAUUGUCUACACAAAUAGGAGAAU		4	chr2	+	32811930..32811953	UAUAUAGUAUUUUACAUACGAAUUGUCUACACAAAUAGGAGAAUCCACAUAAUUUAUAUUUUGACAAGUUUACUUGAAUUCUCUAAUUUGUAUAGACAAUUCGUAGGUAAAAUA	.......((((((((.(((((((((((((.((((((.(((((((.((...(((((..........)))))....)).))))))).)))))).))))))))))))).))))))))	(-37.80)
solyc-miR141	AAUUUUAUACAAAUUUAAGUGUCU		4	chr10	+	29072786..29072809	GAUAUGUAGGACAUAUGUUCAAUUUUAUACAAAUUUAAGUGUCUACCAACUUUGGAAAUGCACAAGUAGACACUUAAACAUGUAUAAAGUUGAAUAAGUAGACGCAUGAGUCCU	.......(((((.((((((((((((((((((..(((((((((((((.....(((........))))))))))))))))..)))))))))))))..........))))).)))))	(-40.70)
solyc-miR142	AAUUUUGACUGCGAAAACUGCUCU		4	chr10	+	42738797..42738820				UUCCAAAAAUCAGCUCAAUCGGACAAGAAACAGAGCGGGAAUCGCAAUUUGAAGUUGACUGUUAGGGCUGAAUUUUGACUGCGAAAACUGCUCUCUUUCUCUCUUUUUGGCUGC	..........((((.(((..(((..(((((.(((((((...(((((..((((((((.(((.....)).).)))))))).)))))...))))))).))))).)))..))))))).	(-35.20)
solyc-miR143	ACAAAAGAACUUGAUCUUUAGUGG		4	chr3	-	875668..875691	GUUGUCAAUUAAGAUUUACUACAAAAGAACUUGAUCUUUAGUGGCGACAAAGUUGCCACAAAAGCUCAAAAUAUUGCCACUAAAGAUUAUGAGUGAUUUUUAGUGACGACUAAU	(((((((.((((((.(((((.((........((((((((((((((((...((((........)))).......))))))))))))))))))))))).)))))))))))))....	(-37.20)
solyc-miR144	ACAACACUCCAUACGUAGUGACUC		4	chr5	+	54866015..54866038	AGAAGAAGCUUGCGAAUUUCACAACACUCCAUACGUAGUGACUCGAAAACUAAUUGAGAUAAAAGUCAUUGCUAUAUGUGGAGUGUAGUUAAGUUUGCAAGCUUCUUCUUCAGC	(((((((((((((((((((.((.((((((((((.(((((((((....................)))))))))....)))))))))).)).))))))))))))))))))).....	(-51.60)
solyc-miR145	ACAACCUUGUUGAGCUUGAGGA		4	chr2	+	3136033..3136054	AAGGCUGGACGAGGUGAAUAACAACCUUGUUGAGCUUGAGGAAGUUCACAAAUAGGGUUUUUCCAACCUCGAACUCAAGCUCAACGAGGCCAUCUCUUUCCUUCAAAGAGAG	......(((.((((((........((((((((((((((((...(..........(((((.....))))))...)))))))))))))))).))))))..)))...........	(-36.30)
solyc-miR146	ACAAGACGGUAUCAUGUAGACCA		4	chr9	-	6978148..6978170				AGUAAUUUACUAUCUCUUUUCGGCCUAUGUGGCACUAGCUUGAAAAAAAAAGGCAAUCAGCGUUGAGCCCACAAGACGGUAUCAUGUAGACCAAAAAGGGAUAGAAAAUUAUU	.(((((((.(((((((((((.((.((((((((.(((..((((.......((.((.....)).)).......))))..))).)))))))).)).))))))))))).))))))).	(-37.60)
solyc-miR147	ACAAGAUAGUGCCACGUAGGCU		4	chr10	-	57859949..57859970				AAGUAAUUUCCUACCCCUUUUCAACCUAUGUGGCACUAGUUUGAAAAAAAAGUCAACAAGUGUUGGGCCCACAAGAUAGUGCCACGUAGGCUAAAAAGGGGUAGAAAAUUAU	..(((((((.(((((((((((...((((((((((((((.((((.........(((((....))))).....)))).))))))))))))))...))))))))))).)))))))	(-50.20)
solyc-miR148	ACAAGAUAGUGCCACGUAGGUCA		4	chr7	+	62045472..62045494				AAGUAAUUUUCUACCUCUUUUUAGCCAACGUGGCACUAGUUUAAAAAAAAAGUCAACCAUCAUUGGGCCCACAAGAUAGUGCCACGUAGGUCAAAAAGGGGUAAAAAAUUAUU	.(((((((((.(((((((((((.(((.(((((((((((..................(((....)))..........))))))))))).))).))))))))))).)))))))))	(-43.70)
				chr1	+	72097697..72097719				AGUAAUUUUCUAUCCCUUUUUAGCCUACGUGGCACUAGUUUGAAAAAAAAAGUCAAUCAUCGUUGGGCCCACAAGAUAGUGCCACGUAGGUCAAAAAGGGGUAAAAAAUUAUU	.((((((((.(((((((((((.(((((((((((((((.((((..........(((((....))))).....)))).))))))))))))))).))))))))))).)))))))).	(-49.30)
				chr9	+	62725929..62725951				CAAGUAAUUUUCUACCCUUUUUUAGCCUACGUGGCACUAGUUUGAAAAAAAGUCAACCAUCGUUAGACCCACAAGAUAGUGCCACGUAGGUCAAAAAGGGGUAAAAAAUUAUU	..(((((((((.(((((((((((.(((((((((((((((.((((.......((((((....))).)))...)))).))))))))))))))).))))))))))).)))))))))	(-51.20)
				chr2	+	28847964..28847986				AAGUAAUUUUCUACCCCUUUUUAGCCUACGUGGCACUAGUUUGAAAAAAAAGUCAACCAUCUUUGGGUCCACAAGAUAGUGCCACGUAGGUCAAAAGGGGGUAAUAAAUUAUU	.((((((((..(((((((((((.(((((((((((((((.((((.....((((........)))).......)))).))))))))))))))).)))))))))))..))))))))	(-52.60)
				chr6	+	31697503..31697525				AGUAAUUUUUUACCCCUUUUUAGCCUACGUGCCACUAGUUUGAAAAAAAAAGUCAACCAUCGUUGGGCCCACAAGAUAGUGCCACGUAGGUCAAAAAGGAGUAAAAUAUUAUU	.(((((.((((((.(((((((.(((((((((.(((((.((((..........(((((....))))).....)))).))))).))))))))).))))))).)))))).))))).	(-40.00)
				chr3	+	20364988..20365010				AAAUAAUUUUCUAUCCCUUUUCAUCCUACGUGGCCCUAUCUUGAAAAAAAAUGUCAACUCGCGUGGACCCACAAGAUAGUGCCACGUAGGUCAAAAAGGGGUAGUAAAUUAUU	.((((((((.(((((((((((...((((((((((.((((((((.......((((......)))).......)))))))).))))))))))...))))))))))).))))))))	(-52.40)
				chr1	+	74932227..74932249				AAGUAAUUUUCUACCCAUUUCUGGCCUACGUGACACUAGCUUGAAAAAAAAGUCAAUCAGCGUUGGGCCCACAAGAUAGUGCCACGUAGGUCAAAAAGAGAUAGAAAAUUAUU	.((((((((((((.(..(((.(((((((((((.(((((.((((.........(((((....))))).....)))).))))).))))))))))).)))..).))))))))))))	(-39.80)
				chr8	+	49742117..49742139				GUAAUUUUCUACCCCUUUUUAGUCUAUGUGGCACUAGUUUUUAUAAAAAAAAUCAACCAUCGUUGGGCCCACAAGAUAGUGCCACGUAGGUCAAAAAAGGGUAAAAAAUUAUU	((((((((.(((((.(((((.(((((((((((((((................(((((....)))))..........)))))))))))))).).)))))))))).)))))))).	(-37.30)
				chr12	+	3478688..3478710				AGUAAUUUUCUAUCCCUUUUCGGCCUACGUGGCACUAGCUUGAAAAUAAAAGUCAAUCAGCGUUGGACCCACAAGAUAGUGCCACGUAGGUCAAAAAGGGAUAGAAAAUUAUU	.(((((((((((((((((((.((((((((((((((((.((((..........(((((....))))).....)))).)))))))))))))))).))))))))))))))))))).	(-59.60)
				chr5	+	22624902..22624924				UAAGUAAUUUUCUACCCCUUUUUAGCCUACGUGGAACUAGUUUUUAAAAAAAGUCAACCAUCGUUGGGCCACAAGAUAGUGCCACGUAGGUCAAAAAAGGGUAAAAAAUUAUU	..(((((((((.(((((.(((((.((((((((((.((((.((((.........(((((....))))).....)))))))).)))))))))).))))).))))).)))))))))	(-38.90)
solyc-miR149	ACAAGAUAGUGUCACGUAAGCUAA		4	chr1	+	83174002..83174025				UGUAAUUUUCUACCCCCUUUUAGCCUACGUGGCACUAGUUCGAAAAAAAAAGUCAGUUAUCGUUAAGCCCACAAGAUAGUGUCACGUAAGCUAAAAAAGGGUAAAAAUUAUUAA	.((((((((.(((((..(((((((.((((((((((((.......................................)))))))))))).)))))))..)))))))))))))...	(-36.22)
solyc-miR150	ACAAGAUAGUGUCACGUAAGUCA		4	chr1	-	89502363..89502385				UAAGUAAUUUUCUACCCUUUUUUGUCUAUGUGACACUAGGUUGAAAAAAAAGUCAAUCAGCGUUGACCCCACAAGAUAGUGUCACGUAAGUCAAAAAGGGAUUGAAAACUAUU	..((((.(((((...(((((((((.(((((((((((((..(((........((((((....))))))....)))..))))))))))).)).)))))))))...))))).))))	(-36.50)
				chr4	-	38536825..38536847				UAAGUAAUUUCCUACCCCUUUUCGGCCUACGUGUCACUAGCUUGAAAAAAAAGUCAACCACCGUAGGCGCACAAGAUAGUGUCACGUAAGUCAUAAAGGGGUAGAAAAUUAUU	..((((((((.((((((((((..(((.((((((.(((((.((((........(((.((....)).)))...)))).))))).)))))).)))..)))))))))).))))))))	(-44.70)
solyc-miR151	ACAAGAUAGUGUCACGUAGACAGA	miR7981	3	chr3	-	67076953..67076976				GUAGUUUUCUAUCCUUUUUCAGCCUACGUGGCACUAGUUUGAAAAAAAAAAAGUCAACCAUCAUUGGACCACAAGAUAGUGUCACGUAGACAGAAAAGGGACAUAAAAUUAUUU	((((((((...(((((((((.(.(((((((((((((.((((................(((....)))....)))).))))))))))))).).)))))))))...))))))))..	(-36.10)
solyc-miR152	ACAAGAUAGUGUCACGUAGAUCGA	miR7981	3	chr11	-	9661656..9661679				AUAAUUUUCUACCCUUUUUCGAUCUACGUGACACUAGUUUGAAAAAAAAAUGUCGACACACCUUGCGCCCACAAGAUAGUGUCACGUAGAUCGAAAAGGAGUAGAAAAUUAUUU	((((((((((((.(((((((((((((((((((((((.((((.......((.((......)).)).......)))).))))))))))))))))))))))).))))))))))))..	(-50.80)
				chr6	-	37710954..37710977				GAAUUUAUUUUAUAAAUAAUUUUUUAUUCCUUUUCAGUCUAUGUGACAUUAGCUAACUAUUAUUGAGUUCACAAGAUAGUGUCACGUAGAUCGAGAAGGGAUAGAUAAUUAUUA	..............(((((((.(((((((((((((.(((((((((((((((.((((((.......))))....)).))))))))))))))).))))))))))))).))))))).	(-41.90)
solyc-miR153	ACAAGAUAGUGUCACGUAGGCCA		4	chr8	-	55278743..55278765				UAAGUAAUUUUCUACCCCUUUUCGGCCUACAUGACACUAACUUGAAAAAAAAUCAACCUGCGUUGGGCCCACAAGAUAGUGUCACGUAGGCCAAAAAGGGGUAGAAAAUUAUU	..((((((((((((((((((((.(((((((.((((((((.((((........(((((....))))).....)))).)))))))).))))))).))))))))))))))))))))	(-59.90)
				chr10	-	46175690..46175712				AGUAAUUUUCUACCCCUUUUUGGUCUGCGUGGCACUAGUUUGAAAAAAUAAGUAAACCAUCGUUGGGCCCACAAGAUAGUGUCACGUAGGCCAAAAAGGGGUAGAAAAUUAUU	.((((((((((((((((((((((((((((((((((((.((((..............(((....))).....)))).)))))))))))))))))))))))))))))))))))).	(-62.10)
				chr6	-	5572154..5572176				AGUAGUUUUUACCCCUUUUCAGCCUACGUGACACUAGAUUGAAAGAAAAAAAUGAACCAGUGUUUGGCCCACAAGAUAGUGUCACGUAGGCCAAAAAGGGGUAGAAAAUUAUU	.((((((((((((((((((..(((((((((((((((..(((...........((..(((.....)))..)))))..)))))))))))))))..))))))))).))))))))).	(-51.40)
solyc-miR154	ACAAGAUAGUGUCACGUAGGCUA		4	chr3	-	21585921..21585943				AAGUAAUUUUCGACCCCUUUUUAUCUUACGUGGCACUAGUUUGAAAAAAAAGUCAAUCAACUUUGGGCCCACAAGAUAGUGUCACGUAGGCUAAAAAGGGUAAAAAAUUAUUA	.(((((((((..((((.((((((.((((((((((((((.((((.....(((((......))))).......)))).)))))))))))))).))))))))))..))))))))).	(-41.50)
				chr7	-	4122923..4122945				AGUAAUUUUCUACCCCUUUUUAGCUUACGUGGCACUAGUUUGAAAAAAAAAGUCAAUCAUCUUUGGGCCCACAAGAUAGUGUCACGUAGGCUAAAAAAGGGGUAAAAAAUUAU	.((((((((.(((((((((((((((((((((((((((.((((......((((........)))).......)))).)))))))))))))))).))))))))))).))))))))	(-50.60)
				chr10	-	56023362..56023384				AACAAUUGUUUAUCCCUCUUCGGCCUACGUGACACUAAGUUGAAAAAAAAAGUCAACCAGCAUUGGGCCCACAAGAUAGUGUCACGUAGGCUAAGAAGUGGUAGAAAAUUAUU	...((((.(((((((.((((.((((((((((((((((..(((..............(((....))).....)))..)))))))))))))))))))).).)))))).))))...	(-38.80)
solyc-miR155	ACAAGAUAGUGUCACGUAGGCUG		4	chr8	+	58108544..58108566				AGUAAUUUUUUAUCCCUUUUCGGCCUACGUGACACUAGUUUAAAAGAAAAAGUCAAUCAGUCUUGGGCCCACAAGAUAGUGUCACGUAGGCUGAAAAAAGGUAGAAAAUUAUU	.(((((((((((((..((((((((((((((((((((.......................((((((......))))))))))))))))))))))))))..))))))))))))).	(-49.70)
solyc-miR156	ACAAGAUAGUGUCACGUAGGUCA		4	chr6	-	38976892..38976914				UAUAAGUAAUGUUUUAUCCUUUUUGACUUACGUGACACUAAUUUAAAAAAAGUCAAUCAGCGUUCGACCUACAAGAUAGUGUCACGUAGGUCAAAAAAGGGUAGAAAAUUAUU	....((((((.(((((((((((((((((((((((((((((.(((.......((((((....))).))).....))))))))))))))))))).))))))))))))).))))))	(-41.60)
				chr2	-	38568225..38568247				UAAGUAAUUUUCUACCCCUUUCGGCCUACGUGACACUAGCUUGAAAAAAAAUUCAACCAACAUUGGGCCCACAAGAUAGUGUCACGUAGGUCAAAAAAAGAUGGAAAAUUAUU	..((((((((((((...((((.((((((((((((((((.((((.............(((....))).....)))).))))))))))))))))....)))).))))))))))))	(-40.70)
				chr5	-	41766718..41766740				UAGUAAUUUUCUAUCUCUUUUCGGCCUACUUGGCACUAGUUUGAAAAAUAAAUCAACCAGCGUUGGGCCCACAAGAUAGUGUCACGUAGGUCAAAAGGGGGUAGAAAAUUAUU	.((((((((((((((((((((.(((((((.((((((((.((((.........(((((....))))).....)))).)))))))).))))))).))))))))))))))))))))	(-47.70)
				chr7	+	1424215..1424237				AAGUAAUUUUCUAUUCCUUUUCGGCCUACGUGACACUAGUUUUAAAAAAAAGUCAAUCAGCAUUGGACUCACAAGAUAGUGUCACGUAGGUCAAAAAGGAAUAGAAAAUUAUU	.((((((((((((((((((((.((((((((((((((((.((((.......((((...........))))...)))))))))))))))))))).))))))))))))))))))))	(-52.10)
				chr1	+	5197588..5197610				AAAUAAUUUUUUUCGUUUUUCAGCCUAUGUGGCACUAGCUUGAAAGAAAAUGUCAACACACGUUGGACUCACAAGAUAGUGUCACGUAGGUCAUUGAAAAACUGCACCAAUUU	..............(((((((((((((((((((((((.((((..((..(((((......)))))...))..)))).)))))))))))))))...))))))))...........	(-38.20)
				chr5	-	1578043..1578065				AAGUAAUUUUCUACUCCUUUUUAGCCUACGUGGCACUAGUUUAAAAAAAAAGUCAAUCAUCAUUGGGCUCACAAGAUAGUGUCACGUAGGUCAAAAAGGUGUAAAAAAUUAUU	.(((((((((.(((.(((((((.(((((((((((((((..............(((((....)))))..........))))))))))))))).))))))).))).)))))))))	(-41.20)
				chr2	-	48746053..48746075				GUAAUUUUCUAUCCCUUUUUAGCCUACGUGACACUGGUUUGGAAAAAAAAAGUCAACCAUCAUUGGGCCCACAAGAUAGUGUCACGUAGGUCAAAAAGGGGUAAAAAAUUAUU	((((((((.(((((((((((.(((((((((((((((.((((...............(((....))).....)))).))))))))))))))).))))))))))).)))))))).	(-48.20)
				chr2	-	31223273..31223295				AGUAAUUUUCUACCCCUUUUUAGCCUACGUGGCACUAGUUUUUUAAAAAAAGUCAACCACCGUUGGGCCCACAAGAUAGUGUCACGUAGGUCAAAAAGGGGUAAAAAAUUAUU	.((((((((.(((((((((((.(((((((((((((((.((((..........(((((....)))))......))))))))))))))))))).))))))))))).)))))))).	(-49.20)
				chr2	-	40998105..40998127				AAUAAUUUUCUACCCCUUUUCGGCCUACGUGGCACUAGCUUGAAAAAAAAAAGUCAACCAGCGUUGAGCCACAAGAUAGUGUCACGUAGGUCAAAAAGGAGUAGAAAAUUAUU	(((((((((((((.((((((.((((((((((((((((.((((...........(((((....)))))....)))).)))))))))))))))).)))))).)))))))))))))	(-54.80)
solyc-miR157	ACAAGAUAGUGUCAUGUAGGCCA		4	chr9	-	13354660..13354682				UAUAAGUAAUUUUCUACCCUUUUUGGCCUUCGUGGCACUAUCAUGAAAAAAGUCAAUGAACAUUGGGCCCACAAGAUAGUGUCAUGUAGGCCAAAAAGGGGUAGAAAAUUAUU	....(((((((((((((((((((((((((.((((((((((((.((.......(((((....))))).....)).)))))))))))).)))))))))).)))))))))))))))	(-55.00)
				chr4	-	65783262..65783284				AAGUAAUUUUCUAUCCCUUUUCGCCCUACUUGGCAUUAGCUUGAAAAAAAAGUCAAUCAGAAUUAGGCCCACAAGAUAGUGUCAUGUAGGCCAAAAGGGGAUAAAAAAUUAUU	.(((((((((.((((((((((.(.(((((.((((((((.((((.........((.....))..........)))).)))))))).))))).).)))))))))).)))))))))	(-38.10)
				chr11	-	4507508..4507530				AGUAAAUUUUUACUCCUUCUCGGCCUACGUGGCACUAGCUUGAAAAAAAAAGUCAACCAACAUUGGACCCACAAGAUAGUGUCAUGUAGGCCAAAAAAGGGUAGAAAAUUCUU	......(((((((.((((...((((((((((((((((.((((..............(((....))).....)))).))))))))))))))))....)))))))))))......	(-40.10)
				chr1	+	28954635..28954657				UUAUAAAUAAUUUUCUACCCCUUUCGGCCGUGGCACUAGUUUAAGAAAAAUGUCAAGAUAUGCUGGGCCCACAAGAUAGUGUCAUGUAGGCCAAAAAGGGGUAGAAAUUAUUU	....(((((((((.((((((((((.(((((((((((((.............(((.((.....)).)))........)))))))))...))))..)))))))))))))))))))	(-38.70)
				chr8	-	44829396..44829418				AAGUAAUUUUCUACCCCUUUUCGGCCUACGUGACACUAUCUUGAAAAAAAGUCAACCAACGUUGGGGCCCACAAGAUAGUGUCAUGUAGGCCAAAACGGGAUAGAAAAUUAUU	.(((((((((((((((.((((.(((((((((((((((((((((........(((((....)))))......))))))))))))))))))))))))).))).))))))))))))	(-58.20)
solyc-miR158	ACAAGAUAGUGUCAUGUAGGCCG		4	chr10	+	56370880..56370902				AUAAGUUAUUUUUUACCCUUUUUCGGCAUACGUGGCACUAGCUUGAAAAAAAUCAAACAGCAGUGGGCCCACAAGAUAGUGUCAUGUAGGCCGAAAAGGGCUAGAAAAUUAUC	.......((((((((.(((((((((((.((((((((((((.((((.......(((........))).....)))).)))))))))))).))))))))))).))))))))....	(-43.60)
solyc-miR159	ACAAGCGUUGGACCCACGUAGGCC		4	chr2	+	50119566..50119589				UCCUAAACUAAUCUUGUAAGUAAUUUUCCAUCCCUUUUCAGCCUACGUGAUACUAGCUUGAAAAAAGUCAACAAGCGUUGGACCCACGUAGGCCGAAAAGGAGUAGAAAAUUAU	...................(((((((((.((.(((((((.(((((((((...((((((((...........)))))..)))...))))))))).))))))).)).)))))))))	(-38.40)
solyc-miR160	ACAAGUACGUGGGCUACAGGCUUG		4	chr2	+	41367749..41367772				UUUGACAUUUUACGGGUCAGGUCGGGCUAGCCCAUUUUUUGUGUGGGCUGGAAAAUGGUCGGCCCAACCCACAAGUACGUGGGCUACAGGCUUGCCGGGUCAGUCCACUUUUUU	.(((((......(.((.((((((..(.((((((((..((((((((((((((.......))))))))...))))))...))))))))).)))))))).))))))...........	(-42.20)
				chr5	+	35079185..35079208				UUUGACAUUUUACGGGUCAGGCCGGGCUAGCCCAGUUUUGGUGUGGGCUAGAAAAUGGUCAGCCCAAACCACAAGUACGUGGGCUACAGGCUUGCCGGGCCAGCCAACUUUUUA	..............(((..((((.((((((((((((..((((.((((((.((......)))))))).)))).....)).))))))).......))).)))).))).........	(-44.00)
solyc-miR161	ACAAUUCCAUGUGGCAUUUAAAGA		4	chr10	+	39245186..39245209				UAUGUGUUUAUAGGUCCCUAUCCCUUUUCAUUUUCAUAUAAAUGCCAUGUGGUAAGGUCAAAAUGACAUGACAAUUCCAUGUGGCAUUUAAAGAAAUGAAAAAUGAGUUGGAUA	.............((((...((..((((((((((....((((((((((((((....((((........))))....))))))))))))))..))))))))))..))...)))).	(-36.90)
solyc-miR162	ACACUUUUGUUGUAUAAAGCGAGA		4	chr1	-	59814259..59814282				AAUUAUAAGUGUACAGCAGGAAAAAAUAUAUUUUUCUCUCGCUUUAUACAAAAACAGAAACACAAUAUAUACACUUUUGUUGUAUAAAGCGAGAGAAAAUUGUAUUUCACUGCA	...............((((....(((((((.(((((((((((((((((((...((((((...............))))))))))))))))))))))))).)))))))..)))).	(-39.90)
				chr12	-	58433746..58433769				GAAGAUAUAUAUUUUUGCAUGUAUAUAUACAAUUUUCUCUCGCUUUAUACAAAACAGAAACACGAUUUAUACACUUUUGUUGUAUAAAGCGAGAGAAAAUUGUAUUUCACUGCA	...............((((.((....(((((((((((((((((((((((((..((((((...............)))))))))))))))))))))))))))))))...))))))	(-41.70)
solyc-miR163	ACAGCGAAUCGAAACUACGAG		4	chr8	+	57728789..57728809				UCUCCUUCAAACUCGUAGUUCCGGUUCGCUGCCCAGAACCAGGUAAUUUUUUUUCUUAGCCUGGUUCUGGACAGCGAAUCGAAACUACGAGUUUGAAUGAGACGACUCCAC	((((.(((((((((((((((.((((((((((.((((((((((((..............)))))))))))).)))))))))).))))))))))))))).)))).........	(-67.50)
solyc-miR164	ACAGGACUUCUGUCUAGGAUGAGU		4	chr11	-	14565564..14565587	UGUUUGUGCGGUUACGUUCCACAGGACUUCUGUCUAGGAUGAGUCAGUGUGCGGUUACGCUCCACAGGACUUCCGUCUAGGAUGAGUCAGUGUGCGGUUACGCUCCUAAUUCUA	.......(((....(((..(((..(((((..((((.(((((((((.(((.(((....)))..)))..))))..))))).))))))))).))).)))....)))...........	(-35.90)
solyc-miR165	ACAGUCUCCAACAGUGGCAGAAGU		4	chr1	+	98135777..98135800				UGGAGGGACCUAGUCCGUGGAUCGACACACUUCUCACUGCCAGGUUGGAGAAAGUACAAAAAAUUGGUGCACAGUCUCCAACAGUGGCAGAAGUGGCAGACGCGGCAGAACCUC	..((((...((.(.(((((..((..(.(((((((....((((.((((((((..((((.........))))....))))))))..))))))))))))..))))))))))..))))	(-42.60)
				chr10	+	52893492..52893515				UGAAGGAACCUGGUUCUUGGCUCAAUGUGCUUUUUUGCUGCCAGUUGGAGAAAGUACAAAAAGUUGAUGCACAGUCUCCAACAGUGGCAGAAGUGGCAAACGCUCCAGCAACCU	...........((((.((((.......((((((((((((((..((((((((..((((((....))).)))....)))))))).)))))))))).))))......)))).)))).	(-35.50)
solyc-miR166	ACAUAUGAGAGAUAGACUUAGA		4	chr3	+	7638244..7638265	AACAUUAACAAUCUAUGGUGACAUAUGAGAGAUAGACUUAGAAAGUUGGGGGAAAAUAUAAUUUCCAACAUUUUGAUUCUAUCUCUCAUAUGCUACUAUAGAGUGUUAAUUU	...(((((((.(((((((((.(((((((((((((((.((((((.(((((((...........))))))).)))))).))))))))))))))).))))))))).)))))))..	(-51.10)
solyc-miR167	ACAUCGAUGGUUAAUGAGAUGGGU		4	chr6	-	41299847..41299870	UAAAGAAUGGCAAAAGUCCCACAUCGAUGGUUAAUGAGAUGGGUAACUCCUUAUAAGGCCGACCUAAUUUCACAUGGUAUCAGAGCAGGGCCCGUCUCACCCGAUGUUGGGAUC	...............(((((((((((..(((....(((((((((..((.(((.....(((...............)))....))).)).))))))))))))))))).)))))).	(-35.70)
solyc-miR168	ACAUGACACAAUACAUGUAGGACA		4	chr6	+	2716231..2716254	CAAGUAAACACACGAGUCCUACAUGACACAAUACAUGUAGGACACCACGUAAGAUAAAAAAUGACAUGUAGGAUAUCAUGUAGGACAUGUGUGUUUAUUUGUUAAACUUUAUAC	((((((((((((((.(((((((((((.....(((((((.........................))))))).....))))))))))).)))))))))))))).............	(-42.60)
solyc-miR169	ACAUGACAUAAUACAUGUAGGACG		4	chr12	+	32188..32211	CAAGUAGACACACAUGUUUUACAUGACAUAAUACAUGUAGGACGCCACAGAGGACACCGAAUUACCAUGUAGGGUGUCAUGUAGGAUGAAUAUGUCUAUUUGUUCAAUUUUAGA	((((((((((.....((((((((((((((..((((((((((...((.....))...))....)).))))))..)))))))))))))).....))))))))))............	(-36.30)
solyc-miR170	ACAUGAUAGAGUUUGAAUACAAAU		4	chr10	+	57290590..57290613				UUUCUAUUUGUAUUCAAACUCUAUCACGUACAUCAUCAGCACACAUAUAUAUAUAUAUAUAUAAUGAUGUACAUGAUAGAGUUUGAAUACAAAUAGAAAAGAGCUAUCCUAAUC	((((((((((((((((((((((((((.(((((((((.........(((((((....)))))))))))))))).))))))))))))))))))))))))))...............	(-49.80)
solyc-miR171	ACAUUACAUGAUGGACACAACACU		4	chr6	-	448409..448432	GAAUGAAUUAUAAGUGAUGAACAUUACAUGAUGGACACAACACUUAAAUAUUAUAUUAAAUGUCAUGGUUCAUUUAAGUUAUCUUAAGUGUUGUGUUCAUUAUGAAAUGUUCAA	.................((((((((.(((((((((((((((((((((....((..(((((((........)))))))..))..))))))))))))))))))))).)))))))).	(-43.70)
solyc-miR172	ACAUUUUUGAAGAGUCUGAACAAC		4	chr12	-	63107553..63107576				GAUAAAGAAAGCUAUGUUGUUCGGACACUUCAAGAAAAUGUACAUUGUAUGAUCAAACCUAUGCGCGAUAACAUUUUUGAAGAGUCUGAACAACAAGCUCUCACAUUGAAAACU	......((.((((.((((((((((((.((((((((..((((....((((((........)))))).....)))))))))))).)))))))))))))))).))............	(-36.20)
				chr12	-	63107418..63107441				GAUAAAGAAAGCUAUGUUGUUCGGACACUUCAAGGAAAUGUACAUUGUAUGAUCAAACAUGGGUGCGAUAACAUUUUUGAAGAGUCUGAACAACAAGCUCCCACAUUGAAAACU	.........((((.((((((((((((.(((((..(((((((..(((((((..(((....)))))))))).)))))))))))).))))))))))))))))...............	(-36.60)
				chr12	-	63107688..63107711				GAUAAAGAAAGCUAUGUUGCUCGGACUCUUCAAGAAAAUGUACAUUGUAUGAUCAAACCUAUGCGCGAUAACAUUUUUGAAGAGUCUGAACAACAAGCUCUCACAUUGAAAACU	......((.((((.(((((.(((((((((((((((..((((....((((((........)))))).....))))))))))))))))))).))))))))).))............	(-37.30)
solyc-miR173	ACCACGAAAAUCCACUUUGAAACU		4	chr12	+	62006536..62006559				CGGUGGGUUUCAAAGUGGAUAUUCGUGGUUGUAGGUGAGUAAACUUUUUUCUUAUUUUAUUGUGUUUACAACCACGAAAAUCCACUUUGAAACUCAGCUCCGAAGAAAGUUAUG	((((((((((((((((((((.((((((((((((((..((((((............))))))...)))))))))))))).)))))))))))))))))...)))............	(-48.80)
				chr6	+	41613499..41613522				UGCUGGUUUUCAAAGUGGAUAUUCGUGGUUAUAGGUUAGUAAACUUUUUUCUUAUUUUAUUGUGUUUACAACCACGAAAAUCCACUUUGAAACUCAGCUCCAAAAAAAGUAAUG	.(((((.(((((((((((((.(((((((((........((((((...................))))))))))))))).))))))))))))).)))))................	(-41.40)
				chr11	-	14683763..14683786				UCUCUGGGUUUCAAAGUGGAUAUUUGUGGUUAUAGGUUAGUAAAUUUUUUUUGAUUUUAUUGUGUUUACAACCACGAAAAUCCACUUUGAAACUCAUCACUGAAGAAAGUUAUG	....(((((((((((((((((.(((((((((.((((.(((((((.((.....)).)))))))..)))).))))))))).)))))))))))))))))..(((......)))....	(-41.30)
				chr9	-	60763680..60763703				CACUGGGUUUCAAAGUGGAUAUUCGUGGUUAUAGGUUAGUAAAUUUUUUUCUUAUUUUAUUAUUUUUACAACCACGAAAAUCCACUUUGAAACUCAACUCCGAAAAAAGUUAUG	...(((((((((((((((((.(((((((((.((((.(((((((............)))))))..)))).))))))))).)))))))))))))))))..................	(-42.60)
				chr2	+	36744455..36744478				CAUUGGGUUUCAAAGUGGAUAUUCGUGGUUAUAGAUUUGUAAAAAAUUUUCUUAUUUUAUUGUGUUUACAACCACGAAAAUCCACUUUGAAACUCAGAUCCGAAGAAAGUUAUG	...(((((((((((((((((.(((((((((.(((((..((((((.(......).))))))...))))).))))))))).)))))))))))))))))..................	(-42.80)
				chr11	+	8869202..8869225				UGCUGGGUUUCAAAGUGGACAUUCGUGGUUAUAGGUUAGUAAAUUUUUUUCUUAUUUUAUUGUGUUUACAACCACGAAAAUCCACUUUGAAACUCAGCUCUAAAAAUAGUUAUG	.((((((((((((((((((..(((((((((.((((.(((((((............)))))))..)))).)))))))))..))))))))))))))))))................	(-46.80)
				chr1	+	78432659..78432682				CGCUGGGUUGUAAAGUGGAUAUUCGUGGUUAUAGGUUAGUAAACUUUUUUCUGGUUUUAUUGUGUUUACAACCACGAAAAUCCACUUUGAAACUCAUCACCGAAGAAAGUUAUG	...((((((.((((((((((.(((((((((.((((.(((((((((.......)).)))))))..)))).))))))))).)))))))))).))))))..................	(-36.70)
				chr9	+	25516738..25516761				CGUCGCUGGGUUUCAAAGUGGAUAUUUGUGGUUAUAGGUUAAACUUUUUUCUUAUUUUCUUGUGUUUACAACCACGAAAAUCCACUUUGAAACUCAACUUCGAAGAAAGUUAUG	((..(.(((((((((((((((((.(((((((((....((.((((...................))))))))))))))).))))))))))))))))).)..))............	(-38.00)
				chr2	-	30443017..30443040				ACUGGGUUUAUAAGUAGAUAUUCGUGGUUGUAGGUUAGUAAAACUUUUUUCUUGUUUUAUUGUGUUUACAACCACGAAAAUCCACUUUGAAACUCAACUCCCAAAAAAGUUAUG	..(((((((..((((.(((.((((((((((((((.(((((((((.........)))))))))..)))))))))))))).))).))))..)))))))..................	(-39.80)
				chr2	+	38078516..38078539				CGCUGGGUAUCAAAGUAGAUAUUCGUGGUUAUAGGUUAGUAAACUUUUUUCUUAUUUUAUUGUGUUUACAACCACGAAAAUCCACUUUGAAACUCAGCUCUGAAGAAAGUUAUG	.(((((((.(((((((.(((.(((((((((........((((((...................))))))))))))))).))).))))))).)))))))................	(-37.50)
				chr12	-	40183596..40183619				UGCUGGGUUUCAAAGUGGAUAUUAGUGGUUAUAGAUUAGUAAACUUUUUUCUUAUUUUAUUGUGUUUACAACCACGAAAAUCCACUUUGAAACUCAUCUCCAAAGAAAAUUAUG	...(((((((((((((((((....((((((.((((((((((((............))))))).))))).))))))....)))))))))))))))))..................	(-37.20)
				chr5	+	53223039..53223062				AGCUGGGUUUCAAAGUGGAUAUUUGGGGUUGUAGGUUAGUACACUUUUUUCUUAUUUUAUUGUGUUAACAACCACGAAAAUCCACUUUGAAACUCACCACCAAAGAAAGUUAUG	.(.(((((((((((((((((.((((.((((((........((((.................))))..)))))).)))).))))))))))))))))).)................	(-36.60)
solyc-miR174	ACCCAAAAGAUAGUGUCACGUAGA		4	chr4	+	4301483..4301506				UAUAAAUAAUUUUCUAUCCCUUUUCGGUCUACGUGACACUGACAUUGAAAAAAUUAUCAACACGCACGGAACCCAAAAGAUAGUGUCACGUAGACCGAAAAGGGGUAGAAAAUU	.......((((((((((((((((((((((((((((((((((...(((..........................)))....))))))))))))))))))))))))))))))))))	(-54.40)
solyc-miR175	ACCCACAAGAUAGUGCCACGUAGA		4	chr1	+	3467805..3467828				UUUUAUAAGUAAUUUCUACUCUUGUCGGCCUACGUGACCCUAACUUGAAAAAAAUGUCAUCCAGCGUUGGACCCACAAGAUAGUGCCACGUAGACCGAAAAGGGGUAGAAAAUU	............(((((((((((.((((.(((((((.(.(((.((((.....(((((......))))).......)))).))).).))))))).))))..)))))))))))...	(-37.30)
				chr10	-	61309952..61309975				UUUAUAAGUAAUUUCUACCAUUUUUCGGCCUACGUGACACUACCUUGAAAAAAAAAGUCAACCAACGUUGACCCACAAGAUAGUGCCACGUAGACUUGAAAAGGGCUAGAAAAU	...........((((((((.((((((((.(((((((.(((((.((((.........((((((....))))))...)))).))))).))))))).).))))))))).))))))..	(-35.80)
				chr4	-	26143706..26143729				UAUAAGUAAUUUUCUACCCCUUUUCAGCCUACGUGGCACUAACUUGAAAAAAAAAAUCAACCAACGAUGGACCCACAAGAUAGUGCCACGUAGAUCGAAAAGGGGUAGAAAAUU	.......((((((((((((((((((...(((((((((((((.((((.........(((.......))).......)))).)))))))))))))...))))))))))))))))))	(-53.20)
solyc-miR176	ACCCACAAGAUAGUGCCACGUAGG		4	chr2	+	34244633..34244656				CAAAGUCCUAUUACGUACCCCUUUUUGACUUACGUGGCACUAUCUUGAAAAAAAAGUCAAUUAGCGUUGGACCCACAAGAUAGUGCCACGUAGGCCAAAAAGGGGUAGCAAAUU	...............((((((((((((.(((((((((((((((((((.........(((((....))))).....))))))))))))))))))).)))))))))))).......	(-52.10)
				chr1	+	70483005..70483028				UUAUAAGUAAUUUUCUACCCUUUUUUUGCCUACGUGGCACUAGUUUAAAAAAAAAGUCAACCAUCGUUGGACCCACAAGAUAGUGCCACGUAGGCCGAAAAGGGGUAAAAAGUU	........((((((.(((((((((((.(((((((((((((((..............(((((....)))))..........))))))))))))))).))))))))))).))))))	(-48.20)
solyc-miR177	ACCCACAAGAUAGUGUCACGUAAG		4	chr6	+	45583495..45583518				UUUAUAAGUAAUUUUCUACCCCUUUUCGGCCUACGUGGCACUAGCUUGAAAAAAAAUCAAUUAGCAUUGGACCCACAAGAUAGUGUCACGUAAGCCAAAAAAGGAUAGAAAAUU	.........(((((((((.((.((((.(((.((((((((((((.((((........(((((....))))).....)))).)))))))))))).))).)))).)).)))))))))	(-38.70)
				chr12	-	62282818..62282841				UUAUAUGUAAUUUUCUACCCCUUUUUAGCCUACGCGGCACUAGUUCGAAAAAAAAGUCAACCAUCGUUUGACCCACAAGAUAGUGUCACGUAAGCUAAAAAGGGGUAAAAAAUU	........((((((.((((((((((((((.((((.(((((((..((.........(((((.......)))))......))))))))).)))).)))))))))))))).))))))	(-41.90)
solyc-miR178	ACCCACAAGAUAGUGUCACGUAGA	miR7981	3	chr4	+	1174907..1174930				UUAUAAGUAAUUUUCUAUCCCCUUUUUGGCUUACGUGACACUAACUUGAAAAAAAGUCAAUCAGCAUUGGACCCACAAGAUAGUGUCACGUAGAUCGAAAAAUGGUAGAAAAUU	........(((((((((.((..(((((((.(((((((((((((.((((........(((((....))))).....)))).))))))))))))).)))))))..)))))))))))	(-37.60)
				chr2	+	41829255..41829278				UUUAUAAAUAAUUUUCUACCUCUUUUUGACCUACGUGGUACUAGUUUGAAAAAAAAUCAACCAGCAUUAGACCCACAAGAUAGUGUCACGUAGACCAAAAAGGGGUGGAAAAUU	.........(((((((((((((((((((..(((((((((((((.((((...........................)))).)))))))))))))..)))))))))))))))))))	(-40.30)
				chr6	-	41678383..41678406				UUUAUAAGUAAUUUGUAUUCCUUUUCGGCCUACGUGAUACUAGCUUGAAAAAGAAGUCAAUCAGCGUUGGACCCACAAGAUAGUGUCACGUAGAUCGAAAAGGGAUAGAAAUUA	........((((((.(((((((((((((.(((((((((((((.((((.........(((((....))))).....)))).))))))))))))).))))))))))))).))))))	(-45.70)
				chr4	-	1173639..1173662				UUAUAAGUAAUUCUCUGUCCCUUUUUUGCUUGCGUGGCACUAGCUUGAAAAAAAAAUCAAUCAACGUUGAACCCACAAGAUAGUGUCACGUAGACCAAAAAGGGGUAGAAAAUU	........((((.((((.((((((((((.(((((((((((((.((((.........(((((....))))).....)))).)))))))))))))..)))))))))))))).))))	(-38.60)
solyc-miR179	ACCCACGAGAUAGUGUCACGUAGA		4	chr1	+	89729193..89729216				UUUAUAAGUAAUUUUUUAUUCCUUUUCGGCUCACAUGGCACUAACUUGACAAAAAAUCAACUAGCGUUGGACCCACGAGAUAGUGUCACGUAGACCAAAAAGGGGUAGAAAAUU	.........(((((((((((((((((.((((.((.((((((((.((((........(((((....))))).....)))).)))))))).)))).)).)))))))))))))))))	(-36.00)
solyc-miR180	ACCCCUUUUCGGCCUACGUAGCAC	miR7981	1	chr4	+	23392290..23392313	UAUUUUAUUAAUAAUUUUCUACCCCUUUUCGGCCUACGUAGCACUAUCGUGUGGGCCCAAUGCUGAUUGACUUUUUAUCUCAAGCUAGUGCCACGUAGGCUGAAAAGGGAUAGA	.................((((.(((((((((((((((((.((((((..((.((((..((((....)))).........)))).)))))))).))))))))))))))))).))))	(-45.80)
				chr6	-	33036202..33036225	UAUUUUAUUAAUAUUUUUCUACCCCUUUUCGGCCUACGUAGCACUAUCUUGUGGGCCCAAUGUUGGUUGACUUUUUUUUCAAGUUAGUGCCACGUAGGACAAAAAGGGGUAGAA	................(((((((((((((.(.(((((((.((((((.(((((.((((.......)))).)).........))).)))))).))))))).).)))))))))))))	(-45.90)
solyc-miR181	ACCCCUUUUUUGUCUACGUGGCAC		4	chr3	-	34152826..34152849	UAUUUUAUUAUUAAUUUUCUACCCCUUUUUUGUCUACGUGGCACUAUCUUGUGGGGUCAACACUAGUUGACUUUUUUUUUCAAGUUAGUGCCACGUAGGCCGUAAAAGGGUAGA	.................(((((((.(((...(((((((((((((((.((((.(((((((((....)))))))))......)))).)))))))))))))))...))).)))))))	(-50.80)
solyc-miR182	ACCGCCGUUUCAAUUUGUUUGAUC		4	chr2	+	54593105..54593128	CAUCACUUUCAUUUAUUACUACCGCCGUUUCAAUUUGUUUGAUCUAUUUUGAUUUGUAUAGAGUUUAAGAAAAUAAAAAUAGGUUAAACAAAAUGGAACGGUGGAAGUAAUAAA	...........(((((((((.(((((((((((.(((((((((((((((((.((((...............)))).))))))))))))))))).))))))))))).)))))))))	(-44.20)
solyc-miR183	ACCUACGUGGCACUAUCUUGUGGA		4	chr3	-	5394180..5394203	UAAUUUUUUACCCAUUUUCGACCUACGUGGCACUAUCUUGUGGACCCAAUGCUGGUUGACUUUUUUUUUCAAGCUAGUGUCACAUAGGCCAAAAAGGGGUAGAAAAUUACUUAU	(((((((((((((.((((.(.((((.(((((((((.(((((.((((.......)))).))..........))).))))))))).)))).).)))).))))))))))))).....	(-40.20)
				chr2	-	28847961..28847984	UAAUUUAUUACCCCCUUUUGACCUACGUGGCACUAUCUUGUGGACCCAAAGAUGGUUGACUUUUUUUUCAAACUAGUGCCACGUAGGCUAAAAAGGGGUAGAAAAUUACUUGUA	((((((.(((((((.(((((.((((((((((((((....((.((((.......)))).)).............)))))))))))))).))))).))))))).))))))......	(-46.80)
solyc-miR184	ACCUCUGGUUAAGGGUGAAACACU		4	chr9	+	72433324..72433347				GCACUGCAGGGCUCAUGCGGUGGUGGCACUCCCAACAAGAUUUUCUCCAUACCCAGGUCUCAAACACGAGACCUCUGGUUAAGGGUGAAACACUCCACUAGUGCACCACAACCC	.(((((((.......)))))))((((((((.......((..((((.((..(((.(((((((......)))))))..)))....)).))))..)).....)))))..))).....	(-35.70)
solyc-miR185	ACCUUUUGUCUUACGUGACACACU		4	chr3	+	58070874..58070897	UCUUUUUUGUAAUUUUAUGUACCUUUUGUCUUACGUGACACACUCCGUAGGCACGGGGUGAUAUUUGAUGCCACAUAAGCCAAAAAGGUGCACAAAAUUACAAAAAAAAGUAAA	..((((((((((((((.(((((((((((.((((.(((.((((((((((....))))))))........)).))).)))).).)))))))))).)))))))))))))).......	(-41.40)
solyc-miR186	ACCUUUUGUCUUACGUGGCACACU		4	chr5	-	21583585..21583608	UUUUUUUUGGAAUUUUGUACACCUUUUGUCUUACGUGGCACACUCCGCGACUCCACACAAUUGAGGCGUGUGGGAGAUAUUUGAAUGUUACAUAAGCCAGAAGGUGCACAAAAA	............((((((.(((((((((.((((.((((((...........(((((((.........)))))))...........)))))).)))).))))))))).)))))).	(-35.30)
				chr11	-	9591830..9591853	UCUUUUUUGUAAUUUUUUGCACCUUUUGUCUUACGUGGCACACUCCGUGACUCCACGCAAUCGAGAUGUGUGAGAGAUAUUUGGAUGUCACGUAAAUCAAAAAGGUGCAAAAAA	............((((((((((((((((..((((((((((...((((...(((((((((.......)))))).))).....))))))))))))))..).)))))))))))))))	(-44.60)
				chr2	-	45211248..45211271	UUUUUUUUGUAAUUUUGUGCACCUUUUGUCUUACGUGGCACACUUCGUGACUCCACGCAGUUGAGGCGCAUGGGAGAUAUUUGGAUGCCACGUAAGCCAAAAAAGUGCACAAAA	............((((((((((.(((((.(((((((((((..(...(((.((((.(((.......)))....)))).)))..)..))))))))))).)))))..))))))))))	(-42.70)
				chr6	-	41946994..41947017	UAUUUUUUUAAAUUUUGUAUACCUUUUGUCUUACGUGGCACACUCCGUGACUCCACGCAAUUGAGGCGCGUGAGAGAUAUUCGGAUGUCACGUAAGCCAAAAAGGUACACAAAA	............((((((.(((((((((.(((((((((((...((((...((((((((.........))))).))).....))))))))))))))).).)))))))).))))))	(-43.80)
				chr11	-	33258742..33258765	UUUUUUUUGUAAUUUUGUGCACCUUUUGUCUUACGUGGCACACUCCGUGACUCCACUCAAUUGAGGCGCGUGGAAGAUAUUUGGAUGCCACGUAAGCCAAAAAAGGUGCACAAA	.............((((((((((((((..(((((((((((...((((....(((((.(.........).))))).......)))))))))))))))....))))))))))))))	(-45.60)
solyc-miR187	ACGACGGAUUCAUGCGACGGUC		4	chr3	-	23368531..23368552	AACAGAAAGACGUACCUAGCACGACGGAUUCAUGCGACGGUCCAUCGCGUGCAUGACGGUUCGUCGAGGUAUCCGUCUGUGACUGUUGUAGAGUGAUUUUCUGCAAAAUUUC	.((((..((((((((((....((((((((((((((.(((........)))))))))..)))))))))))))..)))))....))))(((((((.....))))))).......	(-41.30)	UUGCGACGGUCCAUCGUUGGUUCCGUUGUGUGUGCCCUAGUUUUGAAAAUAACAGAAAGACGUACCUAGCACGACGGAUUCAUGCGACGGUCCAUCGCGUGCAUGACGGUUC	..((((.((.((.(((((((.((((((((((((((.....(((((.......)))))....))))...)))))))))).))).)))).)).)).))))..............	(-39.90)
				chr5	-	30695381..30695402				UUGUGACGGUUCGUCAUUGGUUCCGUCGCGUGUGCCCUAGUUUUGAAAAUAACAAAAAGACAUACCUGGCACGACGGAUUCAUGCGACGGUCCUUCGCGGUCGUGAUGGGCC	..((((.((.(((((..(((.((((((....(((((.(((((((............))))).))...))))))))))).)))...))))).)).))))((((......))))	(-37.40)
solyc-miR188	ACGACUUUUAUGAAGAGUUGCGAC		4	chr1	+	82179025..82179048	UGUGACUUUUAUGAAGAAUUACGACUUUUAUGAAGAGUUGCGACUUUCAUUAAAAGUUGCGACUUUUAUUAAGAGAUGUGAUUUUUAUGAAAGGUUGUGACUUUUCGGAAGGUU	.....((((((((((((.(((((.((((((..(((((((((((((((.....)))))))))))))))..)))))).))))))))))))))))).....((((((....))))))	(-38.70)
				chr1	-	69108547..69108570	UGUGACCUUUAGGAAUAGUUACGACUUUUAUGAAGAGUUGCGACUUUUAUGAAAAGUUAUGACUUUUAUGAAAAGUUGUGACUUUUAUGUAAGGUUGUGACCUUCCGAAGGGUU	...(((((((.((((..(((((((((((....((((((((((((((((...((((((....))))))...))))))))))))))))....))))))))))).)))).)))))))	(-45.50)
				chr12	+	58362757..58362780	AAAGUUGCAAAGGAAGAGUUACGACUUUUAUGAAGAGUUGCGACUUUAUGAAAAGUUGUGACUUUUAUGUAAGGUUGUGACCUUUUCGGAGGGUUGUAACUUUUCGAAGAGUUG	............(((((((((((((((((.(((((((((((((((((((.((((((....))))))..)))))))))))).)))))))))))))))))))))))).........	(-42.40)
solyc-miR189	ACGAGAGUCAUCUGUGACAGG	miR1919	1	chr8	+	56631101..56631121				GUCCUGUCGCAGAUGACUUUCGCCCAUUUAUAGAACCACACUUUCUUUAAUUUGAAUUCUAUGUGGUAGGACGAGAGUCAUCUGUGACAGGAUAAUGGAAGAUCGAGUUAU	((((((((((((((((((((((((..........((((((..(((........))).....)))))).)).))))))))))))))))))))))..................	(-46.90)
solyc-miR190	ACGAUAUGGUAUUGUGAGAUGGAA		4	chr10	-	45869514..45869537	UGGUCAUGUGAUAUCAUAUCACGAUAUGGUAUUGUGAGAUGGAAUCAGUUUCUGGACAUGCAAUUUUACGCUGAUUAUAUCUCAUGAUUCCAUAUUAUGAGAUGUGACACCAUA	((((...((.(((((...(((.(((((((.(((((((((((.(((((((...((((........)))).))))))).))))))))))).))))))).)))))))).))))))..	(-38.30)
solyc-miR191	ACGAUCAUUUGAAGUUUCACCAAA		4	chr9	+	65545669..65545692	GUAUAUUCGAGGCAAAAGUUACGAUCAUUUGAAGUUUCACCAAAUGAAGUAGUUGUAAAUUUGUGAAAUUCAAACGGUCAUAAAUCUUGCCUCGAAUGUCCGAUUGAGGCAAUA	..(((((((((((((...(((.((((.((((((.((((((.((((.............)))))))))))))))).)))).)))...)))))))))))))((......)).....	(-35.50)
				chr9	-	25955895..25955918	GAAUAUUUGUGGUCAAAGUUACGAUCAUUUGAAGUUUCACCAAAUUAAAGAGUAUAACUCAAAAAAUUUAGUUGUAAAUUUGUGAAACUUCAAAUGGUCAUAACUUUUGUCUUG	..........((.((((((((.((((((((((((((((((.(((((......(((((((.((....)).)))))))))))))))))))))))))))))).)))).)))).))..	(-35.90)
				chr9	-	25956561..25956584	GGAUAUUCGAGGCCAAAGUUACGAUCAUUUGAAGUUUCACCAAAUUAAAGAGUAUAACUCAAAAAAAGUAGUUGUAAAUUUGUGACACUUCAAAUGGUCAUAACUUUUGCAUCG	.......(((.((.(((((((.(((((((((((((.((((.(((((......((((((((.......).)))))))))))))))).))))))))))))).))))))).)).)))	(-37.50)
				chr3	-	60535059..60535082	GGAUAUUCGAGACAAAAGUUACGAUCAUUUGAAGUUUCACCAAAUGUAACUAAAAAAAGAAAUAGUUAUAAAUUGUGAAACUUAAACAGUCAUAACUCUUAUCUCGAAUGUCCG	((((((((((((.((.(((((.(((..(((((.(((((((....((((((((..........))))))))....))))))))))))..))).))))).)).)))))))))))).	(-41.30)
solyc-miR192	ACGAUUGAUGUAAUGGCAAGA		4	chr9	+	15197699..15197719	UUAAUGAAAAAGAUGAGAAAACGAUUGAUGUAAUGGCAAGAGGAGGCCUUCUUUAACGACCCAUUCUCUUGACGUUAUCUCAAUUGCUUCAUCAUCUUCUUCAUCACACAU	...(((((.((((((((((..(((((((.((((((.((((((((((...((......)).)).)))))))).)))))).))))))).))).))))))).))))).......	(-37.00)
solyc-miR193	ACGGGCCGUCAUGGCCUCCGUCGU		4	chr7	-	7315738..7315761				UUCUAAUUAAUGAAAAUUUGUCAAAACGCGUUUGGGUCGGCGGACCUCGUGACUGAUCGUCGUGGUCACGACGGGCCGUCAUGGCCUCCGUCGUCCCAUACUUCACAAAUUCUU	(((........)))(((((((.((.....((.((((.(((((((..(((((((...(((((((....)))))))...)))))))..))))))).)))).)))).)))))))...	(-41.70)
				chr11	-	16163889..16163912				UUCUAAUUACUGAAAAUUUGUCAAAAUGUGGCUGGGUCGAUGGACCUCGUGACGGACCGUCGUGGUCACGACGGGCCGUCAUGGCCUCCGUCGUCCCAUACUUCACAAAUUCUU	(((........)))(((((((......(((..((((.(((((((..(((((((((.(((((((....))))))).)))))))))..))))))).)))))))...)))))))...	(-49.10)
solyc-miR194	ACGUAAUUCUCAUGAGAUGAGACU		4	chr4	+	48058772..48058795				GAACUUUAUACCGAGCACCGAUAGGCUAGCUAUGAGUGGUGAUGCCUUCUUUCGGGAAGGGCGGAGGUUCACGUAAUUCUCAUGAGAUGAGACUGUCCGGCUUGCCGGGUAUGG	......((((((..((((((((((.((...((((((..((((.((((((.(((.....))).))))))))))......)))))).....)).)))).)))..)))..)))))).	(-35.70)
solyc-miR195	ACGUCUUACUCUUAAAACGUUACU		4	chr7	+	51386680..51386703	UAAAACGUUACUGUGAGUAAACGUCUUACUCUUAAAACGUUACUCACAGUAAGGUUUUAGGAGUAAAACGUUACUCAAAAAAACGUUUUAGGAGUAAAACGUUACUCACAGUAA	.......(((((((((((((.(((.((((((((((((((((......(((((.((((((....)))))).)))))......)))))))))))))))).))))))))))))))))	(-51.40)
				chr2	-	35339830..35339853	CUAAAACGUUACUGUGAGUAACGUCUUACUCUUAAAACGUUACUCACAAUAAGGUUUUAGGAGUAAAACGUUACUCAAAAAAACGUUUUAGGAGUAAAACGUUACUCACAGUAA	........((((((((((((((((.((((((((((((((((........(((.((((((....)))))).)))........)))))))))))))))).))))))))))))))))	(-50.60)
solyc-miR196	ACGUGACACUAGCUUGAAAAAAAA	miR7981	3	chr4	+	55467064..55467087	UUUCUACCAUAUUUUGGCCUACGUGACACUAGCUUGAAAAAAAAUCAACCAGCGUUGAACUCACAAGAUAGUGUCAUGUAGGUCCAAAAGGCGUAGAAAAUUAUUAAUAAAAUA	(((((((....((((((((((((((((((((.((((........(((((....))))).....)))).)))))))))))))).))))))...)))))))...............	(-43.20)
				chr12	+	39650665..39650688	UUUCUAUCCCUUUUUGACCUACGUGACACUAGCUUGAAAAAAAAGUCGACCAACGUUGGGCCCACAAGAUAAUGCCACGUAGGCCGAAAAGGGGUAAAUUAUUAUUAAUAAAAU	....((((((((((((.((((((((.((.((.((((.........(((((....))))).....)))).)).)).)))))))).))))))))))))..................	(-35.70)
				chr6	+	41877028..41877051	UUUCUAUUCCUUUUCGGCCUACGUGACACUAGCUUGAAAAAAAAAUCAAUCAGCAUUGGACCCACAAGAUAGUGCCAUGUAAGCCUAAAAGGAGUAGAAAAUUAUUAAUAAAAU	((((((((((((((.(((.((((((.(((((.((((.........(((((....))))).....)))).))))).)))))).))).))))))))))))))..............	(-38.30)
				chr2	+	7884874..7884897	UUUCUACCCCUUUUCGGCCAACGUGACACUAGCUUGAAAAAAAAUCAGCCAACGUUGGUUCCACAAGAUAGUGCCACGUAGGUUUAAAAGGGGUAGAAAAUUAUCAAUAAGAUA	((((((((((((((.((((.(((((.(((((.((((......(((((((....)))))))...)))).))))).))))).)))).))))))))))))))..((((.....))))	(-47.90)
solyc-miR197	ACGUGACACUAGCUUGAAAGAAAA		4	chr2	-	27490676..27490699	UCUCUACCCUUUUUCGGCCUACGUGACACUAGCUUGAAAGAAAAAGUCAACCAGUGUUGGGCCCACAAGAUAGUGCCACGUAGGCCAAAAAGAGGUAAAAAUUAUUAAUAAAAU	....((((((((((.((((((((((.(((((.((((..........(((((....))))).....)))).))))).)))))))))))))))).)))).................	(-40.50)
				chr9	-	54467001..54467024	UUUCUAUCCCUUUUCGACCUACGUGACACUAGCUUGAAAGAAAAAGUCAACUAGUGUUGGACCCACAAGAUAGUGUCACGUAGGCCAAAAAGGGGUAGAAAAUUAUUAAUAAUA	((((((((((((((.(.((((((((((((((.((((..........(((((....))))).....)))).)))))))))))))).).)))))))))))))).............	(-49.70)
				chr10	-	55334821..55334844	UUUCUACCCCUUUUCGGCCAACGUGACACUAGCUUGAAAGAAAAAGUCAACCAGUGUUGGGCCCACAAGAUAGUGUCACGUAAGCCGAAAAAAGUAGAAAAUUAUUAUUAAAUA	(((((((...((((((((..(((((((((((.((((..........(((((....))))).....)))).)))))))))))..))))))))..)))))))..............	(-40.50)
				chr11	-	52193274..52193297	UCUCUACCCUUUUUCGGCCUACGUGACACUAGCUUGAAAGAAAAAGUCAACCAGUGUUGGGCCCACAAGAUAGUGCCACGUAGGCCAAAAAGAGGUAAAAAAUUAUUAAUAAAA	....((((((((((.((((((((((.(((((.((((..........(((((....))))).....)))).))))).)))))))))))))))).)))).................	(-40.50)
				chr2	+	7888853..7888876	UUUUCUACCCUUUUCGGCCUACGUGACACUAGCUUGAAAGAAAAAUUCAACCAGCAUCGGACCCAGAAGAUAGUUUCACGCAGGCCCAAAAGGGGUAGAAAUUAUUGAUAAAAU	.(((((((((((((.(((((.(((((.((((.(((...............................))).)))).))))).)))))..))))))))))))).............	(-37.47)
				chr7	-	65794744..65794767	AAUUUUACCCUUUUCGUCCUACGUGACACUAGCUUGAAAGAAAAAGUCAACUAGCAUUGGACCCACAAGAUUGUGUCACGUAGAUCGAAAAGGGAUAUAAAAUUAUUAAUAAAA	((((((((((((((((..(((((((((((...((((......((.((......)).)).......))))...)))))))))))..)))))))))...)))))))..........	(-38.10)
solyc-miR198	ACGUGACACUAUCUUGUGAGCCCA	miR7981	3	chr6	+	40238814..40238837	UUUUUACUCCUUUUCGGCCUACGUGACACUAUCUUGUGAGCCCAACGCUGAUUGAUUUUUUUUUCAAGCUAGUUCCACGUAGGCCGGAAAGGAGUAAAAAAUUACUUAUAAUAU	(((((((((((((((((((((((((..((((.(((((.(((.....))).).............)))).))))..)))))))))))))))))))))))))..............	(-50.20)
				chr5	+	4526091..4526114	UUUUUACCCCUUUUCGACCUACGUGACACUAUCUUGUGAGCCCAACGAUGGUUGACUUUUUUUUCAAACUAGUGCCACGUAGGUUAAAAAGGGGUAGAAAAUUACUUAUAAAAU	((((((((((((((.((((((((((.(((((..(((.(((..((((....))))......))).)))..))))).)))))))))).))))))))))))))..............	(-45.00)
				chr10	+	50347598..50347621	UUUUUACUCCUUUUUAGCCUACGUGACACUAUCUUGUGAGCCCAACGAUGGUUGAUUUUUUUUAAAAGUAGUGUCACGUCGGCUAAAAAGAGGUAGAAAAUUACUUAUAAAAUA	((((((((.((((((((((.(((((((((((.(((.((((..((((....))))......)))).)))))))))))))).)))))))))).))))))))...............	(-43.20)
				chr7	-	51148181..51148204	UUUUUUACCCCUUUUGGUCUACGUGACACUAUCUUGUGAGCCCAAAGCUGAUUGACUUUUUUUUUCAAGCUAGUCCCACGUAGACUGAAAAGGGGUAGAAAAUUACUUAUAAAA	(((((((((((((((((((((((((..((((.((((.(((...(((((.....).))))..))).)))).))))..)))))))))).)))))))))))))))............	(-43.90)
				chr1	-	57226832..57226855	UUUCUAUCCCUUUUCGGCCUACGUGACACUAUCUUGUGAGCCCAACGCAUAUUGACAUUUUUUUAAGCUAGUGCAACGUAGGCCGAAAAGGGGUAGAAAAUUAUUUAUAAAGUA	((((((((((((((((((((((((..(((((.((((...........................)))).)))))..))))))))))))))))))))))))...............	(-50.40)
solyc-miR199	ACGUGACACUAUCUUGUGGGACCA		4	chr2	-	38005766..38005789	UUUUCUAUUCUUUUCGGCAUACGUGACACUAUCUUGUGGGACCAACGUUGGUUGAUUUUUUUCCAAACUAGUGCCACGUUGGCCAAAAAAGAGUAGAAAAUUACUUAUAAAAUA	((((((((((((((.(((..(((((.(((((..(((.((((.((((....)))).....)))))))..))))).)))))..)))..))))))))))))))..............	(-37.70)
				chr5	-	64631425..64631448	UUUUUGCCCCUUUUCGGCCUACGUGACACUAUCUUGUGGGACCAACGAUGGUUGACUUCUUUUUUCGAACUAGUGCCACGUAGACAAAAAAGGGGUAGAAAAUUACUUAUAAAA	((((((((((((((..(.(((((((.(((((..(((.((((.((((....))))...))))....)))..))))).))))))).)..)))))))))))))).............	(-40.40)
				chr4	+	9401384..9401407	UUUCUAACCCUUUUCCGCCUACGUGACACUAUCUUGUGGGACCAAUGAUGGUUGACUUUUUUUCAAGUUAGUGCCACGUAGGAUGAAUAAGGGUAGAAAAGUACUUCUAAAAUA	((((((.((((((((..((((((((.(((((.((((...(((((....)))))..........)))).))))).))))))))..))).)))))))))))...............	(-41.50)
solyc-miR200	ACGUGACACUAUCUUGUGGGCUCA	miR7981	2	chr1	+	40985737..40985760	UUCUACCCCCUUUUCUGCCUACGUGACACUAUCUUGUGGGCUCAGCGCGUGUUGAAUUUUUUUUUUCAAGCUAGUAUCACGUAUGCCAAAAAGGGGUAGAAAAUUAUUUAUAAA	(((((((((.((((..((.(((((((.((((.((((.....(((((....)))))...........)))).)))).))))))).))..))))))))))))).............	(-38.30)
				chr4	+	42056395..42056418	UUUCUACCCCUUUUGGUCAUACGUGACACUAUCUUGUGGGCUCAACGUGUGUUGAUAUUUUUUUCAAACUAGUGUCACGUAGGUCGUAAAGGGGUAGAAAAUUAUUUAAGUUUA	((((((((((((((((((.((((((((((((..(((.....(((((....))))).........)))..))))))))))))))))).)))))))))))))..............	(-44.00)
				chr4	-	58583373..58583396	UUUUUACCCCUUUUUAGCCUACGUGACACUAUCUUGUGGGCUCAACAAUGGUUGACUUUUUUUUCAAAUUAGUGGCACGUAGGCUAAAAAGGGUAGAAAAUUACAUAUAAAAUA	(((((((((.(((((((((((((((.(((((..(((.(((.(((((....))))))))......)))..))))).))))))))))))))))))))))))...............	(-45.70)
				chr3	+	26867425..26867448	UUUCUACUCUUUUUCGGCCUACGUGACACUAUCUUGUGGGCUCAAUGCUGGUUGAUUUUUUUCAAAGCUAGUGCCACGUAGCCGAAAAGGGGUAGAAAACUACUUAUAAAAUAA	((((((((((((((((((.((((((.(((((.(((.((((.(((((....))))).....))))))).))))).))))))))))))))))))))))))................	(-45.80)
				chr10	+	1465867..1465890	UUUCUACCCCUUUUCGGUCUACGUGACACUAUCUUGUGGGCUCAACGUUGGUUGACUUUUUUUUUCAAGUUAGUGUCACGUAGGUCGAAAAGGAAUAGAAAAUUACUUAUAAAA	((((((..(((((((((((((((((((((((.((((.(((.(((((....)))))))).......)))).)))))))))))))))))))))))..)))))).............	(-49.20)
				chr6	-	1459446..1459469	UUUUUACCCCUUUUCGGCCUACGUGACACUAUCUUGUGGGCUCAGCGCUGGUUGACUUUUUUUUCAAGCUAGUUCCACAUAGGCCGAAAAAGGAUAGAAAACUACUUAUAAAAU	((((((.((.(((((((((((.(((..((((.((((.(((.(((((....))))))))......)))).))))..))).))))))))))).)).))))))..............	(-37.50)
				chr1	+	3280212..3280235	UUUCUACCAUUUUUCGGCCUACGUGACACUAUCUUGUGGGCUCAACGCUGGUUGACCUUUUUUUUCAAGCUAGUGCCACGUAGGCCCAAAAAGAGUAGAAAACCUUACUAUAAU	(((((((..(((((.((((((((((.(((((.((((.(((.(((((....)))))))).......)))).))))).)))))))))).)))))..))))))).............	(-47.40)
				chr5	+	52982239..52982262	UUUUCUACCCUUUUUGGCCUACGUGACACUAUCUUGUGGGCUCAACGCUAAUUGACUUUUUUUCAAGCUAGUGCCACGUAGACCGAAAAGUGGUAGAAAAUUACUUAUAAAAUA	(((((((((((((((((.(((((((.(((((.((((.(((.((((......))))))).....)))).))))).))))))).)))))))).)))))))))..............	(-43.30)
				chr2	+	51216278..51216301	UUUUUACCCUUUUUCGACUUACGUGACACUAUCUUGUGGGCUCAAUGAUUGUUGAUUUUUUUUUAAACUAGUGUCACGUAGGCUAAAAAGGGGUAGAUAAUUACUUAUAAAAUA	..((((((((((((...((((((((((((((..(((.....(((((....)))))........)))..))))))))))))))...)))))))))))).................	(-35.80)
solyc-miR201	ACGUGACACUAUUUUGUGGGCCCA		4	chr10	+	63003147..63003170	UUUUUACCCCUUUUCGACCUACGUGACACUAUUUUGUGGGCCCAACAAUGGUUGACUUUUUUUUUCAAACUAGUGCCACGUAGGCUAAAAAGGGGUAGAAAAUUACUUAUAAAA	((((((((((((((...((((((((.(((((.(((((.((((.......)))).))..........))).))))).))))))))...)))))))))))))).............	(-40.80)
				chr8	+	3372958..3372981	AUUCUACCCCUUUUCAACUUACGUGACACUAUUUUGUGGGCCCAACACUGGUUGACUUUUUCUUUCAAACUAGUGCCACAUAGGCCUAAAAGGGGUAGAAAAUUACUUAUAAAA	.(((((((((((((...((((.(((.(((((.((((.(((..((((....)))).......))).)))).))))).))).))))...)))))))))))))..............	(-35.00)
solyc-miR202	ACGUGACAUUAUCUUGUGGGCCCA		4	chr10	-	33349174..33349197	UUUUUACCUCUUUUCGGCCUACGUGACAUUAUCUUGUGGGCCCAACGCUGUUUGACUGGUUUAUUCAAGCUAGUGUCACGUAGGCCGAAAAGGGAUAGAAAAUUACUUAUAAAA	((((((.((((((((((((((((((((((((.(((((((((((((......)))...))))))..)))).)))))))))))))))))))))))).)))))).............	(-52.60)
				chr1	-	44313699..44313722	UUUUCUACCCUUUUUGACCUACGUGACAUUAUCUUGUGGGCCCAACGCGUGUUGACAUUUUUUUUCAAGCUAGUGUCACGUAGGCUAAAAGGGGUACAAAGUUAUUUAUAAAAU	((((.(((((((((((.((((((((((((((.((((......((((....))))...........)))).)))))))))))))).))))))))))).)))).............	(-41.00)
solyc-miR203	ACGUGAUACUAUCUUGUAGACCCA		4	chr9	+	70016099..70016122	UUUCUAUCCCUUUUUGGCCUACGUGAUACUAUCUUGUAGACCCAACGCUGAUUGAUUUUUUCUUUCAAGCUAGUGCCACGUAGGUCGAAAAAGGGUAAAAAAUUACUUAUAAAA	....(((((.(((((((((((((((.(((((.((((.(((.......(.....)......)))..)))).))))).))))))))))))))).))))).................	(-36.50)
solyc-miR204	ACGUGGCACUAGUUCGAAAAAAAA		4	chr12	+	34867938..34867961	UUUCUACCCUUUUUUAGCCUACGUGGCACUAGUUCGAAAAAAAAGUCAACCAUCGUUGGACCCACAAUAUAGUGCCACGUAAGCUAAAAAGGGGUAAAUAAUUAUUAAUAAAAU	....((((((((((((((.((((((((((((..............(((((....)))))..........)))))))))))).))))))))))))))..................	(-43.80)
solyc-miR205	ACGUGGCACUAGUUUGAAAAAAAA		4	chr2	+	20752259..20752282	UUUCUACCCCUUUUUAGCCUACGUGGCACUAGUUUGAAAAAAAAGUCAACCAUCGUUGGGCCCACAAUAUAGUGCCACGUAAGCUAAAAAGGGGUAAAAAGUUACUAAUAAAAU	....((((((((((((((.((((((((((((..(((.........(((((....))))).....)))..)))))))))))).))))))))))))))..................	(-49.60)
solyc-miR206	ACGUGGCACUAUCUUGUGGGACCA	miR7981	3	chr8	+	7694325..7694348	UUUUUACUUCUUUUUAGCUUACGUGGCACUAUCUUGUGGGACCAAUGAUGAUUGACUUUUUUUUCGAACUAGUGCCACGUAGGCUAAAAAGGGGUAGAAAAUUACAUAUAAAAU	(((((((((((((((((((((((((((((((..(((.((((.((((....)))).....)))).)))..)))))))))))))))))))))))))))))))..............	(-48.20)
				chr7	-	46360827..46360850	CUUUUACCCCUUUUCAGCCUACGUGGCACUAUCUUGUGGGACCAAUGAUGGUUGUCUUUUUUUUCAAACUAGUGUCACGUAGGCAAAAAGGGGUAGAAAAUUACUUAUAAAACA	.(((((((((((((..(((((((((((((((..(((...(((((....)))))...........)))..))))))))))))))).)))))))))))))................	(-48.40)
				chr11	-	6047022..6047045	UUUUUCCCCCUUUUUAGCUUACGUGGCACUAUCUUGUGGGACCAACGAUGGUUGACUUUUUUUCGAACUAGUGCCACGUAGGCUAAAAAUGGGUAGAAAAUUACAUAUAAAAUA	(((((.(((.(((((((((((((((((((((..(((.((((.((((....))))....)))).)))..))))))))))))))))))))).))).)))))...............	(-45.30)
				chr1	+	32431322..32431345	UUUUUACCCCUUUUUAGCCUACGUGGCACUAUCUUGUGGGACCAACGAUGGUUGACUUUUUUUUCAAACUAGUGCCACGUAAGCUAAAAAGGGGUAGAAAAUUACUUAUAAAAU	((((((((((((((((((.((((((((((((..(((...(((((....)))))...........)))..)))))))))))).))))))))))))))))))..............	(-52.50)
				chr1	-	20935567..20935590	UUUUUACCCCUUUUUAGACUACGUGGCACUAUCUUGUGGGACCAACGAUGAUUGACUUUUUUUUCAAACUAGUGCAACGUAGGCUAAAAAGGGGUAGAAAAUUACUUAUAAAAU	(((((((((((((((((.((((((.((((((..(((.((((..................)))).)))..)))))).)))))).)))))))))))))))))..............	(-41.40)
				chr3	+	65441395..65441418	UUUUCUACCCUUUUCCGCCUACGUGGCACUAUCUUGUGGGACCAACGCUGGUUGACUUUUCCUUUCAAGCUAGUGUCACGUAGCAAGUAAGUUCAGGGGUAAUAGGACCUUAGU	.....(((((((....(((((((((((((((.((((.((((.((((....)))).....))))..)))).)))))))))))))...))......))))))).............	(-37.90)
				chr11	-	22293204..22293227	UUUUCUACUCUUUUCAGCUUACGUGGCACUAUCUUGUGGGACCAAUGUUAAUUGACUUUUUUAAAGCUAGUUCCAUGUAAGCCAAAAAGGGGUAGAAAAUAACUUAUAAAUUAA	((((((((((((((..((((((((((.((((.(((..((((.((((....))))...))))..))).)))).))))))))))...))))))))))))))...............	(-37.50)
solyc-miR207	ACGUGGCACUAUCUUGUGGGCUCA	miR7981	2	chr11	+	6404669..6404692	UUUUUUACCCCUUUUAGCCUACGUGGCACUAUCUUGUGGGCUCAACGAUGAUUGACUUUUUUUUCAAACUAGUGCCACGUAAGCUAUAAAGGGGUAGAAAAUUACUUAUAAAAU	((((((((((((((((((.((((((((((((..(((.(((.((((......)))))))......)))..)))))))))))).)))).)))))))))))))).............	(-45.20)
				chr6	+	43290159..43290182	UUUUUUACCCUUUUUAGCCUACGUGGCACUAUCUUGUGGGCUCAACUAUGGUUGACUUUUUUUUCAAACUAGUGCCACGUAAGCUAAAAAGUGAUAGAAAAUUACUUAUAAAAU	(((((((.((((((((((.((((((((((((..(((.(((.(((((....))))))))......)))..)))))))))))).))))))))).).))))))).............	(-39.00)
				chr7	+	52968198..52968221	UUUUUACCCUUUUUUAGCCUACGUGGCACUAUCUUGUGGGCUCAACGAUGGUUGACUUUUUUUUCAAACUAGUGCCACGUAAGCUAAAAAGGGGUAGAAAAUUACUUAUAAAAU	((((((((((((((((((.((((((((((((..(((.(((.(((((....))))))))......)))..)))))))))))).))))))))))))))))))..............	(-50.80)
				chr12	+	59817334..59817357	UUUCUAUCUCUUUUCAGCCUACGUGGCACUAUCUUGUGGGCUCAACGCUAGUUGAUUUUUUUCCAAGUUAGUAUCACAUAGGCCGAAAAGGAUAGAAAAUUACUUAUAAAAUAA	((((((((.((((((.(((((.((((.((((.((((.(((.(((((....))))).....))))))).)))).)))).))))).))))))))))))))................	(-40.30)
				chr2	+	33546675..33546698	UUUUUACCCCUUUUUGACCUACGUGGCACUAUCUUGUGGGCUCAACAAUGGUUGAUUUUUUUAAAAAAACUAGUGCCACGUAGGAUAAAAAGGGGUAGAAAAUUACUUAUAAAA	((((((((((((((((.((((((((((((((..((..(((.(((((....))))).))).......))..)))))))))))))).)))))))))))))))).............	(-48.00)
				chr1	+	63620268..63620291	UUUUUACACCUUUUCGGCUUACGUGGCACUAUCUUGUGGGCUCAAGGAUGAUUGACUUUUUUUUUCAAACUAGUGCCACGUAGGCAAAAAAGGGGUAGAAAAUUACUCAUAAAA	(((((((.((((((..(((((((((((((((..(((.(((.((((......))))))).......)))..)))))))))))))))..)))))).))))))).............	(-42.00)
				chr9	+	31887873..31887896	UUUUUACCCCUUUUCAAACUACGUGGCACUAUCUUGUGGGCUCAAUGAUGGGUUGACUCCUUUUUUUAAAACCUAGUGCCACGUAGGCUAAAAGGGCUAAAAAAUAAUUUUAAA	((((((.(((((((....(((((((((((((....((.((((((....)))))).))................)))))))))))))...))))))).))))))...........	(-39.60)
solyc-miR208	ACGUGUAUUGUGUCAUGUAGAACA		4	chr6	-	46302079..46302102				GUUGAAUAAAUAGACACAUAUGUCCUACAUGUCAUCCUACAUAUCAUUUUUUUCUCCUACGUGGAGUCCUACGUGUAUUGUGUCAUGUAGAACAAAUGUUUUUAUUUAUUUAAA	.(((((((((((((.((((.(((.(((((((.(((..(((((...........((((.....))))......)))))..))).))))))).))).)))).))))))))))))).	(-35.00)
solyc-miR209	ACGUGUAUUGUGUCAUGUAGGACU		4	chr4	-	58842339..58842362				GUUGAACAAAUAGACACACAUGUCCUACAUUGUACUCCUACAUGUCAUUUUUUGCCUUACGUGAUGUCCUACGUGUAUUGUGUCAUGUAGGACUCAUGUGUUUAUUUAUUUAAA	.(((((.(((((((((((...(((((((((.((((...(((((((......((((.....))))......)))))))..))).))))))))))...))))))))))).))))).	(-35.00)
solyc-miR210	ACGUGUAUUUUGUCAUGUAGGACU		4	chr3	-	67795112..67795135				NNNNNNACAAAUAGACACACAUGUCCUACAUGUCAUCCUACACGUCAUUUUUUGUCCUAUGUGGUGUCCUACGUGUAUUUUGUCAUGUAGGACUUAUGUGUUUAUUUAUUCAAA	........(((((((((((...((((((((((.((...(((((((..........((.....))......)))))))...)).))))))))))...))))))))))).......	(-38.20)
				chr1	-	92910510..92910533				AAGUUGAACAAAUAGACACACAUGUCCUACAUUUAUCCUACAUGUCAUUUUUUGUUCUACGUGGUGUCCUACGUGUAUUUUGUCAUGUAGGACUCGUGUGUUUAUUUAUUUAAA	...(((((.((((((((((((..(((((((((.((...(((((((((((.............))))....)))))))...))..)))))))))..)))))))))))).))))).	(-35.10)
solyc-miR211	ACGUGUCGUAAUCUUAUCCACCGA		4	chr5	+	62559694..62559717	GUUUAUACUAACGGACAUACACGUGUCGUAAUCUUAUCCACCGAUCCUUACAUUGGAUCGAUGGAUAAGAUUGUGCCAUGUCCCUAUUUAGUGUUCUAUUAGAGUGAAGAACAU	.(((((.((((.(((.(((((((((.((((((((((((((.((((((.......)))))).)))))))))))))).))))).........))))))).)))).)))))......	(-38.40)
solyc-miR212	ACGUUUUACUCCUAAAACGUUACU		4	chr4	+	63714567..63714590	GAUAUAUGUUACUCACAUUAACGUUUUACUCCUAAAACGUUACUGAAAAUAACGUUUUAAAAGUAAAACGUUACUUACAGUGACGUAUAUCUACCUAAUGCUGUUAGUUUUUAA	(((((((((((((.....((((((((((((..((((((((((.......))))))))))..)))))))))))).....)))))))))))))...(((((...))))).......	(-39.10)
solyc-miR213	ACUAAUAAAAAGUGUGCUCUC		4	chr7	-	64200674..64200694	AUUUGUUGAGAAUAUCAUUAACUAAUAAAAAGUGUGCUCUCGUCUAAAAGCUUAAGCUAUUAGAGAGAGCACACUUUUUACUAGUUAAUGAUAUUCUUAGCAUGCCCUUUC	...(((((((((((((((((((((.((((((((((((((((.(((((.(((....))).))))))))))))))))))))).))))))))))))))))))))).........	(-61.10)
solyc-miR214	ACUCACAAGAUAGUGACACGUAGG		4	chr7	-	1474200..1474223				UAUAAGUAUUUUUCUACCCCUUUUUAGUCUACGUGACACUAGUUUGAAAAAAAAAGUCAACCAUCAUUGGACUCACAAGAUAGUGACACGUAGGCCGAAAAGGGGCAGAAAAUU	.........((((((.(((((((((.(((((((((.(((((.((((........(((...(((....))))))..)))).))))).))))))))).))))))))).))))))..	(-41.40)
solyc-miR215	ACUCACAAGAUAGUGCCACAUAGA		4	chr1	+	77407395..77407418				UUAUAAGUAAUUUUCUACCCCUUUUCGGCUUACGUGGCACUACAUGAAGAAAAAAGUCAAUCAGCAUUGGACUCACAAGAUAGUGCCACAUAGACCGAAAAGGGGUAAAAAAAU	..........((((.(((((((((((((.(((.((((((((((.((........((((...........))))..)).).))))))))).))).))))))))))))).))))..	(-40.20)
solyc-miR216	ACUCACAAGAUAGUGUCACGUAAG		4	chr1	-	86966263..86966286				UUAUAAUAAUUUUCUACCUCUUUUCAACCUACGUGACACUAGCUUGAAAAAAAAUGUCAACCCGCACUGAACUCACAAGAUAGUGUCACGUAAGCCAAAAGAGAUAGAAAAUUA	......((((((((((.(((((((.....((((((((((((.((((........(((......))).........)))).))))))))))))....))))))).))))))))))	(-36.60)
				chr1	-	5745088..5745111				UUAUAAGUAGUUUUCUACCCCUUUUCAGCCUACGUGGCACUAGUUUGAAAAAAAAGUCAACCAUCAUUGGACUCACAAGAUAGUGUCACGUAAGCCAAAAAGGGGCAGAAAAUU	........((((((((.((((((((..((.((((((((((((.((((.......(((...(((....))))))..)))).)))))))))))).))..)))))))).))))))))	(-42.20)
solyc-miR217	ACUCACAGUAACGUUUUAGGAGUA		4	chr5	+	41506739..41506762				GAUAUACGUUACUCACAGUAACGUUUUACUCCUAAACGUUACUCACAGUAACGUUUUACUCCUAAACGUUACUCACAGUAACGUUUUAGGAGUAAAACGUUACUGAAAAUAACG	......(((((....((((((((((((((((((((((((((((...((((((((((.......))))))))))...))))))).)))))))))))))))))))))....)))))	(-55.00)
solyc-miR218	ACUCAGGAGUACGUUUAUUGAGAA		4	chr6	-	18895668..18895691				AAAACUGACGGAGCUGACGACGCUAAAUGAAUAAACGUAAUCCUGAGUAACGUUUUACACCUAAAAGGUUACUCAGGAGUACGUUUAUUGAGAAUCCAAUCACAGUCCACUAAA	.........(((.(((...........(.((((((((((.(((((((((((.(((((....))))).))))))))))).)))))))))).)...........))))))......	(-39.70)
				chr6	-	31527370..31527393				AAAAACUGACAGAGCUGACGACGCUAAAUGAAUAAACGUGCUCCUGAGUAACGUUUUACACCUAAACGUUACUCAGGAGUACGUUUAUUGAGAAUCCAUUCACGGUCCACUAAA	...........(.((((...........(.((((((((((((((((((((((((((.......)))))))))))))))))))))))))).)...........)))).)......	(-43.70)
solyc-miR219	ACUCAUGACAAACUUAAGAAAAUG		4	chr1	-	82173542..82173565	ACCUCCAUGAAGCUUGCCUCACUCAUGACAAACUUAAGAAAAUGAAUUUUUAGACAUGUAACAUCUACCGGCAAUCUGAAAAUUCCUUUUUUUAAGGUUGUCUUGAGUGAGGCA	..............(((((((((((.((((..((((((((((.(((((((((((..(((...........))).))))))))))).))))))))))..)))).)))))))))))	(-47.20)
solyc-miR220	ACUGACCGAACCACGUUAAAUCUU		4	chr1	-	55449893..55449916				AACGAUAAAUAUACCAAAAGACACAAUGAUUUAACGUGGUUUGGUCAAUCAACCUACGUCCACAAAGGUUACUGACCGAACCACGUUAAAUCUUUGUGUCUUUUGGUAUAUUUC	......((((((((((((((((((((.((((((((((((((((((((...(((((..........)))))..)))))))))))))))))))).)))))))))))))))))))).	(-64.10)
solyc-miR221	ACUUACGUGACACUAUCUUGUGAG		4	chr6	-	47715067..47715090	UAAUUUUCUACCCCUUUUCGACUUACGUGACACUAUCUUGUGAGCUCAACACUGGUUGACUUUUUCUUUCAAAUUCGUGCCACGUAGGCCUAAAAGGGAUAGAAAAUUACUUAU	((((((((((.(((((((.(.((((((((.(((.(..(((.(((.(((((....)))))......))).)))..).))).)))))))).).))))))).)))))))))).....	(-37.60)
solyc-miR222	ACUUCUGCCACUGUUGGAGACUGU		4	chr1	-	98135777..98135800	GAGGUUCUGCCGCGUCUGCCACUUCUGCCACUGUUGGAGACUGUGCACCAAUUUUUUGUACUUUCUCCAACCUGGCAGUGAGAAGUGUGUCGAUCCACGGACUAGGUCCCUCCA	((((.(((((((.(((.(((((((((((((..((((((((..(((((.........)))))..)))))))).))))....))))))).)).)))...))).).)))..))))..	(-44.70)
				chr6	-	36999107..36999130	AGGAUUCUGGCGCGUCUGCUACUUCUGCCACUGUUGGAGACUGUGCACCAACUUUUUGUACUUUCUCCAGCCGGCAGCCAAAAAGUAUAUUGAGCCGAGAACCAGGUUCCUUCA	((((.(((((..(.((.((((((((((((...((((((((..(((((.........)))))..)))))))).))))).....))))......))).)))..))))).))))...	(-40.90)
				chr10	-	52893492..52893515	AGGUUGCUGGAGCGUUUGCCACUUCUGCCACUGUUGGAGACUGUGCAUCAACUUUUUGUACUUUCUCCAACUGGCAGCAAAAAAGCACAUUGAGCCAAGAACCAGGUUCCUUCA	.((((..(((..((..(((...((((((((..((((((((..(((((.........)))))..)))))))))))))).))....)))...))..)))..))))...........	(-39.50)
solyc-miR223	ACUUUGUCAUUUGAAGCUGAUAUA		4	chr10	-	56760734..56760757				AUAACAAGGGGUAUAUCAACUCUGAAUGACAAAGUUGAGGGUUAUAUCAAACCCUUUAUCAGACCCCUCAACUUUGUCAUUUGAAGCUGAUAUACCCCUCGUUAUGAAGGUGAC	(((((.((((((((((((.((.(((((((((((((((((((.......................))))))))))))))))))).)).)))))))))))).))))).........	(-52.60)
solyc-miR224	ACUUUUAUGAAGAGUUGCGACUUU		4	chr6	-	7609626..7609649	GACUUUUAUGAAAAGUUGCAACUUUUAUGAAGAGUUGCGACUUUUAUGACAAAAUGUGACUUUUAUAAAAUGUUGUGACCUUUCUAAAGAGUUGUAACUUUUCCAAAAAGUUUU	(((((((..(((((((((((((((((..((((.((((((((((((((((.............)))))))).)))))))).))))..)))))))))))))))))..)))))))..	(-40.30)
solyc-miR225	AGAAACAACACUUGCUAAAGG	miR6024	3	chr1	-	83111101..83111121	AACUGGAAAUGGGGAAGUGGAGAAACAACACUUGCUAAAGGAAGUUCACCAGUCAUCUCUUUUCUUUUGGAGUUUUUUUAGCAAGAGUUGUUUUACCUCUUCUCAAUUCCG	....((((...((((((.((.((((((((.(((((((((((((.((((..((...........))..)))).))))))))))))).)))))))).)).))))))..)))).	(-42.80)
solyc-miR226	AGAAACAACACUUGCUAAAGGA	miR6024	3	chr1	-	83111100..83111121	AACUGGAAAUGGGGAAGUGGAGAAACAACACUUGCUAAAGGAAGUUCACCAGUCAUCUCUUUUCUUUUGGAGUUUUUUUAGCAAGAGUUGUUUUACCUCUUCUCAAUUCCGU	...(((((...((((((.((.((((((((.(((((((((((((.((((..((...........))..)))).))))))))))))).)))))))).)).))))))..))))).	(-43.00)
solyc-miR227	AGAAAGCUGACGAUUGGAACAUGU		4	chr7	+	7552896..7552919	AUACUUUAUGUUGAUGAAGAAGAAAGCUGACGAUUGGAACAUGUAAAAUAAACAGUUUCAACGCAGCUGACUGACGUGAACGUGUUCCAAUCGUCAACUUCCUUCUUCUUCAAC	.........(((((.(((((((.(((.(((((((((((((((((.............(((.(((((....))).)))))))))))))))))))))).))).))))))).)))))	(-48.10)
solyc-miR228	AGAACAGAAUGGAUAUAGAGGAUU		4	chr10	-	1361180..1361203				CCAGACGAAUCCUCUAUAUCCAUUUUGUUCUUUUUUGACAAAGUUAAAUUUUUUGUGUAUUAAUAAAAAAAGAACAGAAUGGAUAUAGAGGAUUCGUCUGGCUGACCCCAACUA	((((((((((((((((((((((((((((((((((((.((((((.......)))))).........)))))))))))))))))))))))))))))))))))).............	(-57.10)
solyc-miR229	AGAACGUGCAUAUGUUGCCACAUA		4	chr1	-	46557634..46557657				ACCCCCAAAAGAUCAUUUUAUGAUAUACAUAUGUUGCCACAUAUGACAUUUCUGUUGCAAUUUUCCCAACAGAACGUGCAUAUGUUGCCACAUAUGUCACUUCAAUGAUGACUU	........(((.(((((...(((...((((((((.((.(((((((.(((((((((((.........)))))))).)))))))))).)).))))))))....)))..))))))))	(-35.30)
				chr11	+	9634977..9635000				ACCCACAAAAGAUCAUUUUGUGAUAUACAUAUGUUGCCACAUAUGACAUUUUUGUUGAAAUUUUCCCAACAGAACGUGCAUAUGUUGCCACAUAUGUCACUUCAAGGAUGACUU	........(((.(((((((.(((...((((((((.((.(((((((.(((((((((((.........)))))))).)))))))))).)).))))))))....)))))))))))))	(-35.40)
				chr5	+	60482958..60482981				AUCCCCAAAAGAUCAUUUUAUGAUAUACAUAUGUUGCCACAUGUGACAUUUCUGUUGCAAUUUUUCGAACAGAACGUGCAUAUGUUGCCACAUAUGUCACUUCAAAGAUGACUU	........(((.(((((((.(((...((((((((.((.(((((((.((((((((((...........))))))).)))))))))).)).))))))))....)))))))))))))	(-36.10)
				chr4	+	42594913..42594936				UCCCCCAAAAGAUCAUUUUAUGGUAUACAUAUGUUGCCACAUAUGACAUUUCUGUUGCAAUUUUCCCAGCAGAACGUGCAUAUGUUGCCACAUAUGUCAUUUCUAGAAUGACUU	........(((.((((((((.((.((((((((((.((.(((((((.(((((((((((.........)))))))).)))))))))).)).)))))))).)).)))))))))))))	(-37.60)
solyc-miR230	AGAACUCAAGUCAAAAGUUGAAUU		4	chr7	+	66565378..66565401				AAUAGUAAUUCAAUUUUUUACUUUGCAGCUUUCCAUUUAUAAUAUGAUACUAGUAUUAUUAUAAGUGGGAAGAACUCAAGUCAAAAGUUGAAUUACGAUUUUACCCUCCUAUAA	....((((((((((((((.((((.....((((((((((((((((..((....))..)))))))))))))))).....)))).))))))))))))))..................	(-35.50)
solyc-miR231	AGAAGUUGUGACUUUAAUAAAGAG		4	chr10	-	45281505..45281528	CAAUAGUUGUUACUUUAAUGAGAAGUUGUGACUUUAAUAAAGAGUUGCAACUUUACUCAAAAGUUGUGACUUUUAUGAAAAGUUGCGACUUUAAUAAAAAGUUGCGACUUUAUG	....((((((.(((((.....((((((((((((((....(((((((((((((((.....)))))))))))))))....)))))))))))))).....))))).)))))).....	(-39.40)
solyc-miR232	AGAAUAGUUGGCUCAUUAGGUUAA		4	chr3	+	70946743..70946766				UCCACCAUCCCUUAGCUUAAUGAACAAGCUAUUCUUUAAUUAGGGAAUCGAAAACCAAUUUCCUAUUUAAAGAAUAGUUGGCUCAUUAGGUUAAAGGGUGGUGGAUAAGAUUUU	((((((((((.((((((((((((.(.(((((((((((((.((((((((.(.....).)))))))).))))))))))))).).)))))))))))).)))))))))).........	(-55.80)
solyc-miR233	AGAAUGAAAAAGAAAAAUGUA		4	chr3	+	26710037..26710057				AUUUCUCCUCUACAUUUUUCUUUUUCAUUCUCCAUUGUUGAUUUUCUUUUUGGAGAGGCAUCAAUAAUGGAGAAUGAAAAAGAAAAAUGUAGAUUAGAAAGAGAGGGAAUC	.(((((..((((((((((((((((((((((((((((((((((((((((....)))))).))))))))))))))))))))))))))))))))))..)))))...........	(-55.90)
				chr3	-	26709977..26709997				CUUUCUAAUCUACAUUUUUCUUUUUCAUUCUCCAUUAUUGAUGCCUCUCCAAAAAGAAAAUCAACAAUGGAGAAUGAAAAAGAAAAAUGUAGAGGAGAAAUAAAGGAAAUA	.(((((..((((((((((((((((((((((((((((.(((((...(((......)))..))))).))))))))))))))))))))))))))))..)))))...........	(-50.70)
solyc-miR234	AGAAUUUAAAAUACUAAUAUCAUG		4	chr12	-	4997196..4997219	UAAAAAAAAAUUUAGGACGGAGAAUUUAAAAUACUAAUAUCAUGCAAUAUUUUCUAAAAUUGCAUGAUAUUAGUAUUUUAAAUUCUCCGUCCUAAAAAUUAUUUUAGUUAUUGU	(((((.((..((((((((((((((((((((((((((((((((((((((.((....)).))))))))))))))))))))))))))))))))))))))..)).)))))........	(-55.90)
solyc-miR235	AGAAUUUAGAAACGAUUUCACUGA		4	chr5	+	57411744..57411767	CAAUUUUCUCUAUUUUCCUUAGAAUUUAGAAACGAUUUCACUGAAGAACAUAAAACCUCUUUCCCUUAGAACUUAUGUAUUUUGUGAAAUCGUUCUAAGGAAAUGGAGAAAUGA	....(((((((((((.(((((((........((((((((((.((((.((((((....(((.......)))..)))))).))))))))))))))))))))))))))))))))...	(-37.50)
solyc-miR236	AGAAUUUGUGAAGUAUGGGACGAC		4	chr11	+	16048963..16048986	GUAAUGAAGAGUGCAAUAAAAGAAUUUGUGAAGUAUGGGACGACGGAGGCCACGAUGGCCCGUCGUGACCACGACGGUCCGUCACGAGCUCCGUUGACCCUGCCGCGUUUUGUC	...............((((((.....((((..(((.(((.((((((((..(..(((((.(((((((....))))))).)))))..)..)))))))).)))))))))))))))).	(-41.60)
solyc-miR237	AGACAUGAUAAUAGAUGGUUA		4	chr3	+	61950205..61950225	CCUCUACAUGAUGUAUGUUAAGACAUGAUAAUAGAUGGUUAGUAUUAUAAUUAUCAUUUUAGUAAAAAUCUAGUAAUACUGACCGUCUAUUAUCAUGUCUUAACAUACAUC	.........(((((((((((((((((((((((((((((((((((((((........................)))))))))))))))))))))))))))))))))))))))	(-56.20)
solyc-miR238	AGACCUAUGUGGUACUAGCUUGAA		4	chr12	-	60925974..60925997	AAUAAUUUUCUACCUCUUUUAGACCUAUGUGGUACUAGCUUGAAAAAAAAUGUAAAUAUGCGCUGGACCCACAAGAUAGUGCAGCGUAGUCCAAAAAGGGUAGAAAAUUAUUUA	(((((((((((((((.((((.(((.(((((.((((((.((((........((((....)))).........)))).)))))).)))))))).)))).)))))))))))))))..	(-37.10)
solyc-miR239	AGACGACGGAACCCACGACGGAUC		4	chr3	-	8364266..8364289	AUUUCUAGAAAAACAGGCUGAGACGACGGAACCCACGACGGAUCGUCAUGGGCAUGACGGACCGUCGAGGGGUUUCGUUUCAAAACACUUAGAAAUUCUGAAAUUUGGGUACUG	...((((((....(((((((((..((((((((((.((((((.(((((((....))))))).))))))..))))))))))........)))))....))))...)))))).....	(-39.60)
solyc-miR240	AGACGGCGUUAAGAAGCAUUACGU		4	chr7	-	11823134..11823157	ACAGACUAAAAGUAUUUGGUAGACGGCGUUAAGAAGCAUUACGUUACUGAUAGUAACAUUUUAAGCUUAAGACGUUACCAUCAGUAACGUAUCUUUGUAAAUCUGCCACCUGCC	.................(((((..(((((((.((((...((((((((((((.(((((.(((((....))))).))))).)))))))))))).)))).)))...))))..)))))	(-37.30)
solyc-miR241	AGACUAAAUAGGGACACGUGACAC		4	chr9	+	2605889..2605912	AUGCCCUUCACUCUAACGGAAGACUAAAUAGGGACACGUGACACAAUCUUAUCCAUCGUUCUGAUAUCGGAUCGGUGGAUGAGAUUUUUACACGUGUAUGUACAUGUCCGUUAA	.............(((((((........((.(.(((((((....((((((((((((((.((((....)))).))))))))))))))....))))))).).))....))))))).	(-41.60)
solyc-miR242	AGACUUGAUGAAACUCAAAGACGA		4	chr0	+	11520002..11520025				GCUACAAAGGCGAAAGAAUGAGUACUUCAAGCCUCGUCUUUGAGCCCUGCUUCAAGGCAUGUCAGAGUGUAGACUUGAUGAAACUCAAAGACGAGACUAAAACUACUCAGUCUU	(((.....)))..((((.((((((.((..((.((((((((((((.....(.(((((((((......))))...))))).)...)))))))))))).))..)).)))))).))))	(-37.50)
solyc-miR243	AGACUUGUUGACAACCUGGGCUCU		4	chr6	-	38394452..38394475	CAGUUUCUCCCGGUGGGCUAAGACUUGUUGACAACCUGGGCUCUGAUACCAAUAUUGGGUGGUCUUGGGCCUUCUCAACAACAAAAGUUAGCUCAAAGGUUGAGGCUUUCCCUC	.((((((..((..((((((((...((((((.......((((((.((((((.......))).)))..))))))......))))))...))))))))..))..)))))).......	(-39.20)
solyc-miR244	AGACUUGUUGACAACGAUACCAAU		4	chr8	+	58635688..58635711				CCCAGUUUCUCUCCGUGACAUCGGGUCUUAGGCUGGAGAGAAUGACAACCCAGUUUCUCCCCGUGGGCUGAGACUUGUUGACAACGAUACCAAUGUUGGGUGGUCUUGGGCCUU	(((((........(((..((.((((((((((.(((((((((.((......)).)))))))....)).)))))))))).))...))).........))))).((((...))))..	(-36.10)
solyc-miR245	AGACUUUUUUGAAGAGUUGUGACU		4	chr2	+	1310803..1310826				UACCAAAGGUUUGUGCCUUAUUCGAUGAGUUGUGACUUUUUCAAAGAGUUCUGUGUUUUUCGAUAAGCAGAGACUUUUUUGAAGAGUUGUGACUUCUCUAAUAAGGCACAGUCA	.(((...)))((((((((((((.((.(((((((((((((((.(((((((.((.(((((......))))).))))))))).))))))))))))))).)).))))))))))))...	(-43.30)
solyc-miR246	AGAGAAAAGACAUAAAGUGACACC		4	chr10	+	58943807..58943830				GAAAAAUCGGUGUAAGUUCAGGCAUUACUUUAUGUCUUUUCUCUAAUAUAUUUAAGACAAGUAGUAUAUUAGAGAAAAGACAUAAAGUGACACCUCAACUUAUAUAACAGUAAG	.........(((((((((.(((..((((((((((((((((((((((((((((..........))))))))))))))))))))))))))))..))).))))))))).........	(-48.40)
solyc-miR247	AGAGAAAUCAAGGAUUGUAUUGAU		4	chr9	+	9629390..9629413	AAAUCUCACAUUUAAGAUUGAGAGAAAUCAAGGAUUGUAUUGAUGUAUUGAAAAUAUUGAUCAAUAUUCAUAUAUUGAUACUAUCAACACAUCAAUACAAUCCUUGAUUUUUCU	.(((((........))))).((((((((((((((((((((((((((.((((........((((((((....))))))))....)))).))))))))))))))))))))))))))	(-46.80)
solyc-miR248	AGAGAGUGUGAAUAGUAGUUCUCC		4	chr3	+	58036656..58036679	AAAUAACGAAAAAGUGAAACAGAGAGUGUGAAUAGUAGUUCUCCAAAAUGACCAUCUAUUCUCCAAAUCUGGAGAAUAGAUGGUCAUUUUGGAGAACUACUAUUCACACUCUCU	....................(((((((((((((((((((((((((((((((((((((((((((((....)))))))))))))))))))))))))))))))))))))))))))))	(-80.30)
				chr3	-	58036726..58036749	AUCCUCUAUUCUCCAUUUAUAGAGAGUGUGAAUAGUAGUUCUCCAAAAUGACCAUCUAUUCUCCAGAUUUGGAGAAUAGAUGGUCAUUUUGGAGAACUACUAUUCACACUCUCU	....................(((((((((((((((((((((((((((((((((((((((((((((....)))))))))))))))))))))))))))))))))))))))))))))	(-80.20)
				chr11	-	10075448..10075471	AAGUAUUGAAAAAGUGAAAUAGAGAGUGUGAAUAGUAGUUCUCCAAAUUACCUCUCUAUAAAUGGAGUAUAGAGAGUAAUAUGGAGAGGGGUUGGAGAGGGCAUUCUCUAUUUU	...............((((((((((((((...(((...(((((((.(((((.((((((((.......))))))))))))).)))))))...)))......))))))))))))))	(-38.20)
solyc-miR249	AGAGAUACAAUGAAUGUGCUC		4	chr2	-	40467594..40467614				AUAACAAUCUAGCACAUUUACUGUAUCUCUUCAUAUGCAAAUGAAUUGAUGAGUGUUGAUUUGCAUAUGAAGAGAUACAAUGAAUGUGCUCGAUUGUUAUUAGUGUUAGAA	(((((((((.((((((((((.(((((((((((((((((((((.(((........))).))))))))))))))))))))).)))))))))).)))))))))...........	(-58.20)
				chr10	-	55461235..55461255				AUAACAAUCUAGCACAUUUAUUGUAUCUCUUCAUAUGCAAAUGAAUUGAUGAGUGUUGAUUUGCAUAUGAAGAGAUACAAUGAAUGUGCUCGAUUGUUAUUAGUGUUAGAA	(((((((((.((((((((((((((((((((((((((((((((.(((........))).)))))))))))))))))))))))))))))))).)))))))))...........	(-62.10)
solyc-miR250	AGAGAUAUUUGAAUGUCACGUAAG		4	chr4	+	6555867..6555890				UUUUUAUGUAAUACUAUGCACCUUUUGUCUUAUGUGGUACACUCUGUGACUGCACGUCAUUGAGACGCGCAGAGAUAUUUGAAUGUCACGUAAGCCCAAAAGGUGCACAAAAUU	................(((((((((((.((((((((..(((.(((((..((((.((((.....)))).))))..)))...)).)))))))))))..))))))))))).......	(-39.60)
solyc-miR251	AGAGCUGUCAAUAUGGGUUAGUCC		4	chr7	+	11961538..11961561	GAUAUCUAGUAGCUUCAAUUAGAGCUGUCAAUAUGGGUUAGUCCACUCCAUCCGGGCUAACCCAUACAAGCUUUGACAUUUUACGGUUGAGGCCGGGCUAGCUCACUUUUUGUG	.....(((((.(((((((((((((.(((((((((((((((((((.........)))))))))))))......)))))))))))..))))))))...)))))..(((.....)))	(-41.10)
solyc-miR252	AGAGUGCAGAGUGUAGACUGCAGA		4	chr1	-	75946069..75946092				GGGAAAAGGAUAGGGGGCGGGGGGCUGGGCUGCAGCUGCAGACAGCACUGCAGCUUUUGAUAAAGCUGCAAGAGUGCAGAGUGUAGACUGCAGACUGCAGGGGCGGGUAUUUUG	......((((((....((.....((.((.(((((((((((..(.(((((((((((((....))))))))...))))).)..))))).)))))).))))....))...)))))).	(-42.90)
solyc-miR253	AGAGUUGCGAUUUUUAUGAAGAGU		4	chr6	+	43118160..43118183				CGACUUUUAUAAAAAUUAUAUGACUUUUAUGAAAAGUUGUAACUUUUAUGAAAUGUUGCGACUUUAAUGAAGAGUUGCGAUUUUUAUGAAGAGUUGCAACUUUUAUGAAAAGUU	.....................(((((((...((((((((((((((((((((((.(((((((((((.....)))))))))))))))))).)))))))))))))))...)))))))	(-38.50)
solyc-miR254	AGAUAAGAUUAUGACACGUGUAUG		4	chr4	-	47592485..47592508				UUCGCUCUAACAGAAGAUUAAAUAGGGACAUGUCGCACAAUCUUAUCCAUCGAUCCGAUGUCGGGUCGAUAGAUAAGAUUAUGACACGUGUAUGUCUGUUAGUAUAAAGGGUAU	......((((((((.............((((((..((.(((((((((.(((((((((....))))))))).))))))))).))..))))))...))))))))............	(-40.00)
solyc-miR255	AGAUACUCAUUUGGGUAAGAAG		4	chr10	-	3426203..3426224				CAUUCACUUCUUUGGGAAAGCCUCUUGCUCAAAUGAGUAUUCCAACAAAUGUCUAAUUGACAUACUUUUGAGAUACUCAUUUGGGUAAGAAGUUUUACCAGGAAGGUUGUAC	......((((((.((..((((.(((((((((((((((((((.(((...(((((.....)))))....))).))))))))))))))))))).))))..)))))))).......	(-46.30)
solyc-miR256	AGAUAGUGCCACGUAGGUCGAAAA		4	chr8	-	46214417..46214440				UAAUUUUCUACCCCUUUUCAGCCUACGUGGCACUAGUUUGAAAAAAAAGUCAACCAUCGUUGGGCCCACAAGAUAGUGCCACGUAGGUCGAAAAGGGUAAAAUAUUAUUAAUAA	...........((((((((.(((((((((((((((.((((.........(((((....))))).....)))).))))))))))))))).)))))))).................	(-44.90)
solyc-miR257	AGAUAGUGUCACGUAGGCCA		4	chr4	-	13791381..13791400				ACAUAAUUUUCUACCCCUUUGGGCCUACGUGGCACAAGCUUAAAAAAAGUGAACGGACGUUGGGCCCAGAAGAUAGUGUCACGUAGGCCAAAAAGGGGUAGAAAAUCACU	.....(((((((((((((((.((((((((((((((...(((........(.(((....))).)......)))...))))))))))))))..)))))))))))))))....	(-52.30)
				chr1	-	13635107..13635126				AAUUUUCUACCACUUUUCGUCCUACGUGACACUAGUUUGAAAUAAAAUGUCAGCACACGCUGGGCACACUAGAUAGUGUCACGUAGGCCAAAGGGGGUAGAAAAUAUUUU	.((((((((((.(((((.(.((((((((((((((.((((..........(((((....)))))......))))))))))))))))))).))))).)))))))))).....	(-45.30)
solyc-miR258	AGAUAUUGAUGCGGUUCAAUC	miR171	3	chr7	+	60893282..60893302	AUGUUUAGGAAGAUAUAUAUAGAUAUUGAUGCGGUUCAAUCUGAAAGACAUGGUUAGAUAUGUAAUUAGCCUUGUAAUUUUGGAUUGAGCCGCGUCAAUAUCUCUCUUCCU	......(((((((.......((((((((((((((((((((((((((.(((.((((((........)))))).)))..)))))))))))))))))))))))))).)))))))	(-51.90)
solyc-miR259	AGAUAUUUGGAUGUCACGUAAGUC		4	chr1	-	5397274..5397297				UUGUGUAAUUUUGUGCAGAUUUUAUCUUAUGUGGCACACUCCGUGAUUCCGCACAAUUGAGGCGUGUGGGAGAUAUUUGGAUGUCACGUAAGUCAAAAAGGUUCACAAAAUUAC	....(((((((((((....((((..(((((((((((...((((...((((((((.........))))))))......)))))))))))))))..)))).....)))))))))))	(-38.30)
				chr3	-	52926960..52926983				UUUUGUAAUUCUAUACACCUUUUGUCUUACGUGACACAUUCCAUGACUCCACGUAAUUGAAGCACGUGGAAGAUAUUUGGAUGUCACGUAAGUCAAAAAGGCGCACAAAGUUAC	....((((((.....(.(((((((.(((((((((((...((((....(((((((.........))))))).......))))))))))))))).).)))))).).....))))))	(-37.40)
solyc-miR260	AGAUCGGUGGAUAAGAUUGUGACA		4	chr9	-	5720657..5720680				AAAACUAGAGCAAACAUGAUAGAGACAUGUUGCACAAUCUUAUCCGUUGAUCCGAUACUUAAUAAAUAUCAGAUCGGUGGAUAAGAUUGUGACACAUGUAUGUCCGUUAGUUAC	..((((((.(...((((.......((((((..((((((((((((((((((((.((((.........)))).))))))))))))))))))))..)))))))))).).))))))..	(-40.80)
solyc-miR261	AGAUCGUCCGCACAGACACGUGGA		4	chr7	-	52447574..52447597	UGACUUAUGAUAGUGCGUUGAGAUCGUCCGCACAGACACGUGGAGAUCAUUCGUGUUGGUAUAUGGACCUCGCGAGUCUCCCAUGGGUCAUGAAUUCUUGAUGUAUUUCUGAGG	...((((.((.((((((((((((((((.......(((.(((((((((...(((((..(((......))).))))))))).))))).)))))))..)))))))))))))))))).	(-35.70)
solyc-miR262	AGAUCUAGUCAUGCCUUGGGCC		4	chr9	-	7411625..7411646	UCAGGAGUGUAGCAUCUGCCAGAUCUAGUCAUGCCUUGGGCCACGGCCGUUUCUAUGACAAACUUGGGUUUGGCGAGAGUUUUUGAGGGCACCAAGGCAACAGCCUUCGCAG	((((((.....((.(((((((((((((((((((.....(((....))).....)))))).....)))))))))).)))))))))))..((...(((((....))))).))..	(-35.00)
solyc-miR263	AGAUGAUUAUGUGCUCUUGCA		4	chr2	-	37608056..37608076				GGUCCCAGUAAGAGUACAUAAUUAUCUGAUAUACUUCGAUUUUAAUUAAAAUUUAAAAUUUAAGUAAAUUAGAUGAUUAUGUGCUCUUGCAGGGACUUUCAGCAAUGAGAA	.(((((.(((((((((((((((((((((((.(((((.((((((((.......)))))))).))))).))))))))))))))))))))))).)))))(((((....))))).	(-53.50)
				chr2	+	29604132..29604152				GGUCCCAAUAAGAGUACAUAAUUAUCUGAUGUACUUCGAUUUUAAUUAAAAUUUAAAAUUUAAGUAAAUUAGAUGAUUAUGUGCUCUUGCAGGGACUUUCAGCAAUGAGAA	.(((((..((((((((((((((((((((((.(((((.((((((((.......)))))))).))))).))))))))))))))))))))))..)))))(((((....))))).	(-49.60)
				chr2	+	29560562..29560582				GGUCCCAGUAAGAGUACAUAAUUAUCUAAUGUACUUCGAUUUUAAUUAAAAUUUAAAAUUUAAGUAAAUUAGAUGAUUAUGUGCUCUUGCAGGGACUUUCAGCAAUAAGAA	((((((.(((((((((((((((((((((((.(((((.((((((((.......)))))))).))))).))))))))))))))))))))))).))))))..............	(-51.60)
solyc-miR264	AGAUUUAGGAGUAAAGUACAAUU	miR10535	3	chr8	-	3437325..3437347	CAUAAGUUUGUGAAAGCCGGAGAUUUAGGAGUAAAGUACAAUUAUUUUCGCAAAUAAUUGUAUCUUUUGCUCUUAAACCUUUAGCUUUAACAAAUUUGUGCCAACCCUUUGUG	(((((((((((.(((((.((((.((((((((((((((((((((((((....))))))))))))..)))))))))))).)))).))))).))))))))))).............	(-41.20)
solyc-miR265	AGCAUAGUAAAGAGUAGAGACU		4	chr3	+	61055717..61055738	GAGCUCUACAGUGCAACUUCAGCAUAGUAAAGAGUAGAGACUAAUUAAUGCCUACAUAUGUAGGGAUUAAUGAGUCUACUCUUUGCUAUACUGAAGUUGCACUGUAGAGAUA	...(((((((((((((((((((.((((((((((((..(((((.((((((.(((((....))))).)))))).))))))))))))))))).)))))))))))))))))))...	(-70.10)
solyc-miR266	AGCAUUCCAUCAACAUUUUCUAGC		4	chr6	+	37323771..37323794	AAAGGAAUGAUCCUCAAGCAAGCAUUCCAUCAACAUUUUCUAGCAACUAUAGAGACACCCUCAAGUUGCUAGAAAAUAUUGAUGGAAUGCUUGCUUGAGGAUCAUUCUUCUUGA	..(((((((((((((((((((((((((((((((.((((((((((((((...(((.....))).)))))))))))))).))))))))))))))))))))))))))))))).....	(-76.30)
solyc-miR267	AGCCCACAAGAUAGUGUCACGUAG		4	chr7	-	3444724..3444747				UAUAAGUAAUUUUCUACCCUUUUUCGGCAUAUGUGACACUAGCUUGAAAAAAAAAAGUCAACCAGCAUUAAGCCCACAAGAUAGUGUCACGUAGGCAGAAAAGGAGUAGAAAAU	........((((((((((((((((..((.((((((((((((.((((..........((......))..........)))).)))))))))))).)).))))))).)))))))))	(-39.40)
				chr1	-	40985735..40985758				UAUAAAUAAUUUUCUACCCCUUUUUGGCAUACGUGAUACUAGCUUGAAAAAAAAAAUUCAACACGCGCUGAGCCCACAAGAUAGUGUCACGUAGGCAGAAAAGGGGGUAGAAAU	..........(((((((((((((((.((.((((((((((((.((((..................((.....))...)))).)))))))))))).))..))))))))))))))).	(-43.90)
				chr10	-	1465865..1465888				UUAUAAGUAAUUUUCUAUUCCUUUUCGACCUACGUGACACUAACUUGAAAAAAAAAGUCAACCAACGUUGAGCCCACAAGAUAGUGUCACGUAGACCGAAAAGGGGUAGAAAAU	.........((((((((((((((((((..(((((((((((((.((((..........(((((....))))).....)))).)))))))))))))..))))))))))))))))))	(-50.80)
				chr11	+	22376351..22376374				UUUAUAAGUAAUUUUGUACACCUUUUGGCUUACGUGGCAUUAGCUUGAAAAAAAAAGUCAAUCACCGUUGAGCCCACAAGAUAGUGUCACGUAGGCCUAAAAUGGGUAGAAAAU	..........(((((.(((.((((((((((((((((((((((.((((..........(((((....))))).....)))).)))))))))))))))).)))).))))).)))))	(-38.50)
solyc-miR268	AGCCUACGUGCAGUAUCUUGUGGG		4	chr7	-	62259913..62259936	AUAAUUUUCUAUCCCUUUUCAGCCUACGUGCAGUAUCUUGUGGGCCAACGCUGAUUGACUUUUUUUUCAAGUUAGUGCCACGUAGGCCAAAAAGGGUAGAAAAUUACUUAUAAA	.((((((((((.(((((((..(((((((((((.((.(((((.(((....))).).............)))).)).)).)))))))))..)))))))))))))))))........	(-43.20)
solyc-miR269	AGCCUACGUGGCACUAGUUCGAAA		4	chr10	+	5580356..5580379	GUAAUUUUCUACCCCUUUUUAGCCUACGUGGCACUAGUUCGAAAAAAAAAGUCAACCAUCGUUGGGCCCACAAGAUAGUGCCACGUAAGCUAAAAAGGGGUAAAAAAUUAUUAA	((((((((.((((((((((((((.((((((((((((..((...........(((((....)))))........)))))))))))))).)))))))))))))).))))))))...	(-51.50)
solyc-miR270	AGCCUACGUGGCACUAUCUUGUGA	miR7981	3	chr7	+	17069012..17069035	AUAAUUUUUUACCCCUUGUCAGCCUACGUGGCACUAUCUUGUGAGGUCAACAGUGGUUGACUUUUUCUUUCAAUCUAAUGCUACGUAAGCCGAAAAGGGUUAGAAAAUUUUCUC	..(((((((((.(((((.((.((.(((((((((.((..(((.(((((((((....)))))).....))).)))..)).))))))))).)).)).))))).))))))))).....	(-39.50)
				chr4	+	4713840..4713863	AUAAUUUUCUACCCCUUUUCAGCCUACGUGGCACUAUCUUGUGAGCUCAACGUUGGUUGACUUUUUUCCAAGCUAGUGCUACGUAGGCUGAAAAGGGUAGAAAAUUACUUAUAA	.(((((((((((((.(((((((((((((((((((((.((((.(((.(((((....))))).....))))))).)))))))))))))))))))))))))))))))))).......	(-64.40)
				chr7	-	6432480..6432503	AUAAUGUUUGAUCCCUUUUAAGCCUACGUGGCACUAUCUUGUGAGCCCAACGCUAGCUGACUUUUUUUUUCGAGCUAGUGCCACGUAGGAUGAAAAGGGUAGAAAAAUUACUUA	.((((.(((...(((((((...((((((((((((((.(((((.(((.........))).))..........))).))))))))))))))...)))))))...))).))))....	(-42.30)
				chr12	-	2020947..2020970	AUAAUUUUUUAUCCCUUUUUAGCCUACGUGGCACUAUCUUGUGAGUCCAAUGAUGGUUGACUUUUUUUUCAAACUAGUGCUACGUAAGCUAAAAAGGGGUAGAAAAUUACUUAU	.((((((((((((((((((((((.((((((((((((..(((.(((((.(((....))))))))......)))..)))))))))))).)))))))))))))))))))))).....	(-51.30)
				chr1	+	84841085..84841108	AUAAUCUUUUACCCCUUUUUAGCCUACGUGGCACUAUCUUGUGAGUCCAACGAUGGUUGACUUUUUUUUUCAAACUAGUGUCACGUAGGCUAAAAAGGGGUAGAAAAUUACUUA	.((((.((((((((((((((((((((((((((((((..(((.(((((.(((....)))))))).......)))..)))))))))))))))))))))))))))))).))))....	(-58.30)
solyc-miR271	AGCCUACGUGGCACUAUCUUGUGG	miR7981	2	chr6	+	27380153..27380176	GUAAUUUCUUACCCCUUUUUAGCCUACGUGGCACUAUCUUGUGGGCCCAACGAUGGUUGAUUUUUUUUCAAACUAGUGCCACGUAAGCUAAAAAGAGGUAGAAAAUUACGUAUA	(((((((.(((((.(((((((((.((((((((((((..(((......((((....)))).........)))..)))))))))))).))))))))).))))).))))))).....	(-48.60)
		miR7981	2	chr9	+	52889711..52889734	AUAAUUUUGUACCACUUUUCAGCCUACGUGGCACUAUCUUGUGGCUCCACGCUAGUUGACUUUUUUUUUCAAGUUAGUGCCACGUAGGCCGAAAAGGGGUAGAGAAUUACUUAU	.(((((((.((((.((((((.(((((((((((((((.((((((((.....))))...............)))).))))))))))))))).)))))).)))).))))))).....	(-53.90)
solyc-miR272	AGCGAUUUAACAUUAUUUUUUAAU		4	chr5	-	11679976..11679999	UUACAAAUCGCUGCCAGGGCAGCGAUUUAACAUUAUUUUUUAAUUUUCUUUUUUUUUUUAAAAAAUAAGGUAUAUCGCUGCUCUGGCAGCGAUUUACGAAGAAAUUUUUUUUAA	....((((((((((((((((((((((...((.(((((((((((..............))))))))))).))..))))))))))))))))))))))...................	(-48.60)
				chr6	-	24455804..24455827	UUACAAAUCGCUGCCAGGGCAGCGAUUUAACAUUAUUUUUUAAUUUUCUUUUUUUAAAAAAAAAUAAGGUAAAUCGCUGCCUAGGCAGCGAUUUAUUUUUAAAAAAAAUUUUUU	....(((((((((((.(((((((((((((.(.(((((((((.................))))))))).)))))))))))))).)))))))))))....................	(-43.90)
				chr5	+	60728865..60728888	UUACAAAUCGCUGCCAGGGCAGCGAUUUAACAUUAUUUUUUAAUUUUCUUUUUUUUAAAAAAUAAGGUAUAUCGCUGCUCUGGCAGCGAUUUAUGAAGAAAUUUUUUUUUAAAU	....((((((((((((((((((((((...((.(((((((((((...........))))))))))).))..)))))))))))))))))))))).(((((((....)))))))...	(-50.10)
				chr10	-	54404366..54404389	UUACAAAUCGCUGCCAGGGCAGCGAUUUAACAUUAUUUUUUAAUUUUCUUUUUUUUUAAAAAAAAUAAGGUAUAUCGCUGCUCUGGCAGCGAUUUACGAAGAAAUUUUUUUUAA	....((((((((((((((((((((((...((.(((((((((..................))))))))).))..))))))))))))))))))))))...................	(-45.50)
				chr5	+	11673873..11673896	UUACAAAUCGCUGCCAGGGCAGCGAUUUAACAUUAUUUUUUAAUUUUUUUUUUUUAAAAAAUAAGGUAUAUCGCUGCUCUGGCAGCGAUUUACGAAGAAAUUUUUUUUAAAAAA	....((((((((((((((((((((((...((.(((((((((((..........))))))))))).))..)))))))))))))))))))))).......................	(-49.00)
				chr4	+	6825418..6825441	UUACAAAUCGCUGCCAGGGCAGCGAUUUAACAUUAUUUUUUAAUUUUCUUUUUUUUAAAAAAAAAUAAGGUAUAUCGCUGCUCUGGCAGCGAUUUACGAAGAGAAUUUUUUUAA	....((((((((((((((((((((((...((.(((((((((..................))))))))).))..))))))))))))))))))))))...................	(-45.50)
				chr1	-	83467782..83467805	UUACAAAUCGCUGGCAGGGCAGCGAUUUAACAUUAUUUUUUAAUUUUCUUUUUUUUUUAAAAAAAUAAGGUAUAUCGCUGCUCUGGCAGCGAUUUACGAAGAAAAUUUUUUUUU	....(((((((((.((((((((((((...((.(((((((((..................))))))))).))..)))))))))))).)))))))))...................	(-41.10)
				chr12	+	61528667..61528690	UUACAAAUCGCUGCCAGGGCAGCGAUUUAACAUUAUUUUUUAAUUUUUUUUUUUUUAAAAAAAAUAAGGUAUAUCGCUGCUCUGGCAGCGAUUUACAAAGAAAAUUUUAAAAAA	....((((((((((((((((((((((...((.(((((((((.................))))))))).))..))))))))))))))))))))))....................	(-45.50)
				chr12	-	61535953..61535976	UUACAAAUCGCUGCCAGGGCAGCGAUUUAACAUUAUUUUUUAAUUUUCUUUUUUUUUUUAAAAAUAAGGUAUAUCGCUGCUCUGGCAGCGAUUUACGAAGAAAUUUUUUUUUAA	....((((((((((((((((((((((...((.((((((((...................)))))))).))..))))))))))))))))))))))..((((((....))))))..	(-45.10)
				chr3	+	58256570..58256593	UUACAAAUCGCUGCCAGGGCAGCGAUUUAACAUUAUUUUUUAAUUUUCUUUUUUUUUAAAAAAAUAAGGUAUAUCGCUGCUCUGGCAGCGAUUUACGAAGAAAAUUUUUUUAAA	....((((((((((((((((((((((...((.(((((((((.................))))))))).))..))))))))))))))))))))))....................	(-45.50)
solyc-miR273	AGCGUUGGACCCACAAGAUAGUGU	miR7981	3	chr3	-	11242456..11242479				ACUUAUUUUAUAAGUAAUUUUUCUACUCCUUUUCGGCUUAUGUGGCACUAGCUUGAAAAAAAAGUCAACCAGCGUUGGACCCACAAGAUAGUGUCACAUAGGCCAAAAAGAGGU	((((((...)))))).........(((.(((((.((((((((((((((((.((((.........(((((....))))).....)))).)))))))))))))))).))))).)))	(-39.10)
				chr1	-	14947115..14947138				AACUUAUUUUAUAAGUGAUUUUCUACCCCUUAUCGUCCUACGUGGCAAUAGCAUGAAAAAAAGGUCAACCAGCGUUGGACCCACAAGAUAGUGUCGUGUAGGUCGAAAAGGGGU	.((((((...))))))........(((((((.(((.(((((((((((....(.((.......(((((((....))).))))..)).)....))))))))))).))).)))))))	(-36.00)
				chr12	+	5544388..5544411				UGAAAUUAUUUUAUAAGUAAUUUUCUAUCCCUUUUCGACCUACGUGGCACUAGCUUGAAAAAAAUCAACCAGCGUUGGACCCACAAGAUAGUGUCACAUAGGUCCAAAAGGGAU	.((((((((((...))))))))))..(((((((((.((((((.(((((((((.((((.......(((((....))))).....)))).))))))))).)))))).)))))))))	(-44.40)
solyc-miR274	AGCGUUGGAUCCACAAGAUAGUGU	miR7981	3	chr2	+	32821414..32821437				ACUUAUUUUAUAAGUAAUUUUUUGUCCCUUUUCGGCCUACGUGACACUAUCUUGAAAAACAAAACCAACCAGCGUUGGAUCCACAAGAUAGUGUCACGGGGCCGAAAAGGGGUA	((((((...)))))).........((((((((((((((.(((((((((((((((..........(((((....))))).....)))))))))))))))))))))))))))))..	(-55.20)
				chr7	+	6975338..6975361				GAACUUAUUUUAUAAGUAAUUUUUUACCCCAUUUCUCCUACGUGACACUAUCUUGAAAAAAAAGUCAACUAGCGUUGGAUCCACAAGAUAGUGUCACAUAGGCCUAAAAGGGGU	..((((((...))))))........(((((.(((..((((.((((((((((((((.........(((((....))))).....)))))))))))))).))))...))).)))))	(-39.30)
solyc-miR275	AGCGUUGGGCCCACAAGAUAGUGC		4	chr8	+	51390349..51390372				AACUUAUUUUAUAAGUAAUUUUAUACCUCUUUUCGGCCUAUGUGGAACUAGCUUGAAAAAAAAGUCAACUAGCGUUGGGCCCACAAGAUAGUGCCAUGUAGGUCAAAAAGGGGU	.((((((...))))))........(((((((((.(((((((((((.((((.((((.........(((((....))))).....)))).)))).))))))))))).)))))))))	(-39.00)
				chr2	+	28748611..28748634				CUGAACUUAUUUUAAGAAUUUUUCUUCCCCUUUUCGACCUACGUGGCACUAGCUUGAAAAAAAGUCAACUAGCGUUGGGCCCACAAGAUAGUGCCACGUAGACCGAAAAGGGGU	.............(((((...)))))((((((((((..(((((((((((((.((((........(((((....))))).....)))).)))))))))))))..)))))))))).	(-48.50)
solyc-miR276	AGCGUUGGGCCCACAAGAUAGUGU	miR7981	3	chr10	-	63492072..63492095				AAACUUAUUUUAUAAGUAAUUUUUUACCUCUCUUCGGCCUACGUGUUACUAUCUUGAAAAAAAGUCAACCAGCGUUGGGCCCACAAGAUAGUGUCACGUAGGCUGGAAAGGGUG	..((((((...)))))).......((((.((.(((((((((((((.((((((((((........(((((....))))).....)))))))))).))))))))))))).))))))	(-45.00)
solyc-miR277	AGCUAUCGAAUAACGUCGGAUGAC		4	chr3	+	28719630..28719653	UCAGACAAACAUCGGGGUGGAGCUAUCGAAUAACGUCGGAUGACCACAUUCCGACUAUUUAUUCGAUACUCCCAAAUAAGUUCUUGGGUUUUUCUGAAGAAAGUCACGGUAAGC	(((((.((((.((((((.((((.((((((((((.((((((((....)).))))))...)))))))))))))).........)))))))))).))))).................	(-35.10)
solyc-miR278	AGCUGCCUUCGAGAGGCUGAAG		4	chr2	-	27625900..27625921	AAUUGGUCGGGGGCUUGCCAAGCUGCCUUCGAGAGGCUGAAGGGUGCUGUGAUGGAAGAGCCUGUGUUGGCCUUGCCAGACUUCUCCAAGGCAUUCGAAGUCCACACUGAUG	.((((((.(.((((((.......((((((.(((((((((..(((.(((...((((......))))...))))))..))).)))))).))))))....)))))).))))))).	(-38.30)
solyc-miR279	AGCUGCUGACCUAUGGAUUCC	miR159	3	chr3	+	69217319..69217339	AGAUCUAACAGGUUAGAUUGAGCUGCUGACCUAUGGAUUCCUCAGCCCUAUCUAUUUAUGAUUUCAAACAUAUAGAUAGGUUUGUGGGUUUGCAUAUGUCAGGAGCUUUAU	.(((((((....)))))))(((((.(((((.((((.(..((((((.((((((((..((((........)))))))))))).))).)))..).)))).))))).)))))...	(-41.90)
solyc-miR280	AGCUUACGUGACACUAUCUUAUGG		4	chr5	+	5596861..5596884	AAUAAUUUUUACCCCUUUUUAGCUUACGUGACACUAUCUUAUGGGCCCAACAAUGAUUGACUUUUUUUUUGAACUAGUGCCACGUAGGCUAAAAAGGAGUAAAAAAUUACAUAU	.....(((((((.(((((((((((((((((.(((((..(((............................)))..))))).))))))))))))))))).))))))).........	(-36.50)
solyc-miR281	AGCUUACGUGGAACUAUCAUGUGG		4	chr8	-	39248356..39248379	AUAAUUUUUUACCCCUUUUUAGCUUACGUGGAACUAUCAUGUGGGCCCAACGAUGGUUGACUUUUUUUUUCGAACUAGUGCCACGUAGGCUAAAAAGGGGUAGAAAAAUACAUA	....(((((((((((((((((((((((((((.((((....((.((((.......)))).))..............)))).))))))))))))))))))))))))))).......	(-49.20)
				chr2	-	25126498..25126521	AUAAUUUCUUACCCCUUUUUAGCUUACGUGGAACUAUCAUGUGGGCCCAACGAUGAUUGACUUUUUUUUUCGAACUAGUGCCACGUAGGCUAAAAAGGGGUAGAAAAAUACAUA	....(((((.(((((((((((((((((((((.((((((((((.......)).))))...................)))).))))))))))))))))))))))))))........	(-44.30)
solyc-miR282	AGCUUACGUGGCACUAUCUUGUAG	miR7981	2	chr6	+	1574167..1574190	UAAUUUUUUUACCCCUUUUUAGCUUACGUGGCACUAUCUUGUAGGCCCAACGAUGAUUGACUUUUUUUUCCGAACUAGUGCCACGUAGGCUAAAAAGGGCUAGAAAAUUACAUA	....(((((((.((((((((((((((((((((((((..(((.............................)))..)))))))))))))))))))))))).))))))).......	(-45.10)
				chr3	+	60584067..60584090	AUAAUUUUUUACCCCUUUUUAGCUUACGUGGCACUAUCUUGUAGGCCCAAUGAUGGUUGACUUUUUUUUCGAACUAGUGCCACGUAGGCUAAAAAGGGGUAAAAAAUUACAUAU	.(((((((((((((((((((((((((((((((((((..(((..((((.......))))...........)))..))))))))))))))))))))))))))))))))))).....	(-57.60)
				chr4	-	16020493..16020516	AUAAUUAUUUACCCCUUUUUAGCUUACGUGGCACUAUCUUGUAGGCCCAACGAUGGUUGACUUUUUUUUCAAACUAGUGUCAUGUAGGCUAAAAAGGGGUAGAAAAUUACAUAU	.(((((.(((((((((((((((((((((((((((((..(((......((((....))))..........)))..))))))))))))))))))))))))))))).))))).....	(-50.80)
				chr10	+	2809152..2809175	AUAAUUUUUUACCCGUUUUUAGCUUACGUGGCACUAUCUUGUAGGCCUAACGAUGGUUGACUUUUUUUUCCGAACUAGUGCCACGUAGGCUAAAAAGGGGUAAAAAAUUACAUA	.(((((((((((((.(((((((((((((((((((((..(((..((((.......))))............)))..))))))))))))))))))))).)))))))))))))....	(-54.20)
				chr12	+	10526139..10526162	AUAAUUUUUUACCCCUUUUUAGCUUACGUGGCACUAUCUUGUAGGCCCAAUGAUGGUUGACUUUUUCUUUCGAACUAGUGCCACGUAGGCUAAAAAGGGGUAGAAAAUUACAUA	.(((((((((((((((((((((((((((((((((((..(((..((((.......))))............)))..)))))))))))))))))))))))))))))))))))....	(-57.60)
solyc-miR283	AGGAAAAGGAAACAACUGAUAGUU		4	chr1	-	1221395..1221418				AUGUUUAUUGAAACACACUUUAACUAUCCAUUGUUUUUUCUCCUACUUAGAAUAUCAUCACCGUUCAGGUAGGAAAAGGAAACAACUGAUAGUUGAUGUGUGUUUUGAUAAACA	.(((((((((((((((((.(((((((((..(((((((((.((((((((.((((.........))))))))))))..)))))))))..))))))))).)))))))))))))))))	(-49.50)
solyc-miR284	AGGACCCAUAAGAUAGUGCCACGU		4	chr9	+	64661238..64661261				AUUUUAUAAGUAGUUUUCUACCCCUUUUCAGCUUACAUGGCACUAGUUUGAAAAAAAAGUCAAUCAUCAUAGGACCCAUAAGAUAGUGCCACGUAGGCCGAAGAGGGGCAGGAA	..............(((((.(((((((((.((((((.((((((((..((((........))))....................)))))))).)))))).))))))))).)))))	(-39.90)
solyc-miR285	AGGACCUUAGUAUAGUAUAAGUAU	miR7981	2	chr2	+	38000527..38000550				GGACACCCUCUACCCCCGGCACCCUUAUACUAUACUAAGGUCCUAUUACUCAAGGGGGGGGGGGGGUAAUAGGACCUUAGUAUAGUAUAAGUAUGUCUUUGGGAUUUAGGGCAU	.....((((..(.(((.((((..((((((((((((((((((((((((((((............))))))))))))))))))))))))))))..))))...))).)..))))...	(-57.50)
solyc-miR286	AGGAGUGUCGGUCUGCAUGCUC		4	chr3	+	68859605..68859626				UACCUUCCUGGUUUAGAACAACAGGGAUGAGAUGGGCAGGUUCUCACGGGAAUCAAUGGAGACCUGGAGGAGGAGUGUCGGUCUGCAUGCUCCAUGUUAAUAUGGACCUUUC	.........((((((....((((((((((((((.((((..(((((.((((..((....))..)))))))))....)))).)))).))).).)).))))....))))))....	(-35.20)
solyc-miR287	AGGAUCUGACAUGUAUCUGACGAU		4	chr12	-	64775504..64775527				UAUGUCGUUCGGAUUCUCCAAAAAUAUUAUCGCUUGUCAGAUCCUUGUCAGAUUCUUCAAACUAGCACUAAGGAUCUGACAUGUAUCUGACGAUAUUUUUGAAAAGUCUGAACA	......(((((((((...((((((((((.......(((((((.(.((((((((((((............)))))))))))).).)))))))))))))))))...))))))))).	(-41.40)
solyc-miR288	AGGCCCAUGUGUCAUAUCUUUAC		4	chr5	+	61609076..61609098				GUUGGGGAAUUAAUUGGUGGUCUGGACUUGGGCAAUCCUCCCCUCAUGAGCUAGCUUUUGAGGUUGAGUUAGGCCCAUGUGUCAUAUCUUUACUGAUUAUAUUUUCAACAAAA	((((((((..((((((((((....(((.(((((....(((.(((((.(((....))).)))))..)))....)))))...)))......))))))))))..))))))))....	(-37.10)
solyc-miR289	AGGCCCAUGUGUCAUAUCUUUACA		4	chr9	-	1180602..1180625	CUAGUUCUUCAGGAUGAGUUAGGCCCAUGUGUCAUAUCUUUACAUGGUCUGAUAAAGAUAUGACACAUGAGCCCAACUCAUCCCCAAGAGUUAGUUUUUGCAUUUUAGGGUUGA	(((((((((..(((((((((.(((.(((((((((((((((((((.....)).))))))))))))))))).))).)))))))))..)))))))))....................	(-51.60)
solyc-miR290	AGGCGCAUGUGUCAUAUCUUUACA		4	chr9	-	1188158..1188181	CUAAUUCUUGAGGUUGAGUUAGGCGCAUGUGUCAUAUCUUUACAUGGUCUGACAUCUGAGACCAUGUAAGGAUAUGACACAUGAGCCCAACUCAUCCCAAGAGUUAGUUUUUGC	((((((((((.((.((((((.(((.(((((((((((((((((((((((((........))))))))))))))))))))))))).))).)))))).)))))))))))).......	(-72.30)
solyc-miR291	AGGCUCUAUUUAUAUUGUGUCAUG		4	chr1	+	4681596..4681619				UGAAAUAAAACUCAACAAUUUCCAUAUGACAUAAUAUAAAUGGAGCCUCAUAAACCUCAAUCGCUUUAUGAGGCUCUAUUUAUAUUGUGUCAUGUGGAAAGUGUUGGUCCAAUU	.........((.(((((.((((((((((((((((((((((((((((((((((((.(......).)))))))))))))))))))))))))))))))))))).)))))))......	(-60.10)
				chr0	-	19419687..19419710				UAAAAUGGGACCCAACACUUAUCAUAUGACACAAUAUAAAUGGAGCCUCAUAAACCUCAACCGCUUUAUGAGGCUCUAUUUAUAUUGUGUCAUGUGGAAAGUGUUGGGUCCAAU	.......(((((((((((((.(((((((((((((((((((((((((((((((((.(......).))))))))))))))))))))))))))))))))).)))))))))))))...	(-75.20)
solyc-miR292	AGGGAUCUGUUUAUGUAUUUGACC		4	chr8	-	54280873..54280896	GGAAAAAACUCAAUGAGUUUAGGGAUCUGUUUAUGUAUUUGACCUUAAUAUUUGCUUAUAAAUAAGAGUACAGCCAAAUACAUGAAUAGAUCCCUAAAUUUGUUGGGUUUUUCC	(((((((.(((((((((((((((((((((((((((((((((((((((.(((......)))..)))).)).....))))))))))))))))))))))))))))))))))))))))	(-51.50)
solyc-miR293	AGGGCAUAGAAUCUGUUCCUCU		4	chr5	-	57076489..57076510	CCUGCUCCUUCCUGCCCUUUAGGGCAUAGAAUCUGUUCCUCUUUGGAGGUUCAGCUGCUGAUGCACUCUGAGGGUUAGGCCUAGGCCGAGCAUUACAUCCAACCUGACUUUU	..(((((((.((((.((((((((((((((...(((..((((....))))..)))...)).)))).).))))))).))))...)))...))))....................	(-35.00)
solyc-miR294	AGGUAUGAAACUCACACUCUCAAU		4	chr2	+	51135230..51135253				UUUUUUUUCAAGUUUCAUAUACUUAAACUAUUGAGAGAUAUGUGUUUCUCAAACUAAAAAACGAUGAUUUAGGUAUGAAACUCACACUCUCAAUAGUUUAGGUAUGAAACUCAA	..........(((((((..((((((((((((((((((...((.(((((.....(((((.........)))))....))))).))..)))))))))))))))))))))))))...	(-38.00)
solyc-miR295	AGGUCAACCUGUGGCUUAUAAGGC		4	chr3	-	7640354..7640377				AUUAAUGGAGGCAGGCAUAGUGUCCCAUGCGCCUUAAAAGGCGCAAGGAGACCUGCUACUUGUAAGUCGCAGGUCAACCUGUGGCUUAUAAGGCACAUGAGACCUACGCCUUAC	............((((.(((.(((.((((.((((((.(((.((((.((.(((((((.(((....))).)))))))..)))))).))).)))))).)))).)))))).))))...	(-53.30)
solyc-miR296	AGGUUAUUCUUCUCUGGCAAG		4	chr3	-	735663..735683	AAUUGGGGAGCAAGAAUCGCAGGUUAUUCUUCUCUGGCAAGAAAACUAUGGUUAUGCAUAAAUUAUUUCUUGCCAAGGGAGAAUUGCCCUACGUUUCUUUAUUUUCCAUAA	...(((((((.(((((.((..(((.((((((((.((((((((((..((((......)))).....)))))))))).)))))))).)))...)).)))))..)))))))...	(-38.70)
solyc-miR297	AGUAACAUUUUACUCCUAAAACGU		4	chr3	-	53761948..53761971	ACUCCUAAAACGUUACUCACAGUAACAUUUUACUCCUAAAACGUUAAUAUGAGUAACGUUUUAGGAGUAAAACGUUACUCAAAAUAACUUUUUAGGAGUAAAAUGUUACUAUGA	................(((.(((((((((((((((((((((.((((...((((((((((((((....))))))))))))))...)))).))))))))))))))))))))).)))	(-51.30)
				chr2	-	29055609..29055632	GAUUGAUAUACGUUACUCAUAGUAACAUUUUACUCCUAAAACGUUACUAUGAGUAACGUUUUAGGAGUAAAACGUUACUGAAAAUAACGUUUUAGGAGUAAAACGUUACUUACA	((.((((....)))).))..((((((.(((((((((((((((((((...(.((((((((((((....)))))))))))).)...))))))))))))))))))).))))))....	(-47.30)
				chr3	-	28823..28846	GAUUGAUAUACAUUACUCACAGUAACAUUUUACUCCUAAAACGUUUUAUAAGUAAAACGCUACUGAAAAUAACGUUUUAGGGGUAAAACGUUACUUACAGUAACGUACAUCAAC	..(((((.(((.(((((...((((((.((((((((((((((((((.....((((......))))......)))))))))))))))))).))))))...))))).))).))))).	(-42.20)
solyc-miR298	AGUAACAUUUUAGGAGUAAAACGU		4	chr5	-	20053049..20053072				GUUACUGUAAGUAACGUUUUACUCCUAAAACAUUGUUUUCAGUAACGUUUUACUCCUAAACGUUACUGUGAGUAACAUUUUAGGAGUAAAACGUUAUUGUGAGUAACGUAUAUC	((((((...(((((((((((((((((((((..((((((.(((((((((((.......))))))))))).))))))..)))))))))))))))))))))...)))))).......	(-51.70)
solyc-miR299	AGUAACAUUUUAGGUGUAAAACGU		4	chr0	+	18525976..18525999	UCUUAAGAAACGGGAGUCAAAGUAACAUUUUAGGUGUAAAACGUUACUCGUAAUAACGUUUUACAGUUGAAUGAUUUGACUCCGCCUUUGCAGGAUUGGAGUCAGUGGCCCAUG	((((..(((...(((((((((.......(((((.((((((((((((.......)))))))))))).)))))...)))))))))...)))..)))).(((.(((...))))))..	(-35.60)
solyc-miR300	AGUAACGUAUAUCAAUCUGAUGCC		4	chr0	+	11373924..11373947				UUAAAAACUAACAGCAUUAGGUUGAUAUACGUUACUGUAAGUAACAUUUUACUCCUAAAACGUUAUUUUCAGUAACGUAUAUCAAUCUGAUGCCAUCAACUUUUAAAAAAUAAA	((((((.......((((((((((((((((((((((((.(((((((.(((((....))))).))))))).)))))))))))))))))))))))).......))))))........	(-44.60)
solyc-miR301	AGUAACGUUUUACUCCUAAAACA		4	chr3	+	52676522..52676544	GGUUGUUAUACGUUACUCAUAGUAACGUUUUACUCCUAAAACAUUUUUUUGAGUAAUGUUUUACUUCUAAAACGUUACUCACAAUAACGUUUAGAGUAAAACGUUACUAUGAG	...............((((((((((((((((((((...((((.((.((.((((((((((((((....)))))))))))))).)).)).)))).))))))))))))))))))))	(-46.30)
				chr7	+	64171139..64171161	GGUUGAUAUACGUUAUUGUGAGUAACGUUUUACUCCUAAAACAUUUUUUUGAGUAACAUUUUACUCUAAACCUUACUGUAAGUAAUGUUUUAAGAGUAAGACGUUACUCACAG	................(((((((((((((((((((.(((((((((.(((..(((((..(((......)))..)))))..))).))))))))).))))))))))))))))))).	(-42.20)
solyc-miR302	AGUAAUAUUUUAGGAGUAAAACGU		4	chr12	+	66993397..66993420				UUACUGUGAAUGACGUUUUACUCCUAAAAUGUUUUUUUCAGUAACGUUUUAUGAGUAAAACGUUACUCACAGUAAUAUUUUAGGAGUAAAACGUUACUAUGAGUAACGUACAUC	(((((.....(((((((((((((((((((((((......((((((((((((....))))))))))))......))))))))))))))))))))))).....)))))........	(-45.50)
solyc-miR303	AGUAGGUGAUGCAACUACUUGUCU		4	chr11	-	294682..294705				AACAAAGGGCCAAAAUUUAAAGAAGUCAAGUAGAUGCAUCACCUGCUUAACUCCCUGGUUUAUUGGCUUAAGUAGGUGAUGCAACUACUUGUCUUAUUUACAUCUGGAACUUCG	....(((..(((.....((((.(((.(((((((.((((((((((((((((...((.........)).)))))))))))))))).))))))).))).))))....)))..)))..	(-45.90)
solyc-miR304	AGUCACGUAGUGUGCACGUAAGAC		4	chr1	+	83273631..83273654				UUUUGUAAUUUUGUGCACCUUUUUGACUUAUGUGGCAUUCAAAUAUCUCUCAAGCGCCUCAAUUGCGCGGAGUCACGUAGUGUGCACGUAAGACAAAAGGUGUAUAAAAUUACA	...((((((((((((((((((((.(.(((((((((((((.......((((...((((.......))))))))......))))).)))))))).)))))))))))))))))))))	(-44.90)
solyc-miR305	AGUCCGCUCGUUUUAUGGCCAGUC		4	chr6	+	36607679..36607702				AGGAUGGGAAGGACUAACAGUGAGGCCAGAAAGCUCUGCUACUGGUAAGUUGUCACUUCUCGACUCGAGUAGUCCGCUCGUUUUAUGGCCAGUCUAUACACCUUCCCUAUUAGA	..((((((((((......((...(((((.(((((...((((((.(..(((((........)))))).))))))......))))).)))))...)).....))))))).)))...	(-35.00)
				chr7	+	35145123..35145146				AGGAUGGGAAGGACUAACAGUGAGGCCAGAAAGCCCUGCUACUGGUAAGUUGUCCCUUCUCGACUCGAGUAGUCCGCUCGUUUUAUGGCCAGUCUAGGCACCUUCCCUAUUAGA	..((((((((((.((...((...(((((.(((((...((((((.(..(((((........)))))).))))))......))))).)))))...)).))..))))))).)))...	(-35.00)
solyc-miR306	AGUCCUACAUGGCAAAAUACACGU		4	chr9	+	66057579..66057602	UUUAAAUAAAUAAACACACGAGUCCUACAUGGCAAAAUACACGUAGAACACCACGUAGGACAAAAAAUGACAUGUAGGAUGACAUGUAGGACAUGUGUGUUUAUUUGUUUAAGU	((((((((((((((((((((.((((((((((.((...((((.((......((.....))..........)).))))...)).)))))))))).)))))))))))))))))))).	(-43.10)
solyc-miR307	AGUCUACGUGGCACUAUCUUGUGG		4	chr10	+	61309950..61309973	UAAUUUUCUAGCCCUUUUCAAGUCUACGUGGCACUAUCUUGUGGGUCAACGUUGGUUGACUUUUUUUUUCAAGGUAGUGUCACGUAGGCCGAAAAAUGGUAGAAAUUACUUAUA	....((((((.(..(((((..((((((((((((((((((((.((((((((....)))))))).......)))))))))))))))))))).)))))..).)))))).........	(-49.40)
				chr3	-	6244565..6244588	AUAAUUUUCUAACUCUUUUCAGUCUACGUGGCACUAUCUUGUGGGCACAACACUGAUUGACUUUUUCUUUUAAGCUAGUGUUACGUAGGCCAAAAAGAGGUAGAAAAUUACUUA	.((((((((((.(((((((..(((((((((((((((.((((.(((.......(.....).......))).)))).)))))))))))))))..))))))).))))))))))....	(-41.70)
				chr11	-	24595689..24595712	AUGUUUUUCUACCCCUUUUCAGUCUACGUGGCACUAUCUUGUGGACCCAACGCUGGUUGACUUUUUUUUCAAGUUAGUGUCACUUAGGCCGAAAAGGGGUAGAGAAUUACUUAU	....((((((((((((((((.(((((.(((((((((.((((.(((..((((....))))......))).)))).))))))))).))))).))))))))))))))))........	(-51.90)
				chr2	-	29442787..29442810	AUAAUAUUUUACCCCUUUUUAGUCUACGUGGCACUAUCUUGUGGGCCCAACGAUGGUUGACUUUUUUUUAAAACUAGUGCCACGUAGGCUAAAAAGGGGUAGAAAUUACUUAUA	.((((.((((((((((((((((((((((((((((((....((.((((.......)))).)).............))))))))))))))))))))))))))))))))))......	(-54.30)
				chr11	+	1165461..1165484	AUAAUUUUUUACCCCUUUUUAGUCUACGUGGCACUAUCUUGUGGGUUCAAUGAUGAUUGACUUUUUUUUUCCAAACUAGUGCCACAUAGGCUAAAAAGGGGUAGAAAAUUACUU	.(((((((((((((((((((((((((.(((((((((.....((((.(((((....))))).........))))...))))))))).)))))))))))))))))))))))))...	(-53.70)
solyc-miR308	AGUGAAAGCGACUAAUGCUAAGGA		4	chr6	+	36083685..36083708	ACUGAGAAUUGCAAAGGUAAAGUGAAAGCGACUAAUGCUAAGGAGGAAGUUUUGCACAUAACCUUAGCAUUAGUCGCUUUCACUUUUCCUUUGCAAUUCUCAGUCGGAAGAGGG	(((((((((((((((((.(((((((((((((((((((((((((..................))))))))))))))))))))))))).)))))))))))))))))..........	(-68.90)
solyc-miR309	AGUGACGUAUAUCAACCUAAUGCU		4	chr6	+	24869008..24869031				UUACUCACAGUAACGUUUUAGGAGUAAAACGUUACUGAAAAUAACGUUUUAAAAGUAAAACGUUAUUUACAGUGACGUAUAUCAACCUAAUGCUGUUAGUUUUUUAAAAAUAAA	..(((.((((((.....(((((.(((..(((((((((.(((((((((((((....))))))))))))).))))))))).)))...))))))))))).)))..............	(-35.80)
				chr8	-	59089036..59089059				UUACUCACAGUAACGUUUUAGGAGUAAAACGUUACUGAAAAUAACGUUUUAAAAGUAAAACGUUAUUUACAGUGACGUAUAUCAACCUAAUGCUGUUAGUUUUUAAAAAAUAAA	..(((.((((((.....(((((.(((..(((((((((.(((((((((((((....))))))))))))).))))))))).)))...))))))))))).)))..............	(-35.80)
solyc-miR310	AGUGACUUUCUGAAAUAAUAACUA		4	chr6	-	57177..57200				UUCAACUAAUAGUUAUUAUUUUAGAAAGUCAUCUUUUUUCUUGAUUUCCAACUUUUUCUUCACUAAAGAAAGUGACUUUCUGAAAUAAUAACUAUUAGUCGAAUAACCAACUUA	(((.((((((((((((((((((((((((((((.((((((..(((...............)))..)))))).)))))))))))))))))))))))))))).)))...........	(-41.80)
solyc-miR311	AGUGACUUUCUGAGGAAAGAGUGG		4	chr9	-	66561656..66561679				AACUAUUCACUCUUUCCUCAGAAAAUCACUCAAUCUAUUAAAUUAUUUUUUAAUUAAAAUUUGUGAGUUGAGUGACUUUCUGAGGAAAGAGUGGAUAGUUGAAUGACCAUCUGA	((((((((((((((((((((((((.((((((((.((..((((((.............))))))..)))))))))).))))))))))))))))))))))))..............	(-51.10)
solyc-miR312	AGUGCCACCUAGGCUGAAAAAGGA		4	chr7	+	61162985..61163008				UUUUCUACCUUUUUCGAUUUACGUGGCACUAACUUGAAAAAAAAGACAACCAGCAUUGAACCCACAAGAUAGUGCCACCUAGGCUGAAAAAGGAUAGAAAAUUAUUAAUAAAAU	((((((((((((((((.((((.(((((((((.((((............................)))).))))))))).)))).))))))))).))))))).............	(-35.20)
solyc-miR313	AGUGCCACGUAGGCCGAAAAGGGA		4	chr10	+	28466279..28466302				UUUUCUACCCUUUUUCAACCUACGUGUCACUACCUUGUGGACCCAACGCUAGUUGACUUUUUUUCAAGUUAGUGCCACGUAGGCCGAAAAGGGAUAGAGAAUAUUUUGAUAUUC	(((((((.((((((((..((((((((.(((((.((((.(((..((((....)))).....))).)))).))))).))))))))..)))))))).))))))).............	(-42.20)
				chr0	-	17960876..17960899				UUUAUAUCCUUUUUUGGUCUACGUGGCACUAUCUUGUGGGCCCAAUGUUGAUUGACUUGUUUUUCAAGUCAGUGCCACGUAGGCCGAAAAGGGAUAGAAAAUUACUUGUAAAAU	....((((((((((((((((((((((((((..((((.((((.((((....))))....))))..))))..))))))))))))))))))))))))))..................	(-50.70)
				chr8	+	52912830..52912853				UUCUAUCCCUUUUCGGCCUACGUGACACUAGCUUGAAAGAAAAAGUCAAUCAGCAUUGAGCCCACACGAUAGUGCCACGUAGGCCGAAAAGGGAUUAAAAAUUACUUAUAAAAU	....((((((((((((((((((((.(((((((((((...................))))))........))))).))))))))))))))))))))...................	(-44.90)
solyc-miR314	AGUGCCACGUAGGCUGAAAAGGGG		4	chr10	+	40401131..40401154				UUCCUGCCCCUUUUCGGCCUACGUGGCACUAUCUUGUGGGCCCAAUAAUGAUUGAUUUUUUUUCCAAACUAGUGCCACGUAGGCUGAAAAGGGGUAGAAAACUACUUAUAAAAU	...((((((((((((((((((((((((((((.....((((......(((.....))).....))))...)))))))))))))))))))))))))))).................	(-57.70)
				chr8	+	46214477..46214500				UAUUUUACCCUUUUCGACCUACGUGGCACUAUCUUGUGGGCCCAACGAUGGUUGACUUUUUUUUCAAACUAGUGCCACGUAGGCUGAAAAGGGGUAGAAAAUUACUUAUAAAAU	..(((..(((((((((.((((((((((((((..(((......((((....))))..........)))..)))))))))))))).)))))))))..)))................	(-44.70)
				chr8	+	21915018..21915041				UUCUACCCCUUUUUAGCCUACGUGGCACUGGUUUGGAAAAAAAAGUCAACCAUCGUUGGGCCCACAAGAUAGUGCCACGUAGGCUGAAAAGGGGUAAAAAAUUAUUAAUAAAAU	...(((((((((((((((((((((((((((.((((..........(((((....))))).....)))).)))))))))))))))))))))))))))..................	(-55.50)
				chr10	+	56278990..56279013				UUCUACCCCUUUUCGGCCUACAUGGUACUAUCUUGUGAUCCCUACGCUGGUUGACUUUUUUUUUCAAGUUAGUGCCACGUAGGCUGAAAAGGGGUGGAAAAUUACUUAUAAAAU	(((((((((((((((((((((.((((((((.((((.((..((......))...........)).)))).)))))))).)))))))))))))))))))))...............	(-54.10)
				chr11	+	30182245..30182268				UAAUUAUUCCAAAUACAACUACGUGGCACUAUCUUGUGAGUCCAGCGUGUGUUGACAUUUAUUUCAAGCUAGUGCCACGUAGGCUGAAAAGGGGUAAAAAAUAUUCAUAAAAUA	...(((((((........(((((((((((((.(((((((((.((((....))))..)))))...)))).)))))))))))))........))))))).................	(-36.50)
solyc-miR315	AGUGGACAAGUAAAGGUGGAUGGA		4	chr6	-	1520758..1520781	UGGACAACUACUUUUAGUGUAGUGGACAAGUAAAGGUGGAUGGAAGAAUUACUUCCUCCGUCCACUUUUAUUUGUUCGCUAUACUAAAAUUAGAUAUCCACUUUUACUUUGUCA	((((...(((.(((((((((((((((((((((((((((((((((.(((....))).))))))))))))))))))))))))))))))))).)))...))))..............	(-55.70)
solyc-miR316	AGUGGAUAAGAUUAUGACACAUGU		4	chr7	+	58071793..58071816				CCCUUUACUCUAACGGAAGACUAAAUAGGGACACGUGACAUAAUCUUGUUUAUUGAUCUGAUGUUGGAUUAGUGGAUAAGAUUAUGACACAUGUAUGUUCGUUAGUAUGAAGAG	..(((((..((((((((.............(((.(((.(((((((((((((((((((((......))))))))))))))))))))).))).)))...))))))))..)))))..	(-40.30)
solyc-miR317	AGUGGAUAAGAUUAUGACACGUGU		4	chr11	-	1086351..1086374				GCCCUUCACUCUAACGGAAGACUAAAUAGGAACGCGUCGCGUAAUCUUAUCCGUCGAUAAAUGUCGGAUCAGUGGAUAAGAUUAUGACACGUGUAUGUAUGUUAGUGUAAAGGG	.(((((.((.(((((..........(((.(.((((((..(((((((((((((((((((....))))).....))))))))))))))..)))))).).)))))))).)).)))))	(-40.30)
solyc-miR318	AGUGGCCGAACGCCGGUCUGAAGU		4	chr1	+	3485785..3485808	UCUUUUUAAAGGGCCUGCUUAGUGGCCGAACGCCGGUCUGAAGUCACUGGCCGGUCUGAUUUUGAACUCGCCGGUUGGGCUGCUGCUGGCGGCGGCGGCUGCCUGAAAGGAAGA	(((((((...((((......(((.((((..(((((((....((((((((((.((((.......).))).))))))..))))...))))))).)))).)))))))...)))))))	(-47.30)
solyc-miR319	AGUGGGAGUGGCAUUGACUGUC		4	chr2	-	1303118..1303139				AUGGUGAAGUCAAUCUGCCACGUCCAUUCUCCUAAAUCAAUGGGGACUUUGGGAGCAAAGCCAUGGACGGAGUGGGAGUGGCAUUGACUGUCUUCUGUUUGGUGUUGCUGAC	..((.((((((((..((((((.((((((((((...........((.(((((....)))))))..)))..))))))).)))))))))))).)).)).................	(-35.10)
solyc-miR320	AGUGGGUGGUGUGGUAAGAUU	miR482	1	chr6	-	37504718..37504738	GUGUUUCGAGGAGGUGUUGGAGUGGGUGGUGUGGUAAGAUUUCAUAUUUAUUUUCCAUAAAAAUUGAGAUCUUGCCAAUACCGCCCAUUCCUAUGGCUUCUGAUCAUUUCU	(((..((.(((((.(((.((((((((((((((((((((((((((..(((((.....)))))...)))))))))))).)))))))))))))).))).))))))).)))....	(-51.00)
solyc-miR321	AGUGUCACGUAGGCCGAAAAGGGA	miR7981	3	chr1	+	564749..564772				AUUUUUUAUCCUUUUCAGCUUACGUGACACUAGCUUGAAAAAAUAUCAAUACGCGCUGAUUUCAUAAGAUAGUGUCACGUAGGCCGAAAAGGGAUAGGAAAUUAUUUAUAAAAU	((((((((((((((((.(((((((((((((((.((((.......((((........))))....)))).))))))))))))))).))))).)))))))))))............	(-42.70)
solyc-miR322	AGUGUCCCGUAUGUAAAAAGAACA		4	chr5	-	1023639..1023662	UUUUGAGAGGUCUCUUUAAGAGUGUCCCGUAUGUAAAAAGAACACAAAAUAUAUACCCCACUUGACCUAUUUUGUGUUCUUUAUUACACAUGGGAACAAUCUUAAAAAGACCUC	......(((((((.(((((((.((((((((.((((((((((((((((((((................))))))))))))))).))))).))))).))).))))))).)))))))	(-47.60)
				chr5	-	1024047..1024070	UUUUGAGAGGUCUCUUUAAGAGUGUCCCGUAUGUAAAAAGAACACAAAAUAUAUACCCCACUUGACUUAUUUUGUGUUCUUUAUUACACAUGGGAACACUCUUAAAAAGACCUC	......(((((((.((((((((((((((((.((((((((((((((((((((................))))))))))))))).))))).))))).))))))))))).)))))))	(-54.70)
				chr5	-	1023230..1023253	UUUUGAGAGGUCUCUUUAAGAGUGUCCCGUAUGUAAAAAGAACACAAAAUAUAUACCCCACUUGACCUAUUUUGUGUUCUUUAUUACACAUGGGAACACUCUUAAAAAGACCUC	......(((((((.((((((((((((((((.((((((((((((((((((((................))))))))))))))).))))).))))).))))))))))).)))))))	(-53.80)
solyc-miR323	AGUGUGCCACGUAAGAUAAAAGGU		4	chr4	-	5147932..5147955				UUUUGUGCACCUUUUUGUCUUAUGUGUCAUCCAAACAUAUUCCACGCGCCUCAAUUGCGUGGAGUGAUGGAGUGUGCCACGUAAGAUAAAAGGUGCACAAAAUUACAAAAAAAA	(((((((((((((((.((((((((((.(((.(...(((((((((((((.......)))))))))).)))..).))).)))))))))))))))))))))))))............	(-51.90)
				chr9	+	62297762..62297785				AAUUUUGUGCACUUUUGGCUUACGUGGCAUCCAAAUAUCUCUCACGCGUCUCAAUUGUGUGAAGUCACGAAGUGUGCCACGUAAGAUAAAAGGUUUACAAAAUUAAAAAAAAAA	(((((((((.((((((..((((((((((((........((.(((((((.......))))))))).........))))))))))))...)))))).)))))))))..........	(-38.60)
solyc-miR324	AGUGUGCCAUGUAAAACAAAAGAU		4	chr7	-	4167165..4167188				AUUUGUGCAUCUUUUUGGCUUACAUGACAUCCAAGUAUCUCCCACGCGCCUCAAUUGCGUUGAGUCAUGGAGUGUGCCAUGUAAAACAAAAGAUGUACAAAAUUAAAAAAAGAA	.((((((((((((((.(..((((((((((((((.(...(((..(((((.......))))).))).).)))).)))..)))))))..))))))))))))))).............	(-36.00)
solyc-miR325	AGUGUGUCACGUAAGACAAAAGGU		4	chr4	-	42049879..42049902				AUUUUGUGCAUCUUUUGGCUUAUGUGACAUCCAAAUAUGUCCCACGCGCGUCGAUUGCGUGGAGUCACAGAGUGUGUCACGUAAGACAAAAGGUGUAUAAAAUUACAAAAAAAG	(((((((((((((((((.((((((((((((.......((.((((((((.......))))))).).))......)))))))))))).)))))))))))))))))...........	(-46.60)
				chr10	-	3341419..3341442				AUUUUGUGCACCUUUUGACUUACGUGACAUUCAAAUAUCUACCACGUGCCUCAAUUGCGUGGAGUCACGAAGUGUGUCACGUAAGACAAAAGGUGUAUAAAAUUACAAAAAAAA	(((((((((((((((((.((((((((((((........((.((((((.........)))))))).........)))))))))))).)))))))))))))))))...........	(-48.20)
				chr3	-	58070874..58070897				UUUACUUUUUUUUGUAAUUUUGUGCACCUUUUUGGCUUAUGUGGCAUCAAAUAUCACCCCGUGCCUACGGAGUGUGUCACGUAAGACAAAAGGUACAUAAAAUUACAAAAAAGA	.....(((((((((((((((((((.(((((((.(.(((((((((((........(((.((((....)))).)))))))))))))).)))))))).)))))))))))))))))))	(-46.60)
				chr10	-	1092838..1092861				AUUUUGUGCACCUUUUUAGCUUACGUGGCAUCCAAAUAUCUGCCACACGCCUCAAUAGGUGGAGUCACGGAGUGUGUCACGUAAGACAAAAGGUGCACAAAAUUACAAAAGAAA	((((((((((((((((...((((((((((((.(.....((((..((.(((((....)))))..))..))))).))))))))))))..))))))))))))))))...........	(-46.40)
solyc-miR326	AGUUAUGGUUAUAACGACUUAAG		4	chr7	-	10487959..10487981	GUGACCUAGGGUCAAAGAUUAGUUAUGGUUAUAACGACUUAAGGGUAAUUACUAAAUUACCCUUAAGUCGUAAUAACCUUAACUAAUCCUUUGAACCAUCCUAGGUUAGGUAC	.((((((((((((((((((((((((.((((((.(((((((((((((((((....))))))))))))))))).)))))).)))))))).))))))....)))))))))).....	(-61.10)
solyc-miR327	AUAAAACGAGCGGACUACUCGAGU		4	chr8	-	49912727..49912750	AGAAGGUGUCUAGACUGGCCAUAAAACGAGCGGACUACUCGAGUCGAGAAGGGACAGCUUACCAGUAGCAGUGCUUUCUGGCCUCGCUGUUAGUCCUUCCCAUCAUAAGACAUG	.....((((((.((.(((.........(((.(((((((.((((.(.((((((.((.(((.......))).)).)))))).).))))..).))))))))))))))...)))))).	(-36.30)
solyc-miR328	AUAAAAUUGAACAAGUAGACACAU		4	chr12	+	27733649..27733672	CAAGUAGCACUUAAACUAACAUAAAAUUGAACAAGUAGACACAUGCAUCCAACAUGAAAAUCGCAUGAAAUCUGCCAUGUAGGACGUGUGUGUCUACUCGUUCACUAAGUGUCU	......(((((((..............(((((.(((((((((((((.(((.(((((......(((.......)))))))).))).))))))))))))).))))).)))))))..	(-38.90)
solyc-miR329	AUAAACCUUACCUCCGAUCCUAUG		4	chr3	+	65799124..65799147	CAAAUAUACAAGAGGGAAACAUAAACCUUACCUCCGAUCCUAUGAUGGUUCAUAAGUCUACUAUGAACCAUCAUAGGAUCAGAUAUAAGGUUUAUGUCCCCCUCGUGUAUGUUU	.(((((((((.(((((..((((((((((((..((.(((((((((((((((((((.......))))))))))))))))))).))..))))))))))))..))))).)))))))))	(-66.30)
solyc-miR330	AUAAAUAGUAAUGUGUCCACGUGA	miR7984	3	chr4	+	5930466..5930489				CUACUCUAUUUGAUAGUGUAUUAUAAAGGUAUAUAUGUCCUCACGUGGACAUCAUAAAUAUCGGAUAAUUAUAAAUAGUAAUGUGUCCACGUGAGCACAUAUAUACCUUUAAAA	.(((.((((...)))).)))...(((((((((((((((.((((((((((((.(((...(((.............)))...))))))))))))))).)))))))))))))))...	(-44.30)
				chr5	-	4845587..4845610				CUCUGCGCUAUUUAAUAGUGUAUUUUAAGGAUAUAUAUGUGUCACGUGGACAUAAAAAUAUUGUAUAAUUAUAAAUAGUAAUGUGUCCACGUGAGCACAAAUAUAUCUUUAAAA	...((((((((...))))))))((((((((((((((.(((((((((((((((((....(((((((....))).))))....))))))))))))).)))).))))))))))))))	(-46.80)
solyc-miR331	AUAAAUAGUAAUGUGUCCACGUGG	miR7984	3	chr6	+	19893203..19893226				ACUUAUUAUUUGAUAGUGUAUUUUAAAGGUAUAUAUGUGUCCACAUGGACAUAAGAAAUAUUGCAUAAUUAUAAAUAGUAAUGUGUCCACGUGGACACAUAUAUAUCUUUAAAA	....................((((((((((((((((((((((((.((((((((.....((((...........))))....)))))))).))))))))))))))))))))))))	(-44.50)
				chr4	-	55780975..55780998				CUGCACUGUUUAAUAAUGUAUUUUAAAGGUAUAUAUGUGCUUACAUGGGCAUAAAAAAUAUUGCAUAAUUAUAAAUAGUAAUGUGUCCACGUGGACACAUAUAUACCUUUAAAA	.((((.(((...))).))))(((((((((((((((((((.((((.((((((((.....((((...........))))....)))))))).)))).)))))))))))))))))))	(-37.30)
				chr7	-	66885147..66885170				UGCACUAUUUAAUAGUGUAUUUUAAAGGUACAUAUGUAUCUACGUGGACAUAAAAAAAUAUUUCAUAAUUAUAAAUAGUAAUGUGUCCACGUGGACACAUAUAUAUCUUUAAAA	((((((((...))))))))(((((((((((.((((((.((((((((((((((......(((((.........)))))....)))))))))))))).)))))).)))))))))))	(-42.90)
solyc-miR332	AUAACGUAGCUGCCAUGAUUCA		4	chr11	-	8581481..8581502				UCUCUGUCCCACCGGCAGGCUUUGAUGAAAGCUCUUUAUGAUAUGUAUGUGCCCUCAGGUACAAGCAGCCAUAACGUAGCUGCCAUGAUUCAUCAAGUCAUUCAGGGACACC	....((((((...((..(((((.(((((((((((.(((((...(((.((((((....)))))).)))..))))).).)))).......)))))))))))..)).))))))..	(-36.40)
solyc-miR333	AUAAGAUAGUGCCACGUAGGACA		4	chr4	-	21555644..21555666				AAGUAAUUUUCUACCCCUUUUCAGCGUACGUGGCACUAAUUUGAAAAAAACGCCAAUUAGCAUUUGGCACAUAAGAUAGUGCCACGUAGGACAACAAGGGGUAGAAAUUAAAA	.......((((((((((((.....(.((((((((((((.((((........(((((.......)))))...)))).)))))))))))).).....))))))))))))......	(-45.80)
solyc-miR334	AUAAGAUUGUGCCAAGUGUCC		4	chr9	+	71320922..71320942				AUAUACCCUUUAUACUAACAGACAUACACAUGUCAUAAUCUUAUUCAUCGAGCCGACAUCGGAUCGAUGGAUAAGAUUGUGCCAAGUGUCCCUAUUUAGUUUUUCAUUAGA	.............(((((.......((((.((.((((((((((((((((((.(((....))).)))))))))))))))))).)).))))......)))))...........	(-36.50)
				chr6	-	47815158..47815178				AUAUACCCUUUAUACUAACGGACAUACAUGGGUCACAAUCUUAUCCAUCGACCCGACAUCGGAUCGAUGGAUAAGAUUGUGCCAAGUGUCCCUAUACUGCCAAGUAUAAAG	.......(((((((((...((((((.....((.((((((((((((((((((.(((....))).))))))))))))))))))))..))))))...........)))))))))	(-48.80)
				chr0	+	15567306..15567326				AUAUACCCUUUAUACUAACGGACAUACACAUCUCAUAAUCUUAUCCAUUGACCCGACAUCGGAUCGAUGGAUAAGAUUGUGCCAAGUGUCCCUAUUUAAUCAUCCGUUAAA	...............(((((((...((((....((((((((((((((((((.(((....))).))))))))))))))))))....)))).............)))))))..	(-38.50)
				chr6	+	30611378..30611398				AUAUACCCUUUAUAGUAACAAACAUACACUUGUCAUAAUCUUAUCCAUUGACCCGACAUCGGAUCGAUAGAUAAGAUUGUGCCAAGUGUCCCUAUUUUAUUAUCCGUUAAA	...........(((((((.......(((((((.((((((((((((.(((((.(((....))).))))).)))))))))))).))))))).......)))))))........	(-35.50)
				chr6	+	30736934..30736954				AUAUACCCUUUAUACUAACGGACAUACACAUCUCAUAAUCUUAUCCAUCGACCCGACAACGGAUCGAUGGAUAAGAUUGUGCCAAGUGUCCCCAUUUAAUCAUCUGUUAAA	...............(((((((...((((....((((((((((((((((((.(((....))).))))))))))))))))))....)))).............)))))))..	(-38.00)
				chr6	+	20375029..20375049				AUAUACCCUUUAAACUAACGGACAUACACGUGUCAUAAUCUUAUCCAUCGACCCGACAUCAGAUCGAUGGAUAAGAUUGUGCCAAGUGUCCCUAAUUAAUCAUCCGUUAAA	...............(((((((...((((.((.((((((((((((((((((.(........).)))))))))))))))))).)).)))).............)))))))..	(-37.20)
solyc-miR335	AUAAUAUCGUGAGAUGAAAUCAGC		4	chr7	-	61629613..61629636	AUGCGAUAUCAUAUCACGAUAUAAUAUCGUGAGAUGAAAUCAGCGUUUCGACAUGCGAUUUCACGCUGAUUCCAUCUUAUUAUUCCAUGUCAUGAGAUGUGAUUCCAUAUUCUC	(((.((.((((((((..(((((...((.((((((((.(((((((((.(((.....)))....))))))))).)))))))).))...)))))....)))))))))))))......	(-35.00)
solyc-miR336	AUACAAGAGAAAUGACAACCU		4	chr12	+	58708074..58708094				UUAAAUUCCCGAGGUUGUCAUUUCUCUUGUAUUCAUGUGUGUGUAUAUAUAUAUACACACACACACAUGAAUACAAGAGAAAUGACAACCUCGUGAAUUUAAUUAAAUUAA	((((((((.(((((((((((((((((((((((((((((((((((..............))))))))))))))))))))))))))))))))))).)))))))).........	(-66.60)
				chr12	-	58708015..58708035				UUAAAUUCACGAGGUUGUCAUUUCUCUUGUAUUCAUGUGUGUGUGUGUAUAUAUAUAUACACACACAUGAAUACAAGAGAAAUGACAACCUCGGGAAUUUAAUUAAAUUAA	((((((((.((((((((((((((((((((((((((((((((((((((((....)))))))))))))))))))))))))))))))))))))))).)))))))).........	(-73.90)
solyc-miR337	AUACACGUAUCAUAAUCUUAUCCA		4	chr1	-	2764784..2764807	UACCCUUUAUACUAACAGGCAUACACGUAUCAUAAUCUUAUCCACCGACCCGAUAUUAGAUCGAUGGAUAAGAUUGCGUCACGUGUCCCUAUUUAGUCUGAGUGAAGGGCAUAU	..(((((((((((((.(((...((((((..(.((((((((((((.(((.(........).))).)))))))))))).)..)))))).)))..)))))....)))))))).....	(-41.00)
solyc-miR338	AUACACGUGUCAUAAUCUUAUCCA		4	chr1	+	4879796..4879819	UACCCUUUAUACUAACGGACAUACACGUGUCAUAAUCUUAUCCAUCGACACGAUAUUGAAUUGAUGGAUAAGAUUAUGCCAUGUGUCCCUAUUUAGUCUUCCGUUAGAUUGAAG	....(((((..((((((((...(((((((.((((((((((((((((((..((....))..)))))))))))))))))).))))))).............))))))))..)))))	(-44.80)
				chr6	+	30640316..30640339	UACCCUCUAUACUAACGGACAUACACGUGUCAUAAUCUUAUCCAACGACCCGACAUCAGAUCGAUGGAUAAGAUUGUGCCACGUGUCCCUAUUUAAUCAUCCGUUAAAAUGAUA	............(((((((...(((((((.((((((((((((((.(((.(........).))).)))))))))))))).))))))).............)))))))........	(-38.30)
solyc-miR339	AUACACGUGUCAUAAUCUUAUCUA		4	chr4	+	47592486..47592509	UACCCUUUAUACUAACAGACAUACACGUGUCAUAAUCUUAUCUAUCGACCCGACAUCGGAUCGAUGGAUAAGAUUGUGCGACAUGUCCCUAUUUAAUCUUCUGUUAGAGCGAAG	....((((...((((((((.....((((((((((((((((((((((((.(((....))).)))))))))))))))))..))))))).............))))))))...))))	(-42.30)
solyc-miR340	AUACACGUGUCAUAAUCUUAUUCA		4	chr4	+	1559355..1559378	UACUCUUUAUACUGACGGACAUACACGUGUCAUAAUCUUAUUCAUCGAUUCGACAUCGGAUAGAUGAAUAAGAUUAUGACACGUGUCCCUAUUUAAUCUUUCAUUAUAGUGAAG	...((.(((((.(((.(((...((((((((((((((((((((((((.(((((....))))).))))))))))))))))))))))))..........))).))).))))).))..	(-46.10)
				chr12	-	66379965..66379988	AUCCCUUUAUACUAACGGACAUACACGUGUCAUAAUCUUAUUCACCGACCCGAGAUCGAAUCGAUAGAUAAGAUUGUGCCACGUGUUCCUAUUUAGUCUUCCGUUAGAGUAAAG	....((((((.((((((((...(((((((.((((((((((((...(((..((....))..)))...)))))))))))).))))))).............)))))))).))))))	(-40.20)
solyc-miR341	AUACACGUGUCAUAAUUUUAUCCA		4	chr9	-	72442799..72442822	UACCCUUUAUACUAACGGACAUACACGUGUCAUAAUUUUAUCCAUUGAUCUGACAUUUAUCGACGGAUAAGAUUGUGCCGCGUGUCCCUAUUUAGUCUUCCGUUAGAGUGAAGU	....((((((.((((((((...(((((((.(((((((((((((.(((((.........))))).))))))))))))).))))))).............)))))))).)))))).	(-41.60)
solyc-miR342	AUACCUAAACUAGUGAAAGUUUGA		4	chr6	-	38296672..38296695	ACCUUUUUUUUCUGAGUUUCAUACCUAAACUAGUGAAAGUUUGAGUUUCAUACCUAAACUAUCACUUUAAAUAGUUUAUCUAUGAAACUCACACUUUCAAUAGUUCAGGUAUAA	....................((((((.(((((.(((((((.(((((((((((..((((((((........))))))))..))))))))))).))))))).))))).))))))..	(-41.30)
solyc-miR343	AUACCUAAACUAUUGAGAGUGUGA		4	chr2	-	51135241..51135264	AUAUCAUCCUUUUGAGUUUCAUACCUAAACUAUUGAGAGUGUGAGUUUCAUACCUAAAUCAUCGUUUUUUAGUUUGAGAAACACAUAUCUCUCAAUAGUUUAAGUAUAUGAAAC	...(((......)))(((((((((.((((((((((((((((((.(((((.((.(((((.........)))))..)).))))).)))).)))))))))))))).)))..))))))	(-35.40)
solyc-miR344	AUACCUGAACUAUUGAAAGUGUGA		4	chr6	+	38296604..38296627	UUCUUUUUUUUUUUAGUUUUAUACCUGAACUAUUGAAAGUGUGAGUUUCAUAGAUAAACUAUUUAAAGUGAUAGUUUAGGUAUGAAACUCAAACUUUCACUAGUUUAGGUAUGA	..................((((((((((((((.(((((((.(((((((((((..(((((((((......)))))))))..))))))))))).))))))).))))))))))))))	(-50.60)
solyc-miR345	AUACGUGGUACUAUCUUGUGGACU		4	chr8	+	51980173..51980196	AAUUCUUUACCAUUUUCGACAUACGUGGUACUAUCUUGUGGACUCAAUACUGGUUGAUUUUUUUUUCAAGCUAGUGCCACGUAAGUCGAAUAAGAGUAAAAAAAUUACUUACAA	.....((((((...((((((.((((((((((((.((((.(((.(((((....))))).....))).)))).)))))))))))).))))))...).)))))..............	(-35.90)
solyc-miR346	AUAGACACAUUCGUUCUACAUGAC		4	chr2	-	25065404..25065427	ACAUGUAUAAAGUUCAAGAAAUAGACACAUUCGUUCUACAUGACAAUUUUAUAUCCUACUUGAUGUCCUACAAUGUAUUAUGCCACGUAGAACGAGUGUGUCUAUUUCUGUACU	..........(((...(((((((((((((((((((((((.((.((.(..(((((..................)))))..))).)).)))))))))))))))))))))))..)))	(-38.10)
solyc-miR347	AUAGAGAGGUGAAUAGUAGUUCUC		4	chr2	-	55471566..55471589				UCUACAGUUGGAGAGUAAAAUAGAGAAUGGACACUCAACCGAUCUCUAUAUCACCCUCUAUUCUUCAAAUAUAGAGAGGUGAAUAGUAGUUCUCCAAUUUUACUUUUUGACUGU	...((((((((((((((((((.((((((.................((((.(((((((((((.........)))))).)))))))))..))))))..))))))))))))))))))	(-37.90)
solyc-miR348	AUAGAGGUCUGAAUCUUAAUCAUU		4	chr11	-	14013364..14013387	GCCCCAUUUGUUUGCACUUAAUAGAGGUCUGAAUCUUAAUCAUUCAGAUUCAGUCCAUUAAGUACGUAUGAUUUUUAGGUCAGAAUUUGAAUGAUUCAGAUUCAGCCCAUUAAG	................((((((.(.((.((((((((.((((((((((((((.(.((...((((.......))))...)).).)))))))))))))).)))))))))))))))))	(-36.30)
solyc-miR349	AUAUACCCCUCGUUAUGAAAGUGA		4	chr4	-	9436371..9436394	UUUAUCAUCAUUUAGAGUUGAUAUACCCCUCGUUAUGAAAGUGACACAUCUAUACCCUAACGGUAAGGGUAUAUAUGAUUCACUUUCAUAACCAGGGUAUCUCAAUUCUAAAUA	.........((((((((((((.((((((...(((((((((((((..(((.((((((((.......)))))))).)))..)))))))))))))..)))))).)))))))))))).	(-52.20)
solyc-miR350	AUAUACCCUCAAGAGUUAACACCC		4	chr12	-	13957891..13957914	CUGUUAUCUUAAGAGAUCACAUAUACCCUCAAGAGUUAACACCCAUAUUUUUGUUGACUUGACAAGUCACGUGGGUAUUUUUGAUCUCCUAGGAUAACAACGGGGGUAUUUUUG	.((((((((((.(((((((...((((((....(((((((((..........)))))))))............))))))...))))))).))))))))))...............	(-35.90)
solyc-miR351	AUAUACGUCACUGUAAAUAACGUU		4	chr3	+	2772040..2772063	AAACUAACAGCAUUAAGUUGAUAUACGUCACUGUAAAUAACGUUUUACUUUUAAAACGUUAUUUUCAGUAAUAACGUUUUAGGAGUAAAACGUUACUGUGAGUAACGUAUAUCA	..................((((((((((.(((.....((((((((((((((((((((((((((......)))))))))))))))))))))))))).....))).))))))))))	(-45.50)
solyc-miR352	AUAUACGUGUCAUAAUCUUAUCCA		4	chr3	+	3418215..3418238	UAUCAUUUAUAUUAACGGAUAUAUACGUGUCAUAAUCUUAUCCAUCGAUCCGACAUCGAAUCGAUGGAUUAGAUUGUGCCACGUGUCCCUAUUUAAUCUUCUGUUGAAGUGAAG	.....(((((.((((((((...(((((((.((((((((.((((((((((.((....)).)))))))))).)))))))).))))))).............)))))))).))))).	(-43.00)
solyc-miR353	AUAUAUAUUGCUACUUUUGAG		4	chr7	-	1826151..1826171	CCAGUGGGCCACCCCAAAGGAUAUAUAUUGCUACUUUUGAGGAUAUGUAAGUCGGCUAAUCCUCAAAAGUAGAAAUAUAUAUCCUUUGGGGUGGCCCACUUGAUAGUUAAA	..(((((((((((((((((((((((((((.((((((((((((((..((......))..)))))))))))))).)))))))))))))))))))))))))))...........	(-73.40)
solyc-miR354	AUAUAUGCCCUUCACUCUAACGGA		4	chr3	-	3362289..3362312	AGCCAUCCAAAAACUAAGGCAUAUAUGCCCUUCACUCUAACGGAAGAUUAUUGUGCCACAUGUCCUUAUUAAAUCUUCCGUUAGAGUUAGGGGCAUAUAUGCUCUAGUUUUUUA	........((((((((.(((((((((((((((.((((((((((((((((......................)))))))))))))))).))))))))))))))).))))))))..	(-55.70)
solyc-miR355	AUAUAUGGAGAUAAAUAAUUAUGA		4	chr10	-	58470308..58470331				UAAUUAAAGUAAAGUUUCAACCAUAGUUAUUUACUUCCAUAUAUUUGCUUCUUAAAUAUUUAAAAAACAAAUAUAUGGAGAUAAAUAAUUAUGAUUAGGACUUUAGUUUAAUCA	..((((((.((((((((.((.((((((((((((.(((((((((((((.((.((((....)))).)).))))))))))))).)))))))))))).)).)))))))).))))))..	(-38.00)
solyc-miR356	AUAUAUUAGGAAAGAAAUAAG		4	chr6	-	224914..224934				GGACCUUAUAUUUCUUUCCCAAUAUAUGCAUAUAUGCUGUAAAAAAAUAGUAUAUUUACAAUAUAUAUGCAUAUAUUAGGAAAGAAAUAAGGGGUCCCAUGGACGGAGAAU	(((((((.(((((((((((.((((((((((((((((.((((((...........)))))).)))))))))))))))).))))))))))).)))))))..............	(-48.20)
solyc-miR357	AUAUCAGCUUCAAAUGACAAAGUU		4	chr10	+	56760735..56760758	UCACCUUCAUAACGAGGGGUAUAUCAGCUUCAAAUGACAAAGUUGAGGGGUCUGAUAAAGGGUUUGAUAUAACCCUCAACUUUGUCAUUCAGAGUUGAUAUACCCCUUGUUAUG	.......(((((((((((((((((((((((..((((((((((((((((((((.(((.....))).)))....)))))))))))))))))..)))))))))))))))))))))))	(-65.30)
solyc-miR358	AUAUCAUGAUACCAUAUCGCAUGG		4	chr2	-	35690771..35690794	CAAUUUCAUCUCAUGAUUUCAUAUCAUGAUACCAUAUCGCAUGGCCAAACGGGCCCUUAGUAGGUGUUUGACUAUGUAAUACCAUAUCAAGAUAUGGUAUCGUGAGAUGGAAUC	..(((((((((((((((.(((((((.(((((...(((.((((((.((((((...(((....))))))))).)))))).)))...))))).))))))).))))))))))))))).	(-47.00)
solyc-miR359	AUAUGCUCUAAUUUAUGAACGACA		4	chr8	-	1251147..1251170				ACAUUGGUGCUCCUACCGUCAUACUUUGGAGACAUUGGUACCCCUGUCCCUUCGUUAGAGUGAAGGGCAUAUAUGCUCUAAUUUAUGAACGACAGAGACAUCAAUGUCCCAAAA	((((((((((((....(((((((..((((((.(((..(((....((.(((((((......)))))))))))))))))))))..)))).)))...))).))))))))).......	(-36.00)
solyc-miR360	AUAUGGACUUGGACAAACCUCCCC		4	chr11	-	32761931..32761954				UGAGGUCUGAGCGUGCAGGGGAGUGUUAAGACGUCUCACGUCGGUAGAGGGAUGGGAAUUUGGUCUCCUUAUAUGGACUUGGACAAACCUCCCCUCAUGAGCUAGCUUUUGGGG	.(((((..(..((((.(((((((.(((.....(((.((.(((.((((((((((.(.....).))).)))).))).))).))))).))))))))))))))..)..))))).....	(-40.10)
				chr7	+	58562011..58562034				UUGAGGUUUGGAUGUGCAGGGGAGUGUUAAGAAGUCCACAUCGGUAGAGGGAUGGGAAAUUGGUCUGCUUAUAUGGACUUGGACAAACCUCCCCUCAUGAGCUAGUGUUUGGGG	....(((((....(((.(((((((.(((...(((((((.((.((((((..(((.....)))..)))))).)).))))))).....))))))))))))))))))...........	(-36.00)
				chr3	-	34727964..34727987				UGAGGUCUGGGCGUGCGGGGGAGUGUUAAGAAGUCCCACAUUGGUAGAAGGAUGGAAAUUUGGUCUCCUUAUAUGGACUUGGACAAACCUCCCCUCAUGAGCUAGCUUUAGGGG	(((((.((((.((((.(((((((.(((...((((((......((.(((.((((....))))..)))))......)))))).....))))))))))))))..)))))))))....	(-38.20)
solyc-miR361	AUAUUCGUGGUUAUAGGUUAGUAA		4	chr5	+	6877106..6877129	ACCGCUGGGUUUCAAAGUGGAUAUUCGUGGUUAUAGGUUAGUAAACUUUUUAUUUUAUUUUAUUGUGUUUACAAUACGAAAAUUCACUUUGAAACUCAGUUCCAAAGAAAGUUA	...(((((((((((((((((((.((((((...........((((((....((........))....))))))..)))))).)))))))))))))))))))..............	(-35.20)
				chr3	-	52807508..52807531	GUCGUUGGGUUCCAAAGUGGAUAUUCGUGGUUAUAGGUUAGUAAAUAUUUUUCUGAGUUUAUUGUGUUUACAACCACGAAAAUCCACUUUGAAACUCAUCAUUGAAGAAAGUUA	...(.((((((.((((((((((.(((((((((.((((.((((((((..........))))))))..)))).))))))))).)))))))))).)))))).)..............	(-38.90)
solyc-miR362	AUAUUCUAUCAAGUGGUAUCAGAG		4	chr8	-	53693711..53693734	UACUUGUUAAGUGAAGGCAUAUAUUCUAUCAAGUGGUAUCAGAGCAGGCACUUCCUAUUUGGUUAACACCAAGGAAGUGAUAUUUGCUUUAGAAUGGCAGCUCCACUUAACCUC	.....((((((((..(((...(((((((.............(((((((((((((((...((((....))))))))))))...))))))))))))))...))).))))))))...	(-35.20)
solyc-miR363	AUAUUGGUGCGGUUCAAUUAG	miR171	1	chr2	-	45338814..45338834	AUUUUAAUUCUUCUAACGAGAUAUUGGUGCGGUUCAAUUAGAAAGCGCACUUCUUUAUAUAUAGAACUUCGUUAUUUAAUUGAGCCGUGCCAAUAUCACGUAUUACUAUAA	...............(((.(((((((((((((((((((((((.((((...((((........))))...)))).))))))))))))))))))))))).)))..........	(-42.20)
solyc-miR364	AUCAAUUUUUCUUUUAAAUAAAGC		4	chr6	+	29817580..29817603				AAUUUUUAUUUUUUUAUUUUUUGCUUUAUUUAAAACAAAAAUUGAUUCAAUUUUUUUUAAAAAAAAUUGAAUCAAUUUUUCUUUUAAAUAAAGCAAAAAAAAAGUUGAUGGAAG	...(((((((.((((.(((((((((((((((((((.((((((((((((((((((((....)))))))))))))))))))).)))))))))))))))))))))))..))))))).	(-41.00)
solyc-miR365	AUCAUGAUAUGGUAUCGUGAGAUG		4	chr3	-	53080048..53080071	GUUUGGUCAUGCGAUAUCAUAUCAUGAUAUGGUAUCGUGAGAUGGAAUCAGUGUUUGGACAUGCGAUUUUACGUUGAUUCCAUCUCACAGUUCCAUAUUAUGAGAUGUGAUCCA	.........((.(((..(((.(((((((((((.((.(((((((((((((((((((((......)))....)))))))))))))))))).)).))))))))))).)))..)))))	(-46.10)
				chr8	+	59472360..59472383	UGUUUGGUCAUGCGAUCCAUAUCAUGAUAUGGUAUCGUGAGAUGGAAUCAAUGUUUGGACAUGCGAUUUCAUGCUGAUUCCAUAUCAUGAGAUGUGAUACCACAUUCUCCAAAA	..(((((..(((.(((((((.(((((((((((.((((.(..((((((((.((((....))))..)))))))).))))).))))))))))).))).)))..).)))...))))).	(-36.70)
				chr6	+	41680039..41680062	UUUUGACCAUGUGAUAGCAUAUCAUGAUAUGGUAUCGUGAGAUGGAAUACAAUGUUUGGACAUGUGAUUUACGUUGAUUCCAUCUCAUGAGAUAUGAUAUCAUAUUCUUCAAAA	.(((((..((((((((.((((((...........((((((((((((((.((((((...............)))))))))))))))))))))))))).))))))))...))))).	(-40.20)
solyc-miR366	AUCAUUGGACCCACAAGAUAGUGU		4	chr10	-	52728908..52728931				AACUUAUUUUAUAAGUAAUUUUCUACCCCUUUUUAAUCUACGUGACACUAGUUUGAAAAAAAAGUCAAUCAUCAUUGGACCCACAAGAUAGUGUCACGUAGGUCGAAAAGGGAU	.((((((...))))))..........((((((((.(((((((((((((((.((((.........(((((....))))).....)))).))))))))))))))).))))))))..	(-38.60)
solyc-miR367	AUCCACAAGAUAGUACCACGUAGG		4	chr7	+	599013..599036				UAUUUUAUAAGUAAUUUUCUAUCUCUUUUUUGGCUUACAUGGCACUAGCUUGAAACUCAAUCAACAUUGGAUCCACAAGAUAGUACCACGUAGGUCGAAAAGGGGUAGAAAAUU	............(((((((((((.((((((((((((((.(((.((((.((((....(((((....))))).....)))).)))).))).)))))))))))))))))))))))))	(-39.80)
solyc-miR368	AUCCACAAGAUAGUGCCACGUAAG		4	chr6	-	15484060..15484083				UUAUAUGUAAUUUUCUACCCCUUUUUAGCCUACGUGGCACUAGUUUAGAAAAAAAGUCAACCAUCGUUGGAUCCACAAGAUAGUGCCACGUAAGCCAAAAAGGGGUACAAAAUU	........((((((.(((((((((((.((.((((((((((((..............(((((....)))))..........)))))))))))).)).))))))))))).))))))	(-43.90)
solyc-miR369	AUCCACAAGAUAGUGCCACGUAGG		4	chr7	-	59730054..59730077				UUAUUGUAAUUUUCUACCCCUUUUUAGCCUAUGUGGCACUGGUUUGGAAAAAAAAGUCAAUCAUCGUUGGAUCCACAAGAUAGUGCCACGUAGGUCGAAAAGGGGUAAAAAAUU	.......((((((.(((((((((((.(((((((((((((((...((((........(((((....))))).)))).....))))))))))))))).))))))))))).))))))	(-48.00)
				chr1	-	5275826..5275849				AUAAGUAAUUUUCUAUCCCUUUUCGGUCUAUGUGGCACUAGCUUGAAAAAAAAAAGUCAAUCAGCGUUGGAUCCACAAGAUAGUGCCACGUAGGCCGAAAAGGGAUAGAAAAUG	.......(((((((((((((((((((((((((((((((((.((((..........((......))..........)))).))))))))))))))))))))))))))))))))).	(-61.00)
				chr1	-	28728178..28728201				UUAUAAAUAAUUUUCUACCCCUUUUCGGCCUACGUGACACUAGUUUGAAAAAAAUAUCAACACACGCUGGAUCCACAAGAUAGUGCCACGUAGGACAAAAAGAGGUAGAAAAUU	........(((((((((((.(((((.(.((((((((.(((((.((((............................)))).))))).)))))))).).))))).)))))))))))	(-36.50)
				chr1	+	27396663..27396686				UUAUAAGUAGUUUUCUAUCCAUUUUCAGCCUACGUGGCACUAGUUUGAAAAAAAAGUCAACCAUCAUAGGAUCCACAAGAUAGUGCCACGUAGGCCGAAUAGGGGCAGAAAAUU	........((((((((.(((...(((.(((((((((((((((.((((............................)))).))))))))))))))).)))...))).))))))))	(-41.90)
				chr8	+	10994975..10994998				UUAUUAAUAAUUUUCUACCUCUUUUCGGCCUACGUGACACUAGCUUGAAAAAAAAGUCAACCAACGUUGGAUCCACAAGAUAGUGCCACGUAGGCCGAAAAAGAAUAGAAAAUU	........(((((((((..(((((((((((((((((.(((((.((((.........(((((....))))).....)))).))))).))))))))))).)))))).)))))))))	(-45.10)
				chr1	+	32455380..32455403				UUAUAAGUAAUUUUUUACCCCUUUUUAGCCUACGUGGCACUAGUUUGAAAAAAAACUCAACCAUCGUUGGAUCCACAAGAUAGUGCCACGUAGGUCGAAAAGGGGUAAAAAAUU	........((((((((((((((((((.(((((((((((((((.((((.........(((((....))))).....)))).))))))))))))))).))))))))))))))))))	(-54.20)
				chr11	+	8385651..8385674				AUAAGUAGUUUUCUACCUCUUUUCAGUCUACGUGGCACUAGUUUGAAGAAAAAAAGUCAACUAUCAUUGGAUCCACAAGAUAGUGCCACGUAGGCCGAAAAGGGGCAGAAAAAU	........((((((.(((((((((.(((((((((((((((.((((..((...((.(........).))...))..)))).))))))))))))))).))))))))).))))))..	(-46.80)
				chr1	-	5942928..5942951				UUUUAUAAGUAAUUUUCUACCCUUUUUAGCCUACGUGUCACUAGUUUGAAAAAAAAUCAACGAUCGUUGGAUCCACAAGAUAGUGCCACGUAGGCUAAAAAAGGGUAAAAAAUU	..........((((((.((((((((((((((((((((.(((((.((((........(((((....))))).....)))).))))).)))))))))).)))))))))).))))))	(-43.10)
solyc-miR370	AUCCACAAGAUAGUGCCAUGUAGG		4	chr1	-	9339624..9339647				UUAUAAGUAGUUUUCUACCUCUUUUCAGCCUACGUGACACUAGUUUGAAAAAAAAGUUAACUAUCAUUGGAUCCACAAGAUAGUGCCAUGUAGGCCGAAAAGGGGCAGAAAAUU	........((((((((.(((((((((.(((((((((.(((((.((((.......(((........))).......)))).))))).))))))))).))))))))).))))))))	(-41.40)
				chr12	+	2217747..2217770				AAUUUUUUACUCCUUUUCGGCCUACGUGGCAGACUGAUAGUAGCUUGAAAAAAAAGUCAACUAACGUUGAAUCCACAAGAUAGUGCCAUGUAGGCCGAAAAGGAUUAAAAAUUA	...((((((.(((((((((((((((((((((............((((.........(((((....))))).....))))....))))))))))))))))))))).))))))...	(-46.30)
solyc-miR371	AUCCACAAGAUAGUGUCACGUAGA	miR7981	3	chr11	-	51144407..51144430				UUAUAAACAAUUUUCGAUCCCUUUUCGACCUACGUGGCACUAGCUUGAAAAAAAUGUGAACACACGCUGGAUCCACAAGAUAGUGUCACGUAGAACGAAAAGGGUAGAAAAUUA	........(((((((...(((((((((..(((((((((((((.((((........(((......)))........)))).)))))))))))))..)))))))))..))))))).	(-46.30)
				chr10	+	59849485..59849508				AUAAGUAACUUUCUACCUCUUUUCGAUCUACGUGACAUUAACUUGGAAAAGAAAAGUCAACCAGCGUUGGAUCCACAAGAUAGUGUCACGUAGAUCGAAAUGAGAUAGAAAAUU	.........((((((.(((.((((((((((((((((((((.((((...........(((((....))))).....)))).)))))))))))))))))))).))).))))))...	(-46.60)
				chr8	-	46545266..46545289				UUAUUUUAUAAAUAAUUUUCUACCCCUUUUAGGCCUACGUGACACUAGUUUAAAGAAAAAUGUCAACUGGAUCCACAAGAUAGUGUCACGUAGAACGAAAAGGGGUAGAGAAUU	.............(((((((((((((((((.(..(((((((((((((.................................)))))))))))))..).)))))))))))))))))	(-44.80)
solyc-miR372	AUCCACAAGAUAGUGUCACGUAGG	miR7981	3	chr3	-	23891337..23891360				UUUUAUACGUAAUUUUCUACCCUUUUUCGGCCUACGUGGCACUAACUUUAAAAAAAGUCAAUUAGCAUUGAUCCACAAGAUAGUGUCACGUAGGUCGAAAAGGGUAGAAAUUUA	.........(((.(((((((((((((.(((((((((((((((((.(((........((((((....))))))....))).)))))))))))))))))))))))))))))).)))	(-51.90)
solyc-miR373	AUCCACAAGAUAGUGUCAUGUAGA	miR7981	3	chr6	+	33417301..33417324				UUAUAAGUAAUUUUCUACCCUUUUUCGGCCAACGUGAUACUAUUUUGAAAAAAAAGUCACCCAGCAUUGGAUCCACAAGAUAGUGUCAUGUAGACCGAAAAGGGUAGAAAAUUA	.......(((((((((((((((((.(((.(.((((((((((((((((.............(((....))).....)))))))))))))))).).))))))))))))))))))))	(-45.40)
solyc-miR374	AUCCACAAGAUAGUGUCAUGUAGG		4	chr11	+	52989592..52989615				UUAUAAAUAAUUUUUUAUCUCUUUUUGACCUACGUGGCACUAAUUUGAAAAAAAAGUCAACUAGCGUUGGAUCCACAAGAUAGUGUCAUGUAGGCCAAAAAGUGAUAGAAAAUA	.........((((((((((.(((((((.((((((((((((((.((((.........(((((....))))).....)))).)))))))))))))).))))))).)))))))))).	(-42.90)
				chr3	-	66752519..66752542				UCAUAAGUAAUUUUCUACCCCUUUUCAACCUAUGUGACACUAGCUUGAAAAAAAAGUCAUUUACCGUUGGAUCCACAAGAUAGUGUCAUGUAGGCCGAAAAGGGGUAAAAAAUU	........((((((.(((((((((((..((((((((((((((.((((.........(((........))).....)))).))))))))))))))..))))))))))).))))))	(-43.20)
solyc-miR375	AUCCACAUUCAUUUCAUUACACGA		4	chr10	-	61267878..61267901	UGGCUCUGAGGUUGAGUUUGAUCCACAUUCAUUUCAUUACACGAUAGUAUAGCAAAAUCUAUGUAUGUACUACCUUGUAGUGAAAUGGAUGUUGAAUCUAAUUUAACUUUAGAG	...(((((((((((((((.((((.(((((((((((((((((.(.((((((((((.......))).))))))).).))))))))))))))))).).))).)))))))))))))))	(-47.70)
solyc-miR376	AUCCCUUUUCGGCCUACGUGACAC		4	chr1	-	57226847..57226870	UAUUUUAUAAAUAAUUUUCUAUCCCUUUUCGGCCUACGUGACACUAUCUUGUGAGCCCAACGCAUAUUGACAUUUUUUUAAGCUAGUGCAACGUAGGCCGAAAAGGGGUAGAAA	...............((((((((((((((((((((((((..(((((.((((...........................)))).)))))..))))))))))))))))))))))))	(-49.80)
				chr5	+	35280944..35280967	UAUUUUAUAAGUAAUUUUCUAUCCCUUUUCGGCCUACGUGACACUAGCUUAAAAAAAGUCAACCAACAUUGGGACCACAAAAUAGUGCCAUGUAGACCAAAAAGGGGUAGAAAG	...............((((((((((((((.((.(((((((.(((((...........(((..(((....)))))).......))))).))))))).)).)))))))))))))).	(-38.60)
				chr10	+	39916267..39916290	UAUUUUAUAAGUAAUUUUCUAUCCCUUUUCGGCCUACGUGACACUAGCUUGAAAAAAAGUCAAUCAGCGUUGAGCCCACAAGAUAGUGCUACGUAAGGCGAAAAGGAAUAGAAA	...............(((((((.((((((((.((((((((.(((((.((((........(((((....))))).....)))).))))).))))).))))))))))).)))))))	(-37.80)
				chr4	+	42727721..42727744	UAUUUUAUAAGUAAUUUUCUAUCCCUUUUCGGCCUACGUGACACUAGUUUGAAAGUCAACCAGCAUUGGGCCCACAAGAUAGUGUCACGUAGGCCGAAAAGGGUAGAAAAUUAU	..........(((((((((((.((((((((((((((((((((((((.((((...((...(((....)))))...)))).)))))))))))))))))))))))))))))))))))	(-61.00)
				chr9	-	5917629..5917652	AUUCGAUCCUAACAUUUUCCAUCCCUUUUCGGCCUACGUGACACUAGCUUGAAAAAAAUUCAACCAACGUUGGGCCCACAAGAUAGUAUCACGUAGGCCAAAAAGGCGUAGAAA	...............((((.((.((((((.(((((((((((.((((.((((.......((((((....))))))....)))).)))).))))))))))).)))))).)).))))	(-39.70)
				chr8	+	52912764..52912787	UAUUUUAUAAGUAAUUUUCUAUCCCUUUUCGGCCUACGUGACACUAGCUUGAAAGAAAAAGUCAAUCAGCAUUGAGCCCACACGAUAGUGCCACGUAGGCCGAAAAGGGAUUAA	....................((((((((((((((((((((.(((((((((((...................))))))........))))).))))))))))))))))))))...	(-44.90)
				chr10	+	33349122..33349145	UAUUUUAUAAGUAAUUUUCUAUCCCUUUUCGGCCUACGUGACACUAGCUUGAAUAAACCAGUCAAACAGCGUUGGGCCCACAAGAUAAUGUCACGUAGGCCGAAAAGAGGUAAA	...................((((.(((((((((((((((((((.((.((((......((((.(.......))))).....)))).)).))))))))))))))))))).))))..	(-44.30)
				chr8	+	30400519..30400542	UUUUUAUUUAAUAAUUUUCUAUCCCUUUUCGGCCUACGUGACACUAUCUUCUGGGUCAACCCUGGUUGACUUUUUUCAAGUUAGUGCCACGUAGGCCAAAAAUGGGUAGAAAUU	...............(((((((((.((((.((((((((((.(((((.(((..((((((((....)))))))).....))).))))).)))))))))).)))).)))))))))..	(-49.20)
				chr12	+	733274..733297	AUUUUUAUUAAUAAUAUUCUAUCCCUUUUCGGCCUACGUGACACUAUUUUGUGGGUCCAAUGUUGAUUGACUUUUUUUAAAGAUAGUCUCACGUAGGUCGAAAAAGGAUAGAAU	...............(((((((((.((((((((((((((((.((((((((..(((((.(((....))))))))......)))))))).)))))))))))))))).)))))))))	(-49.10)
				chr8	+	58108485..58108508	UACUUUAUAAGUAAUUUUUUAUCCCUUUUCGGCCUACGUGACACUAGUUUAAAAGAAAAAGUCAAUCAGUCUUGGGCCCACAAGAUAGUGUCACGUAGGCUGAAAAAAGGUAGA	(((((...)))))....((((((..((((((((((((((((((((.......................((((((......))))))))))))))))))))))))))..))))))	(-42.70)
				chr9	+	68486711..68486734	UAUUUUAUGAGUAAUUUUCUAUCCCUUUUCGGCCUACGUGACACUAGUUUGGGGAAAAAAAGUCAACCAGUGUUGGACCCACAAGAUAGUGUCAUGUAAGCCAAAAGGGGAUAG	..................(((((((((((.(((.((((((((((((.(((((((........(((((....))))).))).)))).)))))))))))).))).)))))))))))	(-46.70)
				chr0	-	19490300..19490323	UAUUCUAUUAAUAAUUUUCUAUCCCUUUUCGGCCUACGUGACACUAUCUUGUGGGUUCAAGGCUGAUUUACUUUUUUUUUUCAAGUUAGUGCCACGUAGGCCAAAGGGGAAGAA	................((((.((((((((.((((((((((.(((((.((((.(((...((((........))))...))).)))).))))).))))))))))))))))))))))	(-44.50)
				chr11	-	1712508..1712531	UAUUUUAUUAAUAAUUUUCUAUCCCUUUUCGGCCUACGUGACACUAUUUUGUGGGUCCAACGCUGGUUGACUUUUUUUUUCCAAGUUAGUGUCAUAUAGGCCGAGAAGGAGUAA	...................(((.(((((((((((((.(((((((((.((((.(((((.(((....))))))))........)))).))))))))).))))))))))))).))).	(-44.00)
				chr8	-	32127406..32127429	UAUUUUAUAAGUAAUUUUCUAUCCCUUUUCGGCCUACGUGACACUAUCUUGUGGCCCCAAUGUUGGUUGACUUUUUUUCAAGCUAGUGCCACGUAGGGCGAAAAGGGGUAGAAA	...............((((((((((((((((.((((((((.(((((.(((((((((........))))).........)))).))))).)))))))).))))))))))))))))	(-51.40)
				chr3	+	53812861..53812884	UAUUUUAUAAGUAAUUUUCUAUCCCUUUUCGGCCUACGUGACACUAGUUUGAAAAAAAUCAAUCAGUGUUGGACCCAUAAGAUAGUGUCACGUAAGUUGAAUAGGGGUAAAAAA	..............((((.(((((((.((((((.((((((((((((.(((........(((((....))))).......))))))))))))))).)))))).))))))).))))	(-36.60)
solyc-miR377	AUCGAUGGAUAAGAUUAUGACACG		4	chr2	-	39803478..39803501				AUGCCCUUCAAUCUAACGGAAAACUAAAUAAGGACACAUGACACAAUCUUAUCCAUCGAUCGGAUGUCGGAUCGAUGGAUAAGAUUAUGACACGUGUAUUUCCGUUAGUAUAAA	............((((((((((...........((((.((.((.(((((((((((((((((.(....).))))))))))))))))).)).)).)))).))))))))))......	(-43.50)
solyc-miR378	AUCGAUGGAUAAGAUUGUAUCACG		4	chr6	+	42516811..42516834				UAGAGCAUACAUACUCUUUAUACUAACGGACAUACACGUGUCAUAAUCUUAUCCACCGACCUGACAUUGGAUCGAUGGAUAAGAUUGUAUCACGUGUCCCUAUUUAGUCUUCCG	.((((........))))....(((((.((....(((((((..(((((((((((((.(((((.......)).))).)))))))))))))..))))))).))...)))))......	(-38.00)
solyc-miR379	AUCGAUGGAUAAGAUUGUGCCAUG		4	chr9	+	71320914..71320937				UAUAACAUAUAUACCCUUUAUACUAACAGACAUACACAUGUCAUAAUCUUAUUCAUCGAGCCGACAUCGGAUCGAUGGAUAAGAUUGUGCCAUGUGUCCCUAUUUAGUUUUUCA	.....................(((((.......(((((((.((((((((((((((((((.(((....))).)))))))))))))))))).)))))))......)))))......	(-40.90)
solyc-miR380	AUCGGAUCGAUGGAUAAGAUUGUG		4	chr9	+	71320909..71320932				AAAACUAUAACAUAUAUACCCUUUAUACUAACAGACAUACACAUGUCAUAAUCUUAUUCAUCGAGCCGACAUCGGAUCGAUGGAUAAGAUUGUGCCAUGUGUCCCUAUUUAGUU	..........................(((((.......(((((((.((((((((((((((((((.(((....))).)))))))))))))))))).)))))))......))))).	(-40.90)
solyc-miR381	AUCGUUGGGCCCACAAGAUAGUGU		4	chr8	+	26909426..26909449				ACUUAUUUUAUAUGUAAUUUUCUACCCCUUUUUAGCCUACGUGGCACUAGUUCGAAAAAAAAAGUCAACCAUCGUUGGGCCCACAAGAUAGUGUCACGUAAGCUAAAAAGGGGU	.......................(((((((((((((.((((((((((((..((...........(((((....)))))........)))))))))))))).)))))))))))))	(-42.10)
				chr1	+	96893104..96893127				GAACUUAUUUUAUAUGUAAUUUUCUACCCCUUUUUAGCCUACGUGGCACUAGUUCGAAAAAAAAUCAAUCAUCGUUGGGCCCACAAGAUAGUGUCACGUAAGCUAAAAAGGGGU	.........................(((((((((((((.((((((((((((..((.........(((((....)))))........)))))))))))))).)))))))))))))	(-41.60)
solyc-miR382	AUCGUUGGGCCUACAAGAUAGUGC		4	chr1	-	14130778..14130801				AACUUAUUUUAUAUGUAAUUUUCUACCCCUUUUUAGCCUACGUGGCACUAGUUCGAAAAAAAAGUCAACCAUCGUUGGGCCUACAAGAUAGUGCCACGUAAGCUAAAAAGGGAU	..........................(((((((((((.((((((((((((..((..........(((((....)))))........)))))))))))))).)))))))))))..	(-41.80)
				chr11	-	12784831..12784854				GUUAUUUUAUAAGUAAUAUUCUACCCCUUUUUAGCCUACGUGGCACUAGUUUGAAAAAAUUAAGUCAACCAUCGUUGGGCCUACAAGAUAGUGCCACGUAGGUCAAAAGGGGUA	(((((((...)))))))....((((((((((..(((((((((((((((.((((...........(((((....))))).....)))).))))))))))))))).))))))))))	(-45.60)
				chr12	-	40238581..40238604				GAACUUAUUUUAUAUGUAAUUUUCUACCCCUUUUUAGCCUACGUGGCACUAGUUCAAAAAAAAGUCAACCAUCGUUGGGCCUACAAGAUAGUGCCACGUAAGCUAAAAAGGGGU	.........................(((((((((((((.((((((((((((.............(((((....)))))..........)))))))))))).)))))))))))))	(-45.30)
				chr6	-	23729611..23729634				ACUUAUUUUAUAAGUAAUUUUCUACCCCUUUUUAGCCUACGUGGCACUAGUUUGAAAAAAAAAGUCAAUCAUCGUUGGGCCUACAAGAUAGUGCCACGUAGGUAGAAAAGGGGU	((((((...))))))........((((((((((.(((((((((((((((.((((..........(((((....))))).....)))).))))))))))))))).))))))))))	(-46.90)
				chr4	+	42728780..42728803				AACUUAUUUUAUAUGUAAUUUUCUACCCCUUUUUAGCUUACGUGGCACUAGUUUGAAAAAAAAGUCAACCAUCGUUGGGCCUACAAGAUAGUGCCACGUAGGCUAAAAAGGGGU	........................((((((((((((((((((((((((((.((((.........(((((....))))).....)))).))))))))))))))))))))))))))	(-50.50)
solyc-miR383	AUCGUUGGGCUCACAAAAUAGUGC		4	chr7	-	12344277..12344300				AACUUAUUUUAUAAGUAAUUUUCUAUCCCUUUUUAGCUUACGUGGCACUAGUUUGAAAAAAAAGUCAAUCAUCGUUGGGCUCACAAAAUAGUGCCACGUAGGCUAAAAAGGGUA	.((((((...))))))..........((((((((((((((((((((((((.((((.........(((((....))))).....)))).))))))))))))))))))))))))..	(-46.70)
				chr8	-	20143557..20143580				ACUUAUUUUAUAUGUAAUUUUUUACCCCUUUUUAGCCUACGUGGCACUAGUUCAGAAAAAAAAGUCAACCAUCGUUGGGCUCACAAAAUAGUGCCACGUAAGCAAAAAAGGGGU	.......................((((((((((.((.((((((((((((.............(((((((....))).)))).......)))))))))))).)).))))))))))	(-39.40)
				chr4	-	27671703..27671726				AUUACCCCCCUGAAGUAAUUUUCUACCCCUUUUUAGCCUACGUGGCACUAGUUUGAAAAAAAAAUCAACCAUCGUUGGGCUCACAAAAUAGUGCCAUGUAGGCUAAAAAGGGGU	...........((((....)))).((((((((((((((((((((((((((.((((.........(((((....))))).....)))).))))))))))))))))))))))))))	(-52.20)
				chr10	-	65176081..65176104				ACUUAUUUUAUAUGUAAUUUUCUAUCCCUUUUUAGCCUACGUGGCACUAGUUAGGAAAAAAAAGUCAACCAUCGUUGGGCUCACAAAAUAGUGCCACGUAAGCUAAAAAGGGGU	.......................(((((((((((((.((((((((((((.....((........(((((....)))))..))......)))))))))))).)))))))))))))	(-41.70)
				chr1	-	17239180..17239203				AACUUAUUUUAUAAGUAAUUUUCUACCCCUUUUUAGCCUACUUGGCACUAGUUUGAUAAAAAAGUCAACAAUCGUUGGGCUCACAAAAUAGUGCAACGUAGGUCGAAAAGGGAU	.((((((...))))))..........((((((((.((((((...((((((.((((.........(((((....))))).....)))).))))))...)))))).))))))))..	(-35.40)
				chr5	-	65941916..65941939				ACUUAUUUUAUAAGUAAUUUUCUACCCCUUUUUAGCCUACGUGACACUAAUUUGAAAAAAAAAAUCAACCAUCGUUGGGCUCACAAAAUAGUGCCACGUAGGUCGAAAAGGGGU	((((((...))))))........((((((((((.(((((((((.(((((.((((..........(((((....))))).....)))).))))).))))))))).))))))))))	(-41.80)
				chr7	-	60702162..60702185				AACUUAUUUUUUAUGUAAUUUUCUACCCCUUUUUAGCCUACGUGGCACUAGUUCGAAAAAAAAGUCAACCAUCGUUGGGCUCACAAAAUAGUGCCACGUAAGCUAAAAAGGGGU	........................(((((((((((((.((((((((((((..............(((((....)))))..........)))))))))))).)))))))))))))	(-44.60)
				chr11	-	55800468..55800491				ACUUAUUUUAUAAGUAAUUUUCUACCCCUUUUAAGCCUACGUGACACUAGUUUUCCAAAAAAAAUUAAUCAUCGUUGGGCUCACAAAAUAGUGCCACGUAGGUCGAAAAGGGGU	((((((...))))))........(((((((((..(((((((((.(((((.((((((((................))))).....))).))))).)))))))))..)))))))))	(-38.00)
				chr7	+	64490808..64490831				AACUUAUUUUAUAAGUAAUUUUCUACCCCUUUUUGCCUACUUGGCACUAGUUUGAAAAAAAAAGUCAACAAUCGUUGGGCUCACAAAAUAGUGCCACGUAGGUCGAAAAGGGGU	.((((((...))))))........((((((((((((((((.((((((((.((((........(((((((....))).))))..)))).)))))))).))))).)))))))))))	(-44.50)
solyc-miR384	AUCGUUGGGCUCACAAGAUAGUGC		4	chr1	-	91964234..91964257				ACUUAUUUUAUAUGUAAUUUUCUACCCCUUUUUAGCCUACGUGGCACUAGUUCGGAAAAAAAAGUCAACCAUCGUUGGGCUCACAAGAUAGUGCCACGCAAGCUAAAAGGGGGU	.......................(((((((((((((...((((((((((..((...........(((((....)))))........))))))))))))...)))))))))))))	(-40.20)
				chr11	+	34428853..34428876				AGUUAUUUUAUAUGUAAUUUUCUACCCUUUUUUAGCCUACUUGGCACUAGUUCAAAAAAAAAAGUCAACCAUCGUUGGGCUCACAAGAUAGUGCCACGUAAGCUAAAAAGGGGU	.(((((.......))))).....(((((((((((((.(((.((((((((.............(((((((....))).)))).......)))))))).))).)))))))))))))	(-35.60)
				chr3	+	61506027..61506050				ACUUAUUUUAUAUGUAAUUUUUUACCCCUUUUUAGCCUACGUGGCACUAGUUCGGAAGAAAAAGUCAACCAUCGUUGGGCUCACAAGAUAGUGCCACGUAAGCUAAAAAGGGUA	.............((((....))))(((((((((((.((((((((((((..((....((.....(((((....)))))..))....)))))))))))))).)))))))))))..	(-41.90)
				chr2	-	16176129..16176152				ACUUAUUUUAUAAGUAAUUUUCUACCCCUUUUUAGCCUACGUGACACUAGUUUGAAAAAAAAAGUCAACCAUCGUUGGGCUCACAAGAUAGUGCCACGUAGGUCGAAAAGGGGU	((((((...))))))........((((((((((.(((((((((.(((((.((((........(((((((....))).))))..)))).))))).))))))))).))))))))))	(-41.70)
solyc-miR385	AUCUAGUGUGAUUCACAUGUAUCU		4	chr5	+	972750..972773				GCUCGUCAAUCUCAUAUCUAGUUCAUGUAUCUAGUAUGUAAAUCACACUAGAUAUAUGUAUAUAGCGUGUAUCUAGUGUGAUUCACAUGUAUCUAGUAUACGUAGACAAAUCUU	....................(((.(((((((((((((((.(((((((((((((((((((.....))))))))))))))))))).)))))...)))).)))))).))).......	(-41.20)
				chr2	-	43092501..43092524				UUCAUGUAUCAAGUAUUCUAGAUAUAUGCAAAUCACACUAGAUAGAUACAAAUACAUGUAUCUGAUGUGUAUCUAGUGUGAUUCACAUGUAUCUGGAAUACAUAUGAAUCUCCC	(((((((.....((((((((((((((((..((((((((((((((((((((......))))))).......)))))))))))))..)))))))))))))))))))))))......	(-49.10)
				chr11	+	48654187..48654210				AUUUGAUAUUUUCAGAUACAUGUGAAUCACUCCAGAUGCAUACAGAUACACGUAUCUAGUAUGUAUUGAUAUCUAGUGUGAUUCACAUGUAUCUGAGAUAUAUACAAUUCUUGG	..((((((((((((((((((((((((((((.(.(((((((((((((((....))))).))))))......)))).).))))))))))))))))))))).)))).))).......	(-46.70)
solyc-miR386	AUCUCCCGACUCAUUCAUUCA	miR319	3	chr6	+	1550403..1550423	GUAGACGAAGGAUUUGAAUUAUCUCCCGACUCAUUCAUUCAAACGCAAUAGGAAGUAUGUAAUCUUAUACUAUUGUGAAUGUGUGAAUGAUGCGGGAGAUAAAUUCUCUCC	.........(((...(((((((((((((..((((((((.((..((((((((.(((........)))...))))))))..)).))))))))..)))))))).)))))..)))	(-40.80)
solyc-miR387	AUCUGCAUACCAUUUACGAUAGUU	miR8006	3	chr2	-	41116035..41116058				AAAAAUGACAGAUAUAUCCCCGAACUAUUGUAAAUGGUAUGCAAAUACCCUUCGUCAUACCAUUUACGGUAUCUGCAUACCAUUUACGAUAGUUCAAGGUAUGUUUCCUUUUUU	.........(((((((((...((((((((((((((((((((((.(((((..................))))).))))))))))))))))))))))..)))))))))........	(-43.80)
solyc-miR388	AUCUUACGUGGCACACUCGUGACU		4	chr4	-	53345825..53345848	AAUAAUUUUGUGUACUUUUUAUCUUACGUGGCACACUCGUGACUUCACGCAAUUGAGACGAUAUUUUGAUGUCACGUAGGUUAAAAAUGUGCACAAAAUUACAAAAAAAAAUAA	..(((((((((((((((((((.(((((((((((((.((((...((((......)))))))).....)).))))))))))).)))))).))))))))))))).............	(-37.00)
solyc-miR389	AUCUUUAUCUCACCAAUCAGACGA		4	chr7	+	58185374..58185397				ACUUACCAAUCGUUUGAUUGGUGAGAUAAAAUCGAUAAGAUAUUCUUAUGACUAAAUAACAUUUAUUAUUAUCUUUAUCUCACCAAUCAGACGAUCGUAAUUUUAUUUUAAUAC	..((((..((((((((((((((((((((((...(((((((((...((((......))))....)))).))))))))))))))))))))))))))).))))..............	(-37.40)
solyc-miR390	AUCUUUCUGACUUAUAUGACAUCU		4	chr4	-	50742819..50742842	UUUUUCUUUUAAUUUUAUAUAUCUUUCUGACUUAUAUGACAUCUAAAAAUCUCUCACGCAUCUUAACUGCGUGGAGUUAUAGAGUGUGUCAUGUAAGUUAAAAGAUGUACAAUA	.................(((((((((.(((((((((((((((((......(((.((((((.......)))))))))......)).)))))))))))))))))))))))).....	(-39.10)
solyc-miR391	AUCUUUUGUCUUAUGUGGCACACU		4	chr9	+	56347289..56347312	UUUUAUAUAUAAUAUUGUAUAUCUUUUGUCUUAUGUGGCACACUCCUUGCCUCUAUACAGUUGAGACGCGUGUGAGAUAUCUUAAUACCACGUAAGACAAAAAGAUGUACAAAA	..............(((((((((((((((((((((((((((((.....(((((.........)))..))))))).............))))))))))).)))))))))))))..	(-35.30)
solyc-miR392	AUCUUUUUAGCUUACGUGGCAUCC		4	chr9	+	67941892..67941915	UUCUUUUUGUAAUUUUGUGCAUCUUUUUAGCUUACGUGGCAUCCAAGUAUCUCCCACGCGCCUCAAUUGCGUGGAGUCACGGAGUGUGCCACCUAAGACAAAAGGUGUAUAAAA	............(((((((((((((((...((((.(((((((.(..((..((((.(((((.......)))))))))..))...).))))))).))))..)))))))))))))))	(-40.60)
solyc-miR393	AUGAAAUAUUUAUGAUGUCCACGU		4	chr1	+	83657197..83657220				CAUGCACUUUUUGAAAGUGUAUUUUAAAAAUAUAUAUGUGUGUCAUGUGGACACAUUACUAUUUAAAAUGAUGAAAUAUUUAUGAUGUCCACGUGGGCACAUAUAUAACUUUAA	.(((((((((...))))))))).(((((..(((((((((((.((((((((((((((...(((((.........)))))...))).))))))))))))))))))))))..)))))	(-38.70)
solyc-miR394	AUGAAAUGUUUCAAAUGACGUAUA		4	chr1	-	11572895..11572918				GGCCUAAAUGGGCGUUCAUACUUAUGUGUUUAAAUUUGAAGGAUGUAUACGCUGUUUGAGAGAAUCAUUAAUGAAAUGUUUCAAAUGACGUAUACAUCCCUCAAAUCGCUAGGC	.((((....)))).......((((.(((.....((((((.(((((((((((.(((((((((.(.(((....)))..).))))))))).))))))))))).))))))))))))).	(-37.60)
solyc-miR395	AUGAAGUCACAGAGUGUGUCACGG		4	chr2	+	42121999..42122022				UUUUUUUUCGUUAUAUUGUACACCUAUUUGACUUAUGUGACAUCCAAAUACUACCAUGCACCUCAAUUGCAUGAAGUCACAGAGUGUGUCACGGAAGUCAAAAGGUGUACAAAA	...............((((((((((.((((((((.((((((((......(((..((((((.......)))))).)))........)))))))).))))))))))))))))))..	(-40.00)
solyc-miR396	AUGACAAGCUACCAUAAUGUGAUG		4	chr12	-	6455045..6455068				UGACAUUGCUGGAAGUUCAUCGCAUUAUGGUAGCUUGUCAUCUUUUCUUUUUUUUUCCCCUCAAAAAAAGAUGACAAGCUACCAUAAUGUGAUGAAGUUCUAGUAGAUGUCAAG	((((((((((((((.(((((((((((((((((((((((((((((((...................))))))))))))))))))))))))))))))).)))))))).))))))..	(-66.80)
solyc-miR397	AUGACAAGUUGCGACUUUUAUGAA		4	chr12	+	57097188..57097211	UAUGAAGAGUUGCAACUUUUAUGACAAGUUGCGACUUUUAUGAAAGUUUCUGACCUUUUCAAAGAGUUGUAACUUCUCAAAGAGUUGUGACAUUUUUUAGAUAAAGCACAAUAA	...(((((((((((((((((.(((.((((((((((((((.((((((.........)))))))))))))))))))).))))))))))))))).))))).................	(-35.20)
				chr6	+	35315257..35315280				GUGUGAAUGAAAAAUGAAAAGUUGCAAAUUUGAUGAAGAGUUGCGACUUUUAUGAAAGGUUGUGACUUUUAUGACAAGUUGCGACUUUUAUGAAAAGUUGUGACUUUUAUGAAA	................(((((((((((.(((....(((((((((((((((((((((((.......))))))))).))))))))))))))....))).)))))))))))......	(-36.40)
solyc-miR398	AUGACGUGACCGAAUUAUAAUUGG		4	chr8	-	53136493..53136516	AUUUUUUUAUUAAAUAAUUGAUGACGUGACCGAAUUAUAAUUGGCCACGUCAUCAUUUGAUGAUGUGGCCAAAUUAUAAUUGGUCACGUGUCAAAAAUGGUUUUGUAAAAUCAC	....((((((.((((..(((((.((((((((.((((((((((((((((((((((....)))))))))))).))))))))))))))))))))))).....)))).))))))....	(-50.40)
solyc-miR399	AUGACUGCCGCGCUCGCCUUGGAC		4	chr5	+	34105000..34105023	AAAACGAAUGCUCCUUGCGAAUGACUGCCGCGCUCGCCUUGGACCCGACCGUGCUCGAAAUGGCGCGCCAGGCUCAUGCGACGCGCGGCGUCGUUGAGGAAUGCUACUUGGUUG	..(((.((.(((((((...((((((.(((((((((((....((.((...((((((......))))))...)).))..)))).))))))))))))))))))..))...)).))).	(-47.20)
solyc-miR400	AUGACUUGGUGAAUCAUGGCAG		4	chr4	+	15544635..15544656	AGCUGAUGCGGUGUCCCUGAAUGACUUGGUGAAUCAUGGCAGCUACGUUGUUGCUGCUUGUACCUGAGGGCACAUACGUGUCAUCUAGGGCUUUCAUCAAAGCCUGUCUGUG	((.(((((((((((((((.(.......((((......((((((.........))))))..))))).)))).)))).))))))).)).(((((((....))))))).......	(-35.70)
solyc-miR401	AUGACUUUAAUGAAGAGUUGCGAC		4	chr4	-	20396214..20396237				UUUAUGAAAAGUUGCGGCUUUAAUGAAGAGUUGUGACUUUUAUCAGAUGUUGUGACUUUUAUGAAAAGUUAUGACUUUAAUGAAGAGUUGCGACUUUUCAAAAAUUAUGCCAAA	....(((((((((((((((((.....(((((((((((((((...(((.((....)).)))...))))))))))))))).....)))))))))))))))))..............	(-35.60)
				chr10	+	44300312..44300335	UCGUAACUUCAAUAAAAGUUAUGACUUUAAUGAAGAGUUGCGACUUUUAUCAAAAGUUGUGACUUUUAUGAAAAGUUGUGAUUUUUAUGAAAAGUUGUGACUUUUAUGAAAAGU	.......((((.((((((((((((((((....((((((((((((((((...((((((....))))))...))))))))))))))))....))))))))))))))))))))....	(-36.40)	UUUAACAAAUAGUUGCGACUUUAAUGAAGAGUUGCGACUUCUAUUAAAACUCGUAACUUCAAUAAAAGUUAUGACUUUAAUGAAGAGUUGCGACUUUUAUCAAAAGUUGUGACU	..........((((((((((((....((((((((((((((.(((((((..(((((((((......))))))))).)))))))..))))))))))))))....))))))))))))	(-41.00)
				chr5	-	26186724..26186747	UGUAACUUUUAUGAAAAGUUAUGACUUUAAUGAAGAGUUGCGACUUUUAUCAAAAGGUGUGACUUUUAUGAAAAGUUGCGACUUUUAUCAAAAGGUGUGACUUUUAUGAAAAGU	....((((((...(((((((((..((((....((((((((((((((((...(((((......)))))...))))))))))))))))....))))..)))))))))...))))))	(-38.80)
				chr10	-	43954333..43954356				UUUUAUGAAAAGUUGCGAGUUUAAUGAAGAGUUGUGACUUUUAUAAAAAAUUGUAACUUUAAUAAAAGUUAUGACUUUAAUGAAGAGUUGCGACUUUUAUCAAAAGUCGUGACU	..........((((((((.(((....((((((((((((((((....(((.((((((((((....)))))))))).)))....))))))))))))))))....))).))))))))	(-35.00)
solyc-miR402	AUGACUUUUAUGAAAAGUUGUGAC		4	chr10	+	48045661..48045684	UGCGACUUUUAUCAAAAGUUAUGACUUUUAUGAAAAGUUGUGACUUUAAUGAAGAGUUGCGAUUUUUAUCAAAAGUUGUGACUUUAAUGAAGAGUUGCGACUUUUAUCAAAAGU	((((((((((....(((((((((((((((...(((((((((((((((.....)))))))))))))))...)))))))))))))))....))))))))))((((((...))))))	(-40.10)
solyc-miR403	AUGACUUUUAUGAAAGGUUGUGAC		4	chr1	-	72308256..72308279	UGCAACUUUUAUGAAAAGUUAUGACUUUUAUGAAAGGUUGUGACAUUUCCAAAGGGUCGCAACUUUUUCAAAUAGUCAUAGCUUUUCUGGUAAGGCACAAUGAAUAUUUGUUUA	(((..(((....((((((((((((((.....(((((((((((((...........))))))))))))).....))))))))))))))....)))))).................	(-36.40)
solyc-miR404	AUGACUUUUAUGGAAAGUUGUGAC		4	chr11	+	17250659..17250682				UUAUGAAGAGUUGUGGCUUUUAUGAAAUGAUGCGACUUUUAUGAAAAGUUGUGACUUUUAUAAAAAAGUUAUGACUUUUAUGGAAAGUUGUGACUUUUAUGAAAGAUGAUGACC	.........(((((.((((((((((((.(..(((((((((...((((((((((((((((....))))))))))))))))...)))))))))..)))))))))))).).))))).	(-37.00)
				chr1	-	76658805..76658828				UUUAUGAAAUGUUGCGACUUUGAUGAAAAGUGGUGACUUUUAUGAAAAGUUGCAAUUUUUAUGAAAAGUUAUGACUUUUAUGGAAAGUUGUGACUUUUAUGAAAGGUGACGACC	(((((((((.(((((((((((....((((((.((((((((((((((((.......)))))))).)))))))).))))))....)))))))))))))))))))).(((....)))	(-38.50)
				chr6	+	25156570..25156593				UUUAUGAAAUGUUGCGACUUCUAUGAAAAGUUGUGACUUUUAUGAAAAGUUGCGACUUUUAUGAAAAGUUAUGACUUUUAUGGAAAGUUGUGACUUUUAUGAAAGGUGACGACC	(((((((((.((((((((((((((((((.((((((((((((...((((((....))))))...)))))))))))))))))))).))))))))))))))))))).(((....)))	(-41.10)
				chr5	+	7280824..7280847				UUUAUGAAAAGUUACGACUUUUAUGAAAAGUUGUGACUUUUAUGAAAAGUUGCGACUUUUAUGAAAAGUUAUGACUUUUAUGGAAAGUUGUGACUUUUAUAAAAAGAUGAUGAU	(((((((((.((((((((((((...((((((((((((((((...((((((....))))))...))))))))))))))))...)))))))))))))))))))))...........	(-40.40)
solyc-miR405	AUGAGUUAGGCUCAAGAACUAAUU		4	chr2	+	50627228..50627251				ACUUUGCUAUGAUACCAUGUUAAAUUAGGUCUUAGGCGUAACUCAUACUCCAAAAGCUAGUUCUUGGGGUAUGAGUUAGGCUCAAGAACUAAUUUAACAUGAUAUCAGACAGAA	..((((...(((((.(((((((((((((.((((.(((.(((((((((((((((..........))))))))))))))).))).)))).))))))))))))).)))))..)))).	(-53.60)
solyc-miR406	AUGAUAGUGGAACCCUAUUGGUGU		4	chr6	+	36802470..36802493				UGUCACAUUGCACGCCAAUAGAGCUUCACUGCCAUAUAGACUAAAAGAAAAAAGGGUUUCACGCCAAUAUAUGAUAGUGGAACCCUAUUGGUGUACAAUGUGGCAUCCACAUGA	((((((((((.((((((((((.(.(((((((.((((((........((((......)))).......)))))).))))))).).)))))))))).)))))))))).........	(-42.70)
solyc-miR407	AUGAUCUAGCUUUUGGGAUUGAGU		4	chr9	-	54763574..54763597				UCAGUUGUAGUAGCUCUGUAAUUGAGUCCCACAUAGAUGGUGGGAUGAGGACUUGGGAGAUCUUUCUUUCAUGAUCUAGCUUUUGGGAUUGAGUUAGGCUACCCCAUGUUGGGU	.........((((((...(((((.(((((((..(((((.((((((.(((((((....)).))))).)))))).))))).....))))))).)))))))))))((((...)))).	(-39.40)
solyc-miR408	AUGCAACAUUUAUGAUGUCUACGU		4	chr10	+	1143826..1143849				CCAUGCACUUUUUAAAAGCAUAUUCUAAAGGUAUAUAUAUGUCCACGUGGACACAUUACUAUUUAAAAUGAUGCAACAUUUAUGAUGUCUACGUGGACAUAUAUAUACCUUUAA	..((((...........))))....(((((((((((((((((((((((((((((((.........(((((......)))))))).)))))))))))))))))))))))))))).	(-47.80)
solyc-miR409	AUGCAAUAUUUAUGAUGUCCACGU		4	chr6	+	191483..191506				GCUAUAUGUGAAAAUUUUCCUAUUUUAAAGGUAUAUAUGUGUCCACGUGGACACAUUACUAUUUAUAAUAAUGCAAUAUUUAUGAUGUCCACGUGACACAUAUAUAACUUUAAA	.......................(((((((.((((((((((((.((((((((((((...(((((((....))).))))...))).))))))))))))))))))))).)))))))	(-37.50)
				chr3	+	9555112..9555135				CUCUGCACUUUUUAAAAGUGUAUUCUAAAUGUAUAUAUGUGUCCACAUGUACACAUUACUAUUUAAAUUGAUGCAAUAUUUAUGAUGUCCACGUGGGCACAUAUAUACCUUUAA	...((((((((...))))))))...((((.((((((((((((((((.((.((((((...((((...........))))...))).))).)).)))))))))))))))).)))).	(-35.50)
				chr11	+	7299871..7299894				CCUGCACUUUUUAAAAGUAUAUUUUAAAGGUAAUAUAUGUGUGCACGUGGAAACAUUACUAUUUAAAAUAAUGCAAUAUUUAUGAUGUCCACGUGAGCACAUAUAUACCUUUAA	.....(((((...))))).....(((((((((.(((((((((.((((((((..(((((.((..((...........))..))))))))))))))).))))))))))))))))))	(-35.00)
solyc-miR410	AUGCAAUAUUUAUGAUGUUCACGU		4	chr9	+	67165233..67165256				UCAUGCACUUUUUAAAAGUAUAUUUUAAAGAUAUAUAUGUGCCCACGUGGACACAUUACUUUUCAAAAUGAUGCAAUAUUUAUGAUGUUCACGUGGACACAUAUAUAUCUUUAA	......(((((...))))).....(((((((((((((((((.((((((((((((((.....((((......)).)).....))).))))))))))).)))))))))))))))))	(-39.70)
				chr12	+	4553447..4553470				CCCUAUACUAUUUAAUAAUGUAUUUUAAAGGUAUAUAUGUGUCCGUGUAGACAUAUUAUUAUUUAUAAUAAUGCAAUAUUUAUGAUGUUCACGUGGGCACAUAUAUACCUUUAA	....((((.(((....))))))).((((((((((((((((((((((((.(((((..((.(((((((....))).))))..))..))))).))))))))))))))))))))))))	(-36.30)
solyc-miR411	AUGCACUGAUGACUUGCAGUGACU		4	chr3	-	23734433..23734456	UCUCCACUUGAUUGAUUUUCAUGCACUGAUGACUUGCAGUGACUAUAGUUAGAUUUUCACUUAGUCACUGCAAUUCAUUAGUGUAUGAGAACUGGUCCAGUGAAAAAGGUGCGG	....((((.(((((.(((((((((((((((((.((((((((((((.(((.........))))))))))))))).))))))))))))))))).))))).))))............	(-51.10)
solyc-miR412	AUGCCAUGUAGGACACGUGUGUCU		4	chr7	+	2695714..2695737				AAUUUGUAUAAAAUUGAACAAAUAGACACAUUUGUCCUACAUGGUAAUUUUGUGUCUUACAUGGCGUCUUAUGCCAUGUAGGACACGUGUGUCUACUUGUUCAAUUAUAUUAAA	..((((.(((.((((((((((.(((((((((.((((((((((((((......((((......)))).....)))))))))))))).))))))))).)))))))))).)))))))	(-51.30)
solyc-miR413	AUGCUCCUCGUUAUGAAAGUGACU		4	chr4	+	65020437..65020460	UUUUGUCAUUUGGUGCUGAUAUGCUCCUCGUUAUGAAAGUGACUCAUAUAUAUUUUUACCGUCAUAAAGGAGGGUAUACCAACUCUAGAUGACAAAGUUGAGGGGUAUCUCAGA	(((((((((((((.(.((.(((((.((((.((((((..((((.............))))..))))))..))))))))).)).).)))))))))))))((((((....)))))).	(-37.20)
solyc-miR414	AUGCUCUAAUUUAUGGACGACAGG		4	chr4	+	5301975..5301998				AUUAGUGCCCCUGCCAUUAUACUUUGGGGACAUUGGUGCUCCUGCCCUUUCGUUAGAGUGAAGGGCAGAUAUGCUCUAAUUUAUGGACGACAGGGACACCAAUGUCCCAAAAGA	..((((((....).)))))..((((.((((((((((((.(((((.....(((((.((((..((((((....)))))).))))...)))))))))).)))))))))))).)))).	(-44.70)
				chr6	+	44525888..44525911				AUUGGUGCCCCUGCCGUCAUACUUUGGGGACAUUAGUGCCCCUGCCCCUUCGUUAGAGUAAAGGGCAUAUAUGCUCUAAUUUAUGGACGACAGGGACACCAAUGUCCCAAAAGA	(((((((.(((((.(((((((..((((((.(((..((((((.(((.(........).)))..))))))..)))))))))..))).)))).))))).)))))))...........	(-45.30)
				chr1	+	63966674..63966697				AUUGGUACCACUGUCGUCAUACUUUGGGGAUAUUGGUGCCCCUGCCCCUUCGUUAGAGUGAAGGGCUUAUAUGCUCUAAUUUAUGGACGACAGGGACACCAAUAUUCCAAAAGA	.....................((((.((((((((((((.(((((.....(((((.((((..(((((......))))).))))...)))))))))).)))))))))))).)))).	(-40.90)
				chr5	+	6896550..6896573				AUUGGUACCCCUACCGUCAUACUUUGGAGAAAUUGGUGCCCCUGCCCCUUUGUUAGAGUCAAGGGCAUGUAUGCUCUAAUUUAUGGACGACAGGGACACUAAUAUCCCAAAAAA	((((((..((((..(((((((..((((((......((((((.((.(.((.....)).).)).)))))).....))))))..))).))))..))))..))))))...........	(-36.10)
solyc-miR415	AUGCUCUAGUUUUUGAACAGCAGA		4	chr6	+	44151463..44151486				GGGAUAUCGAUGUUUCUUUUAUUCGAAAACUUGAUCAUAUAUGUCUUGUCAGAUCGGUGAAUGGAUAUAUAUGCUCUAGUUUUUGAACAGCAGAGACACCAAUGUCUGAAAAAU	.((((((.(.(((((((.((.((((((((((.((.(((((((((((..(((......)))..))))))))))).)).)))))))))).)).))))))).).)))))).......	(-39.30)
solyc-miR416	AUGGAGUCACGGAGUGUGCCACGU		4	chr12	+	1837144..1837167				AUUUUUUUUGUAAUUUGUGCACCUUUUUGGCUUACGUAGCAUCCAAAUAUCUCCCACGCGCCUCAAUUGCAUGGAGUCACGGAGUGUGCCACGUAAGACAAAAAGGUGUACAAA	.............((((((((((((((((.(((((((.((((((......((((...(((.......)))..))))....)))...))).))))))).))))))))))))))))	(-42.30)
				chr5	+	22105245..22105268				UUUUUUUUUAUAAUUUGUACACCUUUUUGACUUAUGUGGCAUCCAAAUAUCUCCCACGUGCCUCAAUUGCAUGGAGUCACGGAGUGUGCCACGUAAGACAAAAGGUGUAGAAAA	.............(((.((((((((((.(.((((((((((((((......((((...((((.......))))))))....)))...))))))))))).))))))))))).))).	(-40.60)
				chr3	+	57775319..57775342				UUCUUUUUGUAAUUUUGUGCACCUUUUUGGCUUACGUGGUAUCCGAAUAUCUCUCACGCGCCUCAAUUGUAUGGAGUCACGGAGUGUGCCACGUAAGACAAAAGGUGUAUAAAA	............(((((((((((((((.(.(((((((((((((((.....(((.((.(((.......))).)))))...))))...))))))))))).))))))))))))))))	(-41.90)
				chr7	+	63825860..63825883				CAUUAUUUGUAAUUCUGUACACCUUUUUGGCUUACAUGGCAUUCAAAUAUCUCCCACACGCCUCAAUUGCAUGGAGUCACGGAGUGUGCCACGUAAGCCAAAAGGUGUGCAAAA	...............((((((((((((.(((((((.((((((........((((...((.((..........)).))...)))).)))))).)))))))))))))))))))...	(-43.50)
solyc-miR417	AUGGCACUAUUUUGUGAGCCCAAC		4	chr5	+	61679007..61679030	UUCAUCCCUUUUCGACCUACAUGGCACUAUUUUGUGAGCCCAACGCUAGUUGAUUUCUUUUUCAAGCUAGUGCCACGUAGGCCAAAAGGGGUAAAAAAUUAGUUAUAAAAUAAA	...(((((((((.(.(((((.((((((((.((((.(((..((((....))))....)))...)))).)))))))).)))))).)))))))))......................	(-38.00)
				chr4	+	27671700..27671723	UUUACCCCUUUUUAGCCUACAUGGCACUAUUUUGUGAGCCCAACGAUGGUUGAUUUUUUUUUCAAACUAGUGCCACGUAGGCUAAAAAGGGGUAGAAAAUUACUUCAGGGGGGU	((((((((((((((((((((.((((((((.((((.(((..((((....))))......))).)))).)))))))).)))))))))))))))))))).....(((((...)))))	(-52.70)
solyc-miR418	AUGGGCCUUGUUGAAUGGCGUAUG	miR160	2	chr5	-	66284829..66284852				GAUACAAGUCGUGUACACGUAUAUGCCUGGCUCCCUGUAUGCCAUUUGCAAAGCUCACCGUAAUAUAUCGAUGGGCCUUGUUGAAUGGCGUAUGAGGAGCCAAGCAUAUUCCGA	.((((.....))))...((.((((((.(((((((.((((((((((((((((.(((((.((........)).))))).))).))))))))))))).))))))).))))))..)).	(-49.40)
solyc-miR419	AUGGGUCUGAAGAGGUCUGAAUGA		4	chr10	-	57262465..57262488				GAUCUGAAUUCAAAUCAUUCAGAUUCAGCCCAUUAAGUUCAUUUGUUUUAUUUUUAAGAAAAACCUCUUGAUGGGUCUGAAGAGGUCUGAAUGAAUCAGAUCUAUAGGAGUCUC	(((((((.......(((((((((((((((((((((((........(((((....))))).......))))))))).))))....)))))))))).)))))))............	(-37.50)
				chr7	-	4713130..4713153				GGUCUGAAUUUGAAUCAUUCAGAUUCAACCCAUUAAGUUCAUUUGUUUUAUUUUUUAAAAAAACUUCUUAAUGGGUCUGAAGAGGUCUGAAUGAAUCAGAUCUAGGAGACUCUU	(((((..((((((.(((((((((((((((((((((((........(((((.....)))))......)))))))))).)))....)))))))))).)))))).....)))))...	(-36.90)
				chr11	+	11385349..11385372				UAGGUCUGAAUCUGAAUCAUUCAGAUUCAGCCCAUUAAGUGCAUUUGUUUUAUAUUUUAAAAGCCUCUUAAUGGGUCUGAAGAGGUCUGAAUGAAUCAGAUUUGCAGGAAACUC	....(((((((((((.(((((((((((((((((((((((.((.((((..........)))).))..))))))))).))))....)))))))))).)))))))..))))......	(-43.30)
solyc-miR420	AUGGGUGGGCUAGACCAUAUUGAC		4	chr2	+	39600264..39600287				UGGCCCACACAAAAAAUGGGCUAGCCCGGCCUGAUCCGUAAAAUGUCAAAGCCUAUAUGGAUUAGCCCUAAUGGGUGGGCUAGACCAUAUUGACAGCUCUAAUAAAUACAGGUU	(((((((.........)))))))....((((((..........(((((......((((((.(((((((........))))))).))))))))))).............))))))	(-35.60)
solyc-miR421	AUGGUAUCGUGAGAUGGAAUCAGC	miR1886	1	chr0	-	17645852..17645875	ACUUAGUAGGCGUUCAGGAUAUGGUAUCGUGAGAUGGAAUCAGCGUCUGGACAUGCGAUUUUAUGUUGAUUCCAUCUAUGAUUUCAUAUCAUGAGAUGUGAUAAAAUAUUCUUC	.........(((((((.(((((((.(((((.(((((((((((((((..((((....).))).)))))))))))))))))))).))))))).))).))))...............	(-36.60)
				chr12	+	9006576..9006599	AUGCGAUAUUAUAUCACGAUAUGGUAUCGUGAGAUGGAAUCAGCGUUUAGACAUGUGAUUUCACGCUAAUUUCAUCUCAUGAUAUGGAAUCAUGAGAUGUGAUUUAAUACGAAA	...((.(((((.((((((((.(.(((((((((((((((((.((((((((......)))....))))).))))))))))))))))).).))).......))))).)))))))...	(-38.30)
				chr7	+	65091038..65091061	AUGUGAUACCAUAUCAUUAUAUGGUAUCGUGAGAUGGAAUCAGCGUUUAGAUAUGUGAUUUUACGCUAAUUCUAUCUCAUGAUUUCAUAUAAUGAGAUGUGAUAUCAUAUUAUC	((((((((.(((((((((((((((.(((((((((((((((.(((((..((((.....)))).))))).))))))))))))))).)))))))))))..)))).))))))))....	(-49.70)
				chr2	-	35690698..35690721	AUGUAAUACCAUAUCAAGAUAUGGUAUCGUGAGAUGGAAUCAGCGUUUGGACAUGCGAUUUUACGCUGGCUCCAUCUCAUGAUUUCAUAUCAUGGGAUAUGAUUCUAUAUUCUC	.........((((((..(((((((.(((((((((((((.((((((((((......)))....))))))).))))))))))))).)))))))....)))))).............	(-45.90)
solyc-miR422	AUGGUGUCUCAAAAUAUCAAG		4	chr7	-	3670785..3670805	CAGUCAAUUCUUUUCAGUAAAUGGUGUCUCAAAAUAUCAAGCUACUUUUGAAAACGGUAACAGUUUAUCAACAGUAGCUUGAUAUUUUGAGACACCAUUUACUGCACAUAU	..............((((((((((((((((((((((((((((((((.((((((((.......)))).)))).)))))))))))))))))))))))))))))))).......	(-57.70)
				chr7	+	3670728..3670748	UAGCUUGAUAUGUGCAGUAAAUGGUGUCUCAAAAUAUCAAGCUACUGUUGAUAAACUGUUACCGUUUUCAAAAGUAGCUUGAUAUUUUGAGACACCAUUUACUGAAAAGAA	..............((((((((((((((((((((((((((((((((.((((.((((.......)))))))).)))))))))))))))))))))))))))))))).......	(-57.60)
solyc-miR423	AUGUAAGGAUAUGACACAUGAGCC		4	chr9	-	1188115..1188138				UAACAAACUAAUUCUUGAGGUUGAGUUAGGCGCAUGUGUCAUAUCUUUACAUGGUCUGACAUCUGAGACCAUGUAAGGAUAUGACACAUGAGCCCAACUCAUCCCAAGAGUUAG	.......((((((((((.((.((((((.(((.(((((((((((((((((((((((((........))))))))))))))))))))))))).))).)))))).))))))))))))	(-72.20)
solyc-miR424	AUGUAGGACAUGUGUGUCUACUUG		4	chr12	-	66461910..66461933				GUAUAAAAUUGAGCAAAUAGACACAUUCGUCCUACAUGACAUCCUGCAUGGCGUCCUACGUGUAUUAGUCAUGUAGGACAUGUGUGUCUACUUGUUUAAUUUUAUUCAUGUUUA	(.((((((((((((((.(((((((((..((((((((((((....((((((........))))))...))))))))))))..))))))))).)))))))))))))).).......	(-52.90)
				chr6	-	25021699..25021722				AUAUAAAAUUGAAUAUUAGACACAUAUGUCCUAUAUAACACCCUACGUGGGGUCUUACGUGCGUUAUGUUAUGUAGGACAUGUGUGUCUACUUGUUCAAUUUUAUAUAAAUUUU	(((((((((((((((.((((((((((((((((((((((((....(((((.(......).)))))..))))))))))))))))))))))))..))))))))))))))).......	(-57.10)
solyc-miR425	AUGUAGGCUCAGGCUAUGACUGCC		4	chr3	+	68859018..68859041	AGAUGGCACAUGCCAUCACGAUGUAGGCUCAGGCUAUGACUGCCCAAGUAAACCGACAGGAUGUUCAGAGGGAGAACCCACCUGUUUGCAGCAUGGCUGACAGACUGCGUGAUU	.((((((....))))))...((((((.((..(((((((.((((...........((((((..((((.......))))...)))))).)))))))))))...)).))))))....	(-39.50)
solyc-miR426	AUGUAUCUAGAGUGAUUCACAUGU		4	chr6	+	32354271..32354294				UGUAAGCAUUGCAAGCAAGAUUCGUAUGUAUCUCAGAGGCAUGUGAAUCACAUUAAAUGCAUGUAUAUGUAUGUAUCUAGAGUGAUUCACAUGUAUAUGGGAUACCAAAUACAU	(((..((...))..)))......((((((((((((...(((((((((((((.(((.(((((((......))))))).))).)))))))))))))...))))))))...))))..	(-40.90)
solyc-miR427	AUGUAUCUAGUGUGAUUCACAUGU		4	chr4	+	49802603..49802626				CUCUCCAAUGUAUUUUUUAUCUGAGGUACAUGUGAAUUACACUGGAUACAUACAAAUUCACAUAUGUAGUAUGUAUCUAGUGUGAUUCACAUGUAUAUCGGAUACAUGAUUAUA	.................(((((((.((((((((((((((((((((((((((((...............)))))))))))))))))))))))))))).)))))))..........	(-50.20)
solyc-miR428	AUGUCAUGUAGGACACGUGUGUCU		4	chr9	+	5548472..5548495				AAAAUUGAAUAGUUAGACUCAUUUGUUCUACAUGGCAAUUUUGUGUCCUACGUGACUAACUAUGUGUAUCAUGUCAUGUAGGACACGUGUGUCUACUUGUUCAAUUUUAUGUAA	((((((((((((.(((((.(((.((((((((((((((......((...((((((......))))))...)))))))))))))))).))).))))).))))))))))))......	(-41.90)
				chr12	-	4948930..4948953				AAAAUUGAACAAAUUGACACAUUCGUCCUACAUGACAAUUUUGUGUCUUGUGUGGCGUCCUACAUAUAUCAUGUCAUGUAGGACACGUGUGUCUAUUUCUUUAAUUUUAUACAA	(((((((((.((((.(((((((..(((((((((((((......((...(((((((....)))))))...)))))))))))))))..))))))).)))).)))))))))......	(-43.50)
				chr5	-	62031714..62031737				AAAAUUAAACAAACUGACGCAUUCAUCCUGCAUGACAUUCUACAUGGAAUUUUUGUAUCCUAUGUGUAUCAUGUCAUGUAGGACACGUGUGUCUACUUGUUUAAUUUUAUAUAA	((((((((((((...(((((((...(((((((((((((..((((((((.........)))...)))))..)))))))))))))...)))))))...))))))))))))......	(-44.40)
				chr8	-	5389605..5389628				CAUGUAGACACAUGAUUCCUACAUGGCAUAAUACGCAAGACACCACGUAGGAUAAAAAAUGACAUGUUGGAUGUCAUGUAGGACACGUGUGUCUAUUUAUUUAAGUUUAUACAA	...(((((((((((..(((((((((((((.............((((((.(............)))).))))))))))))))))..)))))))))))..................	(-35.50)
solyc-miR429	AUGUCAUGUAGGACAUGUGUGUCU		4	chr2	+	28866247..28866270				AAUAGACUCAUGAGUCCUACGUGGCACAAUACAUGUAGUUUACCAUGUAGGACAAAAAAUAACGUGUAGGAUGUCAUGUAGGACAUGUGUGUCUAUUUGUUCAAUUUAUACAAA	(((((((.((((.(((((((((((((...(((((((.((((.((.....)).....)))).)))))))...))))))))))))).)))).))))))).................	(-40.30)
				chr7	-	57827870..57827893				GUCAUUACAAUAGCUAGACGCAUGAGCCCUACGUGACACAAUACACGUAGGAAAAAAAAUUACAUGUACGAUGUCAUGUAGGACAUGUGUGUCUAUUUGUUCAAUUUUAUACAA	........(((((.((((((((((.(.(((((((((((...((((.((((.........)))).))))...))))))))))).).)))))))))).))))).............	(-36.30)
solyc-miR430	AUGUCAUGUAGGACUCAUGUGUUU		4	chr3	+	4052324..4052347				AGUCGAACAAAUAAAUAUACAUGUCCUACAUGACAUUCUACAUGUCAUUUUUUGUCCUUUGUAGCGUCCUAUGUCAUGUAGGACUCAUGUGUUUACUGUUCUACUUUAUCGGAC	(((.(((((..((((((((...((((((((((((((.(((((.(.((.....)).)...)))))......))))))))))))))...)))))))).))))).))).........	(-36.10)
solyc-miR431	AUGUGACACUAGCUUGAAAAAAAA		4	chr0	+	17093697..17093720	UUUCUACCCUAUUUCGACUUAUGUGACACUAGCUUGAAAAAAAAUAUCAAUACACGCUAGGCCCAGAAGAUAGUGUCACGUAAGCUGGAAAAGGGUAGAAAAUUAUUUAUAAAA	((((((((((.(((((.((((((((((((((.(((...............................))).)))))))))))))).))))).)))))))))).............	(-40.07)
				chr3	-	66752558..66752581	UUUCUACCCCUUUUCAACCUAUGUGACACUAGCUUGAAAAAAAAGUCAUUUACCGUUGGAUCCACAAGAUAGUGUCAUGUAGGCCGAAAAGGGGUAAAAAAUUAUUAAUAAUAU	....(((((((((((..((((((((((((((.((((.........(((........))).....)))).))))))))))))))..)))))))))))..................	(-41.20)
				chr7	-	3444764..3444787	UUUCUACCCUUUUUCGGCAUAUGUGACACUAGCUUGAAAAAAAAAAGUCAACCAGCAUUAAGCCCACAAGAUAGUGUCACGUAGGCAGAAAAGGAGUAGAAAAUAUCAAUAAAA	((((((((((((((..((.((((((((((((.((((..........((......))..........)))).)))))))))))).)).))))))).)))))))............	(-37.90)
				chr5	-	50851518..50851541	UUUCUACCCCUUUUCCGCCUAUGUGACACUAGCUUGAAAAAAAAAGUCAACCAACGUUGGAUCCACAAAAUAGUGCCACGUAGGCCGAAAAGGUGUAGAAAAUUACUAAUUAAA	(((((((.(((((((.(((((((((.(((((..(((..........(((((....))))).....)))..))))).))))))))).))))))).))))))).............	(-41.90)
				chr7	-	59857566..59857589	UUUCUAUUCCUUUUCGGCCUAUGUGACACUAGCUUGAAAAAAAAAUCAAUCAACAUUGGGUCCACAAGAUAGUGCCACCACGUAGGCCAAAAAGGGGUAAAAAAUUAUUAAUAA	....((((((((((.((((((((((.(((((.((((.........(((((....))))).....)))).)))))....)))))))))).))))))))))...............	(-35.50)
				chr3	+	5394139..5394162	UUUCUACCCCUUUUUGGCCUAUGUGACACUAGCUUGAAAAAAAAAGUCAACCAGCAUUGGGUCCACAAGAUAGUGCCACGUAGGUCGAAAAUGGGUAAAAAAUUAUUAAUAAAA	....(((((.(((((((((((((((.(((((.((((..............(((....))).....)))).))))).))))))))))))))).))))).................	(-38.80)
				chr7	-	3270428..3270451	UUUUUACCCCUUUUCAACCUAUGUGACACUAGCUUGAAAAAAAAUCAAUAAGUGUUGGACCAACAAAAUAGUGUCACAUAGGCCAAAAAGGGUAGGAAAUUAUUAAUAAAAUGA	(((((((((.((((...((((((((((((((..(((........(((((....))))).....)))..))))))))))))))...)))))))))))))................	(-35.40)
				chr3	-	393962..393985	UUUCAACUCAUUUUCGGUCUAUGUGACACUAGCUUGAAAAAAAAGGCAAUCACCGUUGAACCCACAAGAUAGUGUCAUGUAGGCCGAAAAAGGGUAGAAAAUUAUUAAUAAAAU	((((.((((.(((((((((((((((((((((.((((........((......))..........)))).))))))))))))))))))))).)))).))))..............	(-42.60)
solyc-miR432	AUGUGACACUAUCUUGUGGGCCCA		4	chr6	+	38695388..38695411	UUUCUACCCCUUUUCAGCCUAUGUGACACUAUCUUGUGGGCCCAACAUUGGUUGACUUUUUUUUCUUCAAGUGAGUGCCAUGUAGGCCGAAAAAGGGUAGCAAAUUACUUAUAA	...((((((.(((((.(((((((((.((((..((((.(((..((((....)))).........))).))))..)))).))))))))).))))).))))))..............	(-39.20)
				chr4	-	53389..53412	UUUUUACCCCUUUUCGGCCUAUGUGACACUAUCUUGUGGGCCCAACGAUGGUUGACUUUUUUUCCAAACCAGUGCCACGUAGGCUAAAAAGGGGUAGAAAAUUACUUAUGAAUU	((((((((((((((.((((((((((.((((......((((..((((....))))........))))....)))).)))))))))).))))))))))))))..............	(-43.90)
				chr3	+	59625730..59625753	UUUCUACCCCUUUUCGGCGUAUGUGACACUAUCUUGUGGGCCCAAUGUUGAUUGACUUUUUUUUCAAACUAGUGCCACGUAGGCCGAAAAGGAGUAGAAAAUUACUUAUAAAAU	(((((((.((((((((((.((((((.(((((..(((......((((....))))..........)))..))))).)))))).)))))))))).)))))))..............	(-42.20)
				chr3	-	63526964..63526987	CUUUUCUACCCUUUUUGUCUAUGUGACACUAUCUUGUGGGCCCAACGUUGGUUGAUUUUUUUUCAAGCUAGUGUCACGUAGGCCAAGAAGGGGUAGAAAAUUACUUAUAAAAUA	.((((((((((((((((((((((((((((((.((((......((((....)))).........)))).)))))))))))))))..)))))))))))))))..............	(-48.40)
				chr3	+	60576666..60576689	UUUUUACCCUUUUUUAGCUUAUGUGACACUAUCUUGUGGGCCCAAUGAUGGUUGACUUUUUUUUUCGAACUAGUGUCACAUAGGCUUAAAAAAGGGUAGAAAAUUACAUAUAAA	(((((((((((((((((((((((((((((((....((.((((.......)))).))..............))))))))))))))).))))))))))))))))............	(-45.30)
				chr1	-	91704730..91704753	UUUUUAUUCCUUUUCGGCCUAUGUGACACUAUCUUGUGGGCCCAACGCUGGUUGACUUUUUUUUCAAGCUAGUGCCACGUAAGUCGAAAAGGGAUAGAAAAUUACUUAUAAAAU	((((((((((((((((((.((((((.(((((.((((......((((....))))..........)))).))))).)))))).))))))))))))))))))..............	(-41.60)
				chr5	-	44346457..44346480	UUUUUACCCUUUUUUAGCCUAUGUGACACUAUCUUGUGGGCCCAAUGAUGAUUGACUUUUUUUUUCAAACUAGUGCCACGUAAGCUAAAAAGGGGUAGAAAAUUACUUAUAAAA	((((((((((((((((((.((((((.(((((..(((......((((....))))...........)))..))))).)))))).)))))))))))))))))).............	(-36.70)
solyc-miR433	AUGUGAGCUCAUUUUGUAACGGCA		4	chr1	+	23238249..23238272				AUGGUUUGAUAUACCCCUCAACUUUUUCAUUUGGAGCUGAUAUACCGCUCGUUAUGAAUGUGGCUCAUAUAUGUGAGCUCAUUUUGUAACGGCAGGGGUAUAUCAGCUCUAAAU	..(((.......))).............((((((((((((((((((.(((((((((((.(((((((((....)))))).))))))))))))..)).))))))))))))))))))	(-48.80)
solyc-miR434	AUGUGGCAUUUAAAGAAAUGAAAA		4	chr11	-	13605167..13605190				UAUGGGUCCGGAUAUCUUUUCAUUUUUAUAUGAAUGUCAUGUGAUAAGGUCAAAAUGACAUGACAAUUUCAUGUGGCAUUUAAAGAAAUGAAAAAAUAAGUUGGAUAUGUCCAA	..(((((((((.(((.(((((((((((...((((((((((((((....((((........))))....)))))))))))))).))))))))))).)))..))))))....))).	(-35.10)
solyc-miR435	AUGUGUCAUAAUCUUAUCCACCGA		4	chr12	-	39718..39741	CUUUAUACUAAGGGACAUACAUGUGUCAUAAUCUUAUCCACCGAUCGACAUUUAUUAAAUAUUGGAUCGAAGGAUAAGAUUGCACUACGUGUCCCUAUUUUGUCAUCCAUUAGA	..........((((((((....((((...((((((((((..(((((..................)))))..))))))))))))))...))))))))..................	(-35.20)
				chr10	-	49682225..49682248	CUUCAUUCUAACGGACAUACAUGUGUCAUAAUCUUAUCCACCGAUCCGACAUUUAUUGACGGAUAAGAUAACGCCCGUGUGUCCCUAUUUAGUCUUCGCUUAGAGUGAAGAGCA	(((((((((((.((((((((..((((....(((((((((..((((.........))))..))))))))).))))..))))))))...............)))))))))))....	(-35.90)
solyc-miR436	AUGUUGUUCAGACUCUUCAAAAAU		4	chr12	-	65081589..65081612				GUCAAACAUGGCGCGAAUCGAUAUUUUGAAGAGUCUGAACAACGUAAGCCUAAAACUAGGAGAAUAAUCUAUGUUGUUCAGACUCUUCAAAAAUGUCAUAUGGAAUACGUGUCG	.........(((((((.((.((((((((((((((((((((((((((..((((....)))).........))))))))))))))))))))))......)))).)).).)))))).	(-43.90)
solyc-miR437	AUGUUUUAGGAGUAAAAUGUU		4	chr3	-	71249689..71249709				AUUGACAUACGUUACUCACAGUAACAUUUUGCUCCUAAAACAUUACUGUAGUAAAACGUUACUCAAAAUAAUGUUUUAGGAGUAAAAUGUUACUUACAGUAACGUAUAUCA	..(((.((((((((((...((((((((((((((((((((((((((.((.(((((....)))))))...))))))))))))))))))))))))))...)))))))))).)))	(-52.40)
				chr3	-	67510092..67510112				UGUAAGUAACGUUUUACUCCUAAAACAUUAUUUUCAGUAACGUUUUACUCCUAAAACGUUACUAUGAGUAAUGUUUUAGGAGUAAAAUGUUACUGUGAGUAACGUAUAUCA	....(((((((((((((((((((((((((((((..((((((((((((....))))))))))))..))))))))))))))))))))))))))))).................	(-52.20)
				chr10	+	51369368..51369388				UCAAAGUAACGUUUUACUCCUAAAAUAUCAGUGUGAUUAACGUUUUAGGAGUAAAACGUUACUCAAAAUGAUGUUUUAGGAGUAAAAUGUUACUUAUAGUAAUAUAUAUAA	...(((((((((((((((((((((((((((...(((.((((((((((....)))))))))).)))...)))))))))))))))))))))))))))................	(-50.50)
solyc-miR438	AUUACAUGUAGGACAUGUGUGUCU		4	chr1	+	4489290..4489313				UCAAACUUUUAUAAAAUUGAACAAGUAGGUACAAGAGUCCUACGUGGCACAAUUGCAAGUAGGACAAAAAAUUACAUGUAGGACAUGUGUGUCUAUUUGUUCAGUUUUAUACAA	.........((((((((((((((((((((((((...((((((((((......((((......).))).......))))))))))...))))))))))))))))))))))))...	(-42.10)
solyc-miR439	AUUACUAGAUCUUUGUUACGCAUG		4	chr3	-	66456253..66456276				UUUCUAAUGAAGUUUAUGUGUAUCAAAGAUUUGGUGAUGAGAAUGUUUAACAUCAUUUAUAAGCGUUCUCAUUACUAGAUCUUUGUUACGCAUGAACUUCACUGGAGCAGUAUU	.(((((.(((((((((((((((.((((((((((((((((((((((((((..........)))))))))))))))))))))))))).))))))))))))))).))))).......	(-59.00)
solyc-miR440	AUUAGAGACUGCAUGAUGCGUAGA		4	chr8	+	19181644..19181667	GAAGGGCACUACUAUCCUAGAUUAGAGACUGCAUGAUGCGUAGAAAAAUUUCCCUUAUUCUAAUCUUAUCGUGCCUUCUCUAAUGUAGGAUUUCUUAGUGGUAUGACCAUAUCU	...((..((((((((((((.((((((((..((((((((..(((((.((......)).)))))....))))))))..)))))))).))))).....)))))))....))......	(-37.60)
solyc-miR441	AUUAGAGCUGUCAAUAUGGGCUAG		4	chr10	+	46693035..46693058	UUGUUUAAAUUCAUAAAAUGAUUAGAGCUGUCAAUAUGGGCUAGCCCACCCCAUCCGGGCUAACCCAUACAGGCUUUGACAUUUUACGGGUCAGACCGGGCUAGCCCAUUUUUU	..((((..((((.(((((((.((((((((.....((((((.((((((.........)))))).))))))..))))))))))))))).)))).)))).(((....))).......	(-38.50)
solyc-miR442	AUUAGGUUGAUAUACGUCACUGUA		4	chr3	-	67686480..67686503	AUUUUUUAAAAACUAACAAUAUUAGGUUGAUAUACGUCACUGUAAGUAACGUUUUACUUUUAAAACGUUACUGUGAGUAACGUAUAUCAAUCUGACGCCAUCAACUUUUAAAAA	..(((((((((..........((((((((((((((((.(((...((((((((((((....))))))))))))...))).))))))))))))))))..........)))))))))	(-39.80)
solyc-miR443	AUUAGUAAUGUAAUGGGUUCUAAU		4	chr1	-	79836988..79837011	AAUACCACCUAUUUCUAUGCAUUAGUAAUGUAAUGGGUUCUAAUGCAUGCAUUAGCAUUAUUAAAGACAAAUUAGAACCCAUUGCACUACUAAUGCAUAGAAAUAGGUGGUAUU	(((((((((((((((((((((((((((.((((((((((((((((..((((....))))............)))))))))))))))).)))))))))))))))))))))))))))	(-67.10)
solyc-miR444	AUUAUGCCACGUAGAACGAGUGUG		4	chr2	-	25065348..25065371				AUAAAGUUCAAGAAAUAGACACAUUCGUUCUACAUGACAAUUUUAUAUCCUACUUGAUGUCCUACAAUGUAUUAUGCCACGUAGAACGAGUGUGUCUAUUUCUGUACUUUCAAA	..(((((...(((((((((((((((((((((((.((.((.(..(((((..................)))))..))).)).)))))))))))))))))))))))..)))))....	(-40.10)
				chr6	+	2502051..2502074				CAAAGUUGAACAGGUAGACACAUGCGUGUUACGAGGGAAAUUAGGGUAAAAUACACUUGAACUGAUUUAUAUUAUGCCACGUAGAACGAGUGUGUUUACUUGUUUAAAUUAUAC	.....((((((((((((((((((.(((.(((((.((.(((((((..(((.......)))..)))))).......).)).))))).))).)))))))))))))))))).......	(-36.00)
solyc-miR445	AUUCAAAUUAUCUUGAGCUCAACC		4	chr8	-	16909729..16909752	GUGGGUUGAGAUUGAACCCAAUUCAAAUUAUCUUGAGCUCAACCUUUAAAAUUCUGGGUGGGUUGGGCGGAUUAUCUAUGUUUGGGUUCACUUUUGACACCCUUACUAUUGGGU	....(((((((.(((((((((........((((...(((((((((..............))))))))))))).........))))))))).)))))))((((........))))	(-37.90)
solyc-miR446	AUUCAUGUAUACGAGAUGGUAAGA		4	chr3	+	70726612..70726635	ACUAGAAAAAGAGUAAGAGAAUUCAUGUAUACGAGAUGGUAAGAAAAGAUAGCAAUCUGGUACGCAUCUGGGAAUGCUAUCUUUUCUUACCAUAUCUCGUAUACAUGAAUUCUC	................((((((((((((((((((((((((((((((((((((((.(((.(........).))).))))))))))))))))))..))))))))))))))))))))	(-60.90)
solyc-miR447	AUUCCAUCUCACGAUACCAUAUCG		4	chr12	-	58305781..58305804				AUAUGGUAUUAUAUCUCAUGAUAUUGUAUCAUGAGAUGAAAUCAGCGUAAAAUUGCAUGUAUAAACGUUGAUUCCAUCUCACGAUACCAUAUCGUGAUAUGGUAUCACAUGGAG	...((((((((((..(((((((((.(((((.(((((((.(((((((((................))))))))).))))))).))))).))))))))))))))))))).......	(-44.40)
				chr3	+	58388341..58388364				AUAUGGAAUCACAUCUCAUGAUAUGGAAUCAUGAGAUGGAAUCAACGUAAAAUCACAUGUCCAAACGGUGAUUCCAUCUCACGAUACCAUAUCGUGAAAUUGUAUCACAUGUCC	(((((..((.(((..(((((((((((.(((.(((((((((((((.(((................))).))))))))))))).))).)))))))))))...)))))..)))))..	(-45.70)
				chr11	+	7247288..7247311				AUAUGAAAUUACAUCUAAUGAAAUGGAAUCUUGAGGUGGAAUCAGCGUAAAAUCGCAUGUACAAACACUGAUUCCAUCUCACGAUACCAUAUCGUGAUAUAGUAUCGCAUGGCC	....((.((((.(((..((((.((((.(((.((((((((((((((.((................)).)))))))))))))).))).)))).))))))).)))).))........	(-36.50)
				chr2	+	30350408..30350431				GAAUAUGAAUCACAUCUCAUGAUAUGGAAUCAUGAGAUGGAAUCAGCAUGAAAUCGCAUGUCCAAACGUAAUUCCAUCUCACGAUACCAUAUCGUGAUAUGGUAUCAUAUGGCC	..((((((..(.(((.(((((((((((.(((.(((((((((((..(((((......))))).........))))))))))).))).))))))))))).))))..))))))....	(-44.00)
				chr8	-	60146286..60146309				AUAUGGAAUCACAUCUCGUGAUAUGGAAUCAUGAGAUGGAAUCAACGUGAAAUCACAUGUCCAAACGUUGAUUCCAUCUCACGAUACCAUAUCGUGAUAUUGUAUCACAUGACC	.((((..((.(((..(((((((((((.(((.(((((((((((((((((................))))))))))))))))).))).)))))))))))...)))))..))))...	(-46.40)
solyc-miR448	AUUCCAUCUCAUGAUUCCAUAUCA	miR7980	2	chr10	+	3897350..3897373				AUUUUUUUGGAGAAGAUGAGAUUUCAUCUCAUGAGAUGGAAUCAACGUUUGGACAUGCAAUUUCACACUAAUUCCAUCUCAUGAUUCCAUAUCAUGAGAUGAAAUACCAUAUUC	...........(((.(((..((((((((((((((.(((((((((.....((((...................)))).....))))))))).))))))))))))))..))).)))	(-38.00)
				chr6	-	570851..570874				UCAUGUGAUAUCAUAUCACGAUAUGAUAUCGUGAGAUAGAAUUAGCGUUUGGAUAUUUAAUUUUAUACUGAUUCCAUCUCAUGAUUCCAUAUCAUUGAGAUGUGAUACCAUAUU	..(((((.(((((((((..((((((..((((((((((.(((((((....((((........))))..))))))).))))))))))..)))))).....))))))))).))))).	(-39.60)
				chr9	+	14425214..14425237				CCAUGUGAUACCAUAUCACGAUAUGGAAUUAUGAGAUGGAAUCAUCGUUUGGACAGCUAAUUUUACGUUGAUUCCAUCUCAUGAUUCCAUAUCAUGAUAUAUGAUUCCAUAUUC	..(((.(((...((((((.(((((((((((((((((((((((((.(((((((....))))....))).))))))))))))))))))))))))).))))))...))).)))....	(-51.30)
solyc-miR449	AUUCCGACUAUUUAUUCGAUACUC		4	chr9	+	6798576..6798599				UUUCAAAUAGACGGUUACCCGAGUCGGACAAACAUCGGGGUGGAGCUGUCGAAUAACGUCGGAUGACCGCAUUCCGACUAUUUAUUCGAUACUCCCAAAUGAGUUCUUGGGUUU	................(((((((.......(((.(((....((((.((((((((((.((((((((....)).))))))...))))))))))))))....)))))))))))))..	(-36.50)
				chr3	+	54091001..54091024				GUUUUCAAAUACGGUUACCCGAGUCGGACAAACAUCGGGGUGGAGCUAUCGAAUAACGUCGGAUGACCGCAUUCCGACUAUUUAUUCGAUACUCCCAAAUGAGUUCUUGGGUAU	...............((((((((.......(((.(((....((((.((((((((((.((((((((....)).))))))...))))))))))))))....)))))))))))))).	(-38.10)
solyc-miR450	AUUCGAACCCACGACCUCCAAGUG		4	chr2	+	50357279..50357302	AAUUAAAUGGGAGGCGUGGGAUUCGAACCCACGACCUCCAAGUGCGCGCGAGAGAGGGAAAAAUGGGAAGAAAUAAAACGUGAGGCGUGGGAAUCGAACCCACGACCUCAAGGA	..........((((((((((.(((((.((((((.((((...((...(.(......).)...................))..))))))))))..))))))))))).)))).....	(-40.80)
				chr1	+	67885274..67885297	AAUUAAAUGGGAGGUGUGGGAUUCGAACCCACGACCUCCAAGUGCGCGCGAGAGAGGGAAAAAUGGGAAGAAAUAAAACGUGAGGCGUGGGAAUCGAACCCACGACCUCAAAGA	..........((((((((((.(((((.((((((.((((...((...(.(......).)...................))..))))))))))..)))))))))).))))).....	(-39.30)
				chr2	+	54479045..54479068	AAUUAAAUGGGAGGCGUGGGAUUCGAACCCACGACCUCCAAGUGCGCGCGAGAGAGGGAAAAAUGGGAAGAAAUAAAACGUGAGGCGUGGGAAUCGAACCCACGACCUCAAGGA	..........((((((((((.(((((.((((((.((((...((...(.(......).)...................))..))))))))))..))))))))))).)))).....	(-40.80)
				chr1	+	67894056..67894079	AAUUAAAUGGGAGGCGUGGGAUUCGAACCCACGACCUCCAAGUGCGCGCGAGAGAGGGAAAAAUGGGAAGAAAUAAAACGUGAGGCAUGGGAAUCGAACCCACGACCUCAAAGA	..........((((((((((.(((((.((((.(.((((...((...(.(......).)...................))..))))).))))..))))))))))).)))).....	(-35.00)
				chr2	+	54485611..54485634	AAUUAAAUGGGAGGCGUGGGAUUCGAACCCACGACCUCCAAGUGCGCGCGAGAGAGGGAAAAAUGGGAAGAAAUAAAACGUGAGGCGUGGGAAUCGAAUCCACGACCUCAAGGA	..........(((((((((.((((((.((((((.((((...((...(.(......).)...................))..))))))))))..))))))))))).)))).....	(-38.80)
				chr8	-	57954000..57954023	AAUUAAAUGGGAGGCGUGGGAUUCGAACCCACGACCUCCAAGUGCGCGCGAGAGAGGGAAAAAUGGGAAGAAAUAAAACGUGAGGCGUGGGAAUCGAACCCACGACCUCAAUGA	..........((((((((((.(((((.((((((.((((...((...(.(......).)...................))..))))))))))..))))))))))).)))).....	(-40.80)
				chr5	+	59918057..59918080	AAUUAAAUGGGAGGCGUGGGAUUCGAACCCACGACCUCCAAGUGCGCGCGAGAGAGGAAGAAAAAAAAUGUGAGGCGUGGGAAUCGAACCCACGACCUCAGGGACUGUAGCAGC	..........((((((((((.(((((.((((((.((((((........(..........)........)).))))))))))..))))))))))).))))...............	(-40.80)
				chr1	+	66182345..66182368	AAUUAAAUGGGAGGCGUGGGAUUCGAACCCACGACCUCCAAGUGCGCGCGAGAAAGGGAAAAAUGGGAAGGAAUAAAAUGUGUGACGUGGGAAUCGAACCCACGACCUCAGGGA	..........((((((((((.(((((.((((((.(((((.......(.(......).).......)).)))..............))))))..))))))))))).)))).....	(-38.10)
				chr12	+	54398991..54399014	AAUUAAAUGGGAGGCGUGGGAUUCGAACCCACGACCUCCAAGUGCGCGCGAGAGAGGGGAGAAAUGGGAAGAAAAGAAAAUGUGAGGCGUGGGAAUCGAACCCACGACCUCAGG	..........((((((((((.(((((.((((((.((((((..(.(.(........).).)....................)).))))))))))..))))))))))).))))...	(-41.50)
				chr12	-	40453998..40454021	AGUUAAAUGGGAGGCGUGGGAUUCGAACCCACGACCUCCAAGUGCGCGCGAGAGAGGGAAAAAUGGGAAGGAAUAAAACGUGAGGCGUGGGAAUCGAUCCCACGACCUCAGAGA	..........((((((((((((.(((.((((((.((((...((...(.(......).)...................))..))))))))))..))))))))))).)))).....	(-41.20)
				chr2	+	50348357..50348380	AAUUAAAUGGGAGGCGUGGGAUUCGAACCCACGACCUCCAAGUGCGCGCGAGAGAGGGAAAAAUGGGAAGAAAUAAAACGUGAGGCGUGGGAAUCGAACCCACGACCUCAAGGA	..........((((((((((.(((((.((((((.((((...((...(.(......).)...................))..))))))))))..))))))))))).)))).....	(-40.80)
				chr3	-	72129672..72129695	AAUUAAAGGGGAGGCGUGGGAUUCGAACCCACGACCUCCAAGUGCGCGCGAGAGAGGGAAAAAUGGGAAGAAAUAAAACGUGAGGCGUGGGAAUCGAACCCACGACCUCAAUGA	..........((((((((((.(((((.((((((.((((...((...(.(......).)...................))..))))))))))..))))))))))).)))).....	(-40.80)
				chr4	+	11087063..11087086	AAUUAAAUGGGAGGCGUGGGAUUCGAACCCACGACCUCCAAGUGCGCACGAGAGAGGGAAAAUGGGAAGAAAUAAAGCGUGAGGCGUGGGAAUCGAACCCACGACCUCAAAGAC	..........((((((((((.(((((.((((((.((((.....((((.............................))))))))))))))..))))))))))).))))......	(-44.00)
				chr8	-	57945219..57945242	AAUUAAAUGGGAGGCGUGGGAUUCGAACCCACGACCUCCAAGUGCGCGCGAGAGAGGGAAAAAUGGGAAGAAAUAAAACGUGAGGCGUGGGAAUCGAACCCACGACCUCAAUGA	..........((((((((((.(((((.((((((.((((...((...(.(......).)...................))..))))))))))..))))))))))).)))).....	(-40.80)
				chr3	-	70528476..70528499	AAUUAAAUGGGAGGCGUGGGAUUCGAACCCACGACCUCCAAGUGCGCGCGAGAGAGGGAAAAAUGGGAAGAAAUAAAACGUGAGGCGUGGGAAUCGAACCCACGACCUCAAGGA	..........((((((((((.(((((.((((((.((((...((...(.(......).)...................))..))))))))))..))))))))))).)))).....	(-40.80)
solyc-miR451	AUUCUAGAUAACGAAGUAUAAAAC		4	chr4	+	65577813..65577836				AUAAACGUGAUUGUCAGUUACGUUUUAUAUAAAAACGUUACUUUUAGUAACGUUUUAGCUCUAAAACGUGAUUCUAGAUAACGAAGUAUAAAACGUUAUUGUCAAUAACGUUUU	..((((((.((((.((((.(((((((((((.....(((((..(((((..((((((((....))))))))....))))))))))..))))))))))).)))).)))).)))))).	(-35.50)
solyc-miR452	AUUCUCAAUAAACGUACUCCUGAG		4	chr6	+	18895667..18895690	AUUUAGUGGACUGUGAUUGGAUUCUCAAUAAACGUACUCCUGAGUAACCUUUUAGGUGUAAAACGUUACUCAGGAUUACGUUUAUUCAUUUAGCGUCGUCAGCUCCGUCAGUUU	.....((((((((((((.(.......((((((((((.(((((((((((.(((((....))))).))))))))))).)))))))))).......))))).))).)))).).....	(-39.40)
				chr6	+	31527369..31527392	AUUUAGUGGACCGUGAAUGGAUUCUCAAUAAACGUACUCCUGAGUAACGUUUAGGUGUAAAACGUUACUCAGGAGCACGUUUAUUCAUUUAGCGUCGUCAGCUCUGUCAGUUUU	....(((.(((((((((((((.......(((((((.((((((((((((((((.......)))))))))))))))).))))))))))))))).))..))).)))...........	(-42.30)
				chr6	-	31526349..31526372	AUACAGUGGCCCGUAAUUGGAUUCUCAAUAAACGUACUCCUGAGUAACGUUUUAGGUGUAAAACGUUAUUCAGGAGUACGUUUAUUCAUUUAACGUCGUCAACUCCGUCAGUUU	....((((((.(((((.((((.......((((((((((((((((((((((((((....)))))))))))))))))))))))))))))).)).)))..))).)))..........	(-43.80)
solyc-miR453	AUUCUUUAUACGUAGAAGCCAAGA		4	chr4	-	3051592..3051615				CCCUCGUGUCUCUGAGCUCUUGUUCCUCGUACAAGGUGUUCUAGAAGUUGGAUUCAUCAAUACAAAGAACAUUCUUUAUACGUAGAAGCCAAGAUUCAGAGACACGUUUGUUUU	....((((((((((((.((((((((..((((.((((((((((....(((((.....)))))....))))))..)))).))))..)))..)))))))))))))))))........	(-39.30)
solyc-miR454	AUUGAACAAGUAGAUACAUGUAUC		4	chr3	+	4500397..4500420	AGACACUUAAACUUAUAUAAAUUGAACAAGUAGAUACAUGUAUCCUACGUGGCAUAAUAUACAAAAGACACAAAAUUGUCAUGUAGGACGAACGUGUCUAUUUGUUCAAUUUUU	..................(((((((((((((((((((.....((((((((((((......................)))))))))))).....)))))))))))))))))))..	(-39.80)
solyc-miR455	AUUGAACCCAAUUCAAAUUAUCUU		4	chr2	+	34216501..34216524	UUAAGCUUGAAUGGGUUGAGAUUGAACCCAAUUCAAAUUAUCUUGAGCCCAACCCUUAAACUUAUAGGCGGGUUGGGCAGGUUACCUAUGUUUGGGUUCAUUUUUGGCACCCCU	............(((((((((.(((((((((........((((...(((((((((..............))))))))))))).........))))))))).))))))).))...	(-39.20)
solyc-miR456	AUUGACUUUUUUUUCAAGCUAGUG		4	chr1	+	62909882..62909905				CUAUACUAAGGUCCUAUAAAUUUCUACCCCUUUUCAGCCUACGUGGCACUAUCUUGUGGGCCCAAUGACGAUUGACUUUUUUUUCAAGCUAGUGCCACGUAGUCCGAAAAGGGA	...........................((((((((.(.(((((((((((((.((((......((((....))))..........)))).))))))))))))).).)))))))).	(-40.10)
				chr12	+	5770045..5770068				GAACUUAUUUUAUUAAUAAUUUUCAACUUCUUUUCGACCUAUGUGACACUAUCUUGUGAGUUCAACGCUGAUUGACUUUUUUUUCAAGCUAGUGCCACGUAGGCCGAAAAGGGG	(((.(((((.....)))))..)))..((((((((((.((((((((.(((((.((((.((((.(((......)))))))......)))).))))).)))))))).))))))))))	(-35.40)
				chr12	+	4068583..4068606				GAACUUAUUUUAUUAAUAAUUUACUACCCCUUUUCGGCCUACGUGACACUAUCUAGUAGGCUUAAUGAUGAUUGACUUUUUUUUCAAGCUAGUGCCAUGUAGGCCAAAAAGGGG	..........................((((((((.((((((((((.(((((.((((.(((.(((((....)))))))).)).....)).))))).)))))))))).))))))))	(-37.90)
				chr2	+	30297469..30297492				UCAACUUAUAUUAUUAAUAAUUUUCUACCUUUUUUGGCCUACGUGACACUAUCUUGUGGGCCCAAUGUUGAUUGACUUUUUUUUCAAGCUAGUGUCACAUAGGCUGAAAAGGGG	...........................((((((((((((((.(((((((((.((((......((((....))))..........)))).))))))))).)))))))))))))).	(-38.00)
				chr3	+	58178642..58178665				GAACUUAUUUUAUAAGAAAAUUUCUAUCCCUUUUCGACCUACGUAGUACUAUCUUGUGGGCCCAAUGCUGAUUGACUUUUUUUUCAAGCUAGUGCCACGUAGGCCGAAAGGGGU	...(((((...)))))...........(((((((((.(((((((.((((((.(((((.(((.....))).).............)))).)))))).))))))).))))))))).	(-37.60)
solyc-miR457	AUUGCCCAAGCCUUAUAAAGAGUC		4	chr4	-	953592..953615				UAAUGAGAUGGGUGGAUUCUUUACAAGGCUUGGGUAAUCACACCCCAAAAGCUAGCUCAAUGGGAGGAGGAUUGCCCAAGCCUUAUAAAGAGUCCACGCAUCUCAUUAACCACC	((((((((((.((((((((((((.(((((((((((((((.(..((((..((....))...))))..)..))))))))))))))).)))))))))))).))))))))))......	(-67.20)
solyc-miR458	AUUGUGCCAUGUAGGACUCAUGUG		4	chr1	-	5700730..5700753				GUAUAAAGUUGAACAAAUAGACACAUAUGUCCUACAUGUCAUCUUACAUAUCAUUUUUUGUCCUACGUGUAUUGUGCCAUGUAGGACUCAUGUGUUUAUUUAUUUUAAAGUUGG	........(((((.((((((((((((..((((((((((.(((..(((((.................)))))..))).))))))))))..))))))))))))..)))))......	(-35.60)
solyc-miR459	AUUUCUUUCCCAAUAUAUGCA		4	chr6	-	224975..224995	AUCUUUCUAUGGGACCUUAUAUUUCUUUCCCAAUAUAUGCAUAUAUGCUGUAAAAAAAUAGUAUAUUUACAAUAUAUAUGCAUAUAUUAGGAAAGAAAUAAGGGGUCCCAU	........((((((((((.(((((((((((.((((((((((((((((.((((((...........)))))).)))))))))))))))).))))))))))).))))))))))	(-53.60)
solyc-miR460	AUUUGCCUCCUCUUGAGGCCGUUG		4	chr7	+	60010238..60010261	UUUAGGUCAGUUCUUGGAGCAUUUGCCUCCUCUUGAGGCCGUUGCAAAUAUGAUGCAACAGAUUUGAAACAUUGCGGUCUAAAAGAGAGGAAGGAGGCCCUCCUCCAUGAACUA	........(((((.(((((.....((((((((((.(((((((..(((((.((......)).))))).......)))))))..))))......))))))....))))).))))).	(-36.90)
solyc-miR461	AUUUGGGAGUAUCGAACAAAUAGU		4	chr3	+	4816276..4816299	UCAGAUAUACCCAAGAAAUCAUUUGGGAGUAUCGAACAAAUAGUCGGAAUGCGGUCAUCCGGCGUUGUUCGAUAGCUCCACCCCGAUAUUUGUCUGACUCGGGUAACCGUCUAU	(((((((.......((.(((.....((((((((((((((...((((((.((....)))))))).))))))))).))))).....))).)))))))))..(((....))).....	(-35.60)
				chr4	+	28644068..28644091	UCAGAUAUACCCAAGAAAUCAUUUGGGAGUAUCGAACAAAUAGUCGGAAUGCGUUCAUCCGGCGUUGUUCGAUAGCUCCAUCUCGAUGUUUGUCUGACUCGGGUAACCGUCAAU	(((((((.((.......(((.....((((((((((((((...((((((.((....)))))))).))))))))).))))).....))))).)))))))..(((....))).....	(-37.40)
solyc-miR462	AUUUGUAUUUAUUCUAAAGGUAUG		4	chr1	+	70122631..70122654				UUGACAUACUUAUUGGAAUGAAUACAAACUAAUUAAAGGUAUGUCAACUGAAUUUGACAUUUUUUUUCUAAUUUGUAUUUAUUCUAAAGGUAUGUCAACUAGUUAUGUAUUUUA	(((((((((((.((((((((((((((((......(((((.(((((((......))))))).))))).....)))))))))))))))))))))))))))................	(-37.10)
solyc-miR463	AUUUGUGUCAUGCAGAACUCGUGU		4	chr3	+	58930770..58930793				AAGCUUGUAUAAAGUAGAACAAGUAAUACACGAGUCCUAUAUAGCAUUCUAUAUUUUUUGUUUUAUGUGUAUUUGUGUCAUGCAGAACUCGUGUGUUACUUGUUCUACUUUAUA	.......((((((((((((((((((((((((((((.((.(((.((((..(((((............)))))...)))).))).)).))))))))))))))))))))))))))))	(-46.70)
solyc-miR464	AUUUGUUUCAAGCUAGUGCCACGU		4	chr2	+	42086840..42086863				UUUUAUUAAUAAUUUUCUACCUUUUUUCGGCUUAUGUGGCACUAUCUUGUAGGCCCAAUGUUGAUUGACUAUUUGUUUCAAGCUAGUGCCACGUAAGCCGAAAAUGGGUAGAUA	...............(((((((.(((((((((((((((((((((.((((.((((.....(((....))).....)))))))).))))))))))))))))))))).)))))))..	(-54.50)
solyc-miR465	AUUUUGCUUUUUUCGGUGGAGUAA		4	chr1	+	80662052..80662075				AAACGGCAAAAUAGCUGGAAUAACAGCAAUUUACUCCACUGGAAAAAGCAAAAUUGCUGCAAUGGCAGCAAUUUUGCUUUUUUCGGUGGAGUAAAUCGUUGUUAUUCUAGCGAU	.............((((((((((((((.((((((((((((((((((((((((((((((((....)))))))))))))))))))))))))))))))).))))))))))))))...	(-72.40)
solyc-miR466	CAAAACGAAUGCUCCUUGCGA		4	chr5	+	34104979..34104999				GAGCGGUGCCUCGAAUUCUCGAAUACGGUAGACGCAGUGGGCAUGGGGCCUUCACCGGCUUCUAUCUGCCCAAAACGAAUGCUCCUUGCGAAUGACUGCCGCGCUCGCCUU	(((((..((.....((((.(((....((((..((...((((((.((((((......))))))....))))))...))..))))..))).))))....))..))))).....	(-36.70)
solyc-miR467	CAAAAUAGUUUAGAUGUUUGG		4	chr9	-	14914943..14914963	UAUUUGUUGUGUUUAAUCUUCAAAAUAGUUUAGAUGUUUGGAUUUUGUGUUAAUAAUAGGUUACUAACACAAAAUCCAAACAUCUAAACUAUUUUGAAGAUCAAACACAAU	.....(((((((((.(((((((((((((((((((((((((((((((((((((.(((....))).))))))))))))))))))))))))))))))))))))).)))))))))	(-62.90)
				chr9	+	14914888..14914908	UAUUUAUUGUGUUUGAUCUUCAAAAUAGUUUAGAUGUUUGGAUUUUGUGUUAGUAACCUAUUAUUAACACAAAAUCCAAACAUCUAAACUAUUUUGAAGAUUAAACACAAC	......((((((((((((((((((((((((((((((((((((((((((((((((((....)))))))))))))))))))))))))))))))))))))))))))))))))).	(-70.00)
solyc-miR468	CAAAAUAUCAAGCUACUGUUG		4	chr7	+	3670737..3670757	AUGUGCAGUAAAUGGUGUCUCAAAAUAUCAAGCUACUGUUGAUAAACUGUUACCGUUUUCAAAAGUAGCUUGAUAUUUUGAGACACCAUUUACUGAAAAGAAUUGACUGUG	.....((((((((((((((((((((((((((((((((.((((.((((.......)))))))).))))))))))))))))))))))))))))))))................	(-57.60)
solyc-miR469	CAAACUAGUGUCACGUAGGCCGAA		4	chr9	-	65334530..65334553				AAUAAUUUUCUACUUCUUUUCGACCUACGUGACACUAUCUUUUGGGGCCUAAUACGUGUUGAUUUUUUUCCAAACUAGUGUCACGUAGGCCGAAAAGGAUAGAAAAUUAUUUAU	((((((((((((.(((((((((.((((((((((((((...(((((((...(((........)))...))))))).)))))))))))))).)))))))))))))))))))))...	(-50.20)
				chr8	-	58623217..58623240				AUAAUUUUCUACCCCUUUUCGGCCUACAUGACACUAUCUUGUGGGCUCAACGGUGGUUGACUUUUUUCUUCAAACUAGUGUCACGUAGGCCGAAAAGGGGUAAAAAAUUACUUA	.(((((((.((((((((((((((((((.((((((((..(((.(((.(((((....)))))......))).)))..)))))))).)))))))))))))))))).)))))))....	(-57.40)
				chr5	+	63160196..63160219				UAUUAAUAAUUUUUUAUUUUUUUCGGCCUACGUAACACUAUCUUAUGGGUUCAGUGAUGAUUUUUUUUUUCAAACUAGUGUCACGUAGGCCGAAAACGAUAGAGAAUUACUUAU	......((((((((((((.((((((((((((((.(((((........((((...(((.((......)).)))))))))))).)))))))))))))).)))))))))))).....	(-39.60)
solyc-miR470	CAACUUCACUUUGGAGUACAAG		4	chr2	-	1299152..1299173				CGACGUACUUCCAAUCCAAAAAGAAGUUGUCUGCUAAGCAAGCCCGUUGGCAGGACUUCUUAGCAGAAUUCAACUUCACUUUGGAGUACAAGCCGGGGAAAGCGCAUGUGGU	...(((..((((..((((((..((((((((((((((((.(((.((.......)).))))))))))))...)))))))..))))))..........))))..)))........	(-37.00)
solyc-miR471	CAAGAUAGUGUCACGUAGGCCGA	miR7981	3	chr10	+	1892030..1892052				AUAAUUUUUUACCCCUUUUCGGCCUACGUGGCACUAGCUUGAAAAAGAAAGUCAAUCAGCUUUGGGCCCACAAGAUAGUGUCACGUAGGCCGAAAGAGGUAGAAAAUUAUUAA	(((((((((((((.((((.(((((((((((((((((.((((......(((((......))))).......)))).))))))))))))))))))))).)))))))))))))...	(-56.00)
				chr10	+	20553893..20553915				AAUAAUUUCUACCCCUUUUUGACCUAUGUAUAACUAUCUUAUAGGCCCAACACUGAUUGACUUUUUCUUUCAAGAUAGUGUCACGUAGGCCGAAAAGGGUAGAAAAUUACCUA	.....(((((((((.((((((.(((((((...((((((((..(((.......(.....).......)))..))))))))...))))))).)))))))))))))))........	(-35.60)
solyc-miR472	CAAGAUAGUGUCACGUAGGUUAAA		4	chr2	+	35544732..35544755				AGUAAUUUUCUACCCCUUUUUGGCUUACGCGAUACUAAUUUUAAAAAAAAAUUAACCAGUGUUAAGCCCACAAGAUAGUGUCACGUAGGUUAAAAAGAGGUAGAAAAUUAUUAA	((((((((((((((.((((((((((((((.(((((((.((((.........(((((....)))))......))))))))))).)))))))))))))).))))))))))))))..	(-43.80)
solyc-miR473	CAAGAUGAGGACUUUGAGAUCAAA		4	chr11	+	2023762..2023785				UGACGUACUAAUUUGAUCUCCAAGUUCUCAUCUUGUGUAUUGGGUCCAAUAUAACAUCAACGUGAGUACACAAGAUGAGGACUUUGAGAUCAAAUUAGCUGUUUGAACAUGAUC	.((((..(((((((((((((.((((((((((((((((((((.(...................).)))))))))))))))))))).))))))))))))).))))...........	(-48.00)
solyc-miR474	CAAUGAAACCUACUAUUUAAG		4	chr8	+	59173328..59173348	CUCGCGUUUCAGUUUGCAACCAAUGAAACCUACUAUUUAAGUCGAGAAGAAUAUACAGCCAAAUUAUAUUCUUCUCAGCUUAAAUAGUAGGUUUCAUCCGUUGAAAACAAA	...........((((.((((..((((((((((((((((((((.((((((((((((.........)))))))))))).))))))))))))))))))))..)))).))))...	(-49.80)
				chr8	+	59155781..59155801	CUUGGGUUUCGGUUUGCAACCAAUGAAACCUACUAUUUAAGUCGAGAAGAAUAUACGGCCAAAUUAUAUUCUUCUCAGCCUAAAUAGUAGGUUUCAUCCGUUGCAAACCAA	..........((((((((((..(((((((((((((((((.((.((((((((((((.........)))))))))))).)).)))))))))))))))))..))))))))))..	(-55.60)
solyc-miR475	CACGUAGGCCAAAAAGGGGUAG	miR7981	3	chr2	+	52497456..52497477				UUAAUUUUCUACUCCUUUUCGGCCUACGUGGCACUAGCAUGAAAAAAAAUCAAUCAGCGUUUGAUAGUGCCACGUAGGCCAAAAAGGGGUAGAAAAUUAUUAAUAAAAUAAA	.((((((((((((((((((.((((((((((((((((((.(((...........)))))......)))))))))))))))).)))))))))))))))))).............	(-56.50)
solyc-miR476	CAGCCAAGGAUGACUUGCCG	miR169	1	chr7	-	4249915..4249934	AGAUGUAGAGAGUGAAGUUGCAGCCAAGGAUGACUUGCCGGACCAUAAAUUGCUAGGGUUUUAUAGUUUCGGCAAGUUGUUCUUGGCUAUAGUUUGCUCUCUUCUUCUCA	(((.(.((((((((((.(((.((((((((((((((((((((((.(((((..........))))).).))))))))))))))))))))).))))))))))))).).)))..	(-49.30)
				chr7	+	4225619..4225638	AGUUGAAGAGAGUCAAGUUGCAGCCAAGGAUGACUUGCCGGACCAAAAGUUGUGACCAUUUUCUAGUUCCGGCAAGUUGUUUUUGGCUAUAAGUUUGCUCUCUUCUUCUC	((..(((((((((.((.(((.(((((((((((((((((((((.(.(((((.......)))))...).))))))))))))))))))))).))).)).)))))))))..)).	(-51.30)
				chr7	+	4211049..4211068	AAGAGGUAGGGAGUGGAGUGCAGCCAAGGAUGACUUGCCGAGAUGUUGUAGCCUAAUGCAAUGACAUAUCGGCAGGUCAUCUUUGGCUACAUUUUAUUCUCUCCUAUUCA	...(((.(((((((((((((.((((((((((((((((((((.(((((((.((.....)).))))))).)))))))))))))))))))).)))))))))))))))).....	(-64.60)
solyc-miR477	CAGCUGACGACUCGUUGAUUCU		4	chr5	-	2723941..2723962	GCACUCAAAGGCUAAAAACACAGCUGACGACUCGUUGAUUCUCAAACAUAUCAAGAAGCAUUUUUUGAAAUUGGUGUGUUUAAGAUUCAACGAUGCGUGAGCUAUGUUUGGC	..........(((((..(((.((((.(((..(((((((.(((.(((((((((((....((.....))...))))))))))).))).)))))))..))).)))).))))))))	(-42.00)
solyc-miR478	CAGUCCACCGACAGCCGACGGG		4	chr11	+	18726550..18726571				AAGGAACCGUUCCUAGUCCUUCCCCCGUCCGGCACGCGGCAACACGCUCUCGCCGUGGGAGCAGCUCGAGCAGUCCACCGACAGCCGACGGGUUUGGGACUUGGAUCCCCGU	..(((.....(((.((((((...((((((.(((...(((....((((((..((.((....)).))..)))).))...)))...)))))))))...)))))).))))))....	(-44.20)
solyc-miR479	CAGUUGCAAAAUACACUUUUU		4	chr6	-	43416768..43416788				ACAAUAAUAAUAUAUUUGAGACAUCAAAAUGUGUACUUUGCAACUGUUAGCAAAAGCAGGAAUUUGCCAACAGUUGCAAAAUACACUUUUUAAUGUUCCAAACAUUUUGCA	..............((((.(((((.((((.(((((.((((((((((((.(((((........))))).)))))))))))).))))).)))).))))).)))).........	(-36.10)
solyc-miR480	CAUACAUUUAAUUAAGAUCACAAG		4	chr3	-	23549214..23549237				AUAUGAACACAUGAUGCUUGUGAUCUUAAUUGAAUGUAUAAUUUGUUGAUAUAUAUAUAUAUCAAUAAAUCAUACAUUUAAUUAAGAUCACAAGCGUCAUGUGGUCAUAUAUUU	((((((.((((((((((((((((((((((((((((((((.(((((((((((((....))))))))))))).)))))))))))))))))))))))))))))))).))))))....	(-66.80)
solyc-miR481	CAUAGUUUUGAACUGUGAUAAG		4	chr5	-	2985967..2985988	GCCGAGGCUGGAUUUUUUGGCAUAGUUUUGAACUGUGAUAAGAAACUGAAGCCAAGGCUGGAUAUUUUGGCAUAGUUUUGAACUGUGGUAAGAAACUGAAGCCAAGGCUAGA	(((..((((...(((((((.((((((((.((((((((.(((((......(((....))).....))))).)))))))).)))))))).)))))))....))))..)))....	(-41.40)	GCCGAGGCUGGAUUUUUUGGCAUAAUUUUGAACUGUGGUAAGAAACUGAAGCCGAGGCUGGAUUUUUUGGCAUAGUUUUGAACUGUGAUAAGAAACUGAAGCCAAGGCUGGA	(((..((((...(((((((.((((.(((.((((((((.(((((((....(((....)))...))))))).)))))))).))).)))).)))))))....))))..)))....	(-37.30)
solyc-miR482	CAUAGUUUUGAACUGUGGUAAG		4	chr5	-	2985867..2985888				GCCAAGGCUGGAUAUUUUGGCAUAGUUUUGAACUGUGGUAAGAAACUGAAGCCAAGGCUAGAUUUUUUGGCAUAGUUUUGAACUGUGGUAAGAAACUGAAGCCGAGGCUGGA	(((..((((.....(((((.((((((((.((((((((.(((((((((..(((....))))).))))))).)))))))).)))))))).)))))......))))..)))....	(-44.10)
				chr5	-	2986067..2986088	CCCAAGGCUGGAUUUUUUGGCAUAGUUUUGAACUGUGGUAAGAAACUGAAGCCGAGGCUGGAUUUUUUGGCAUAAUUUUGAACUGUGGUAAGAAACUGAAGCCGAGGCUGGA	.((..((((...(((((((.((((((((.(((.((((.(((((((....(((....)))...))))))).)))).))).)))))))).)))))))....))))..)).....	(-36.30)
				chr5	-	2986168..2986189	ACCGAGGCUGGACUUUUUGGCAUAGUUUUGAACUGUGGUAAGAACCUGAAGCCGAGGCUGGAUAUUUUGGCAUAGUUUUGAACUGUGGUAAGAAACUGAAGCCCAAGGCUGG	.((..((((....((((((.((((((((.((((((((.(((((.((...(((....)))))...))))).)))))))).)))))))).)))))).....))))...))....	(-38.30)
				chr5	-	2986118..2986139				ACCGAGGCUGGACUUUUUGGCAUAGUUUUGAACUGUGGUAAGAACCUGAAGCCGAGGCUGGAUAUUUUGGCAUAGUUUUGAACUGUGGUAAGAAACUGAAGCCCAAGGCUGG	.((..((((....((((((.((((((((.((((((((.(((((.((...(((....)))))...))))).)))))))).)))))))).)))))).....))))...))....	(-38.30)
				chr5	-	2985917..2985938	GCCAAGGCUGGAUAUUUUGGCAUAGUUUUGAACUGUGGUAAGAAACUGAAGCCAAGGCUAGAUUUUUUGGCAUAGUUUUGAACUGUGGUAAGAAACUGAAGCCGAGGCUGGA	(((..((((.....(((((.((((((((.((((((((.(((((((((..(((....))))).))))))).)))))))).)))))))).)))))......))))..)))....	(-44.10)	GCCGAGGCUGGAUUUUUUGGCAUAGUUUUGAACUGUGAUAAGAAACUGAAGCCAAGGCUGGAUAUUUUGGCAUAGUUUUGAACUGUGGUAAGAAACUGAAGCCAAGGCUAGA	(((..((((...(((((((.((((((((.((((((((.(((((......(((....))).....))))).)))))))).)))))))).)))))))....))))..)))....	(-41.40)
solyc-miR483	CAUAUAUGCUCUAGUUUUUGG		4	chr11	-	1881131..1881151				AAAUGAUAUGCAGAUGCUCUCCGUCAUACUUUUAGGGCAUUUAUGCCCUUACCAUCCAAAAACCCAAGGGCAUAUAUGCUCUAGUUUUUGGACGAUAAGAGCACCAAUGUC	....(((((...(.((((((.((((......(((((((((.(((((((((...............))))))))).)))))))))......))))...)))))))..)))))	(-39.80)
solyc-miR484	CAUGAACCUCCGGUGUCGCUGA		4	chr2	-	1301518..1301539				GAAACCCUUAAUAAGCUGCAUCGCCGAUAGAUGCAUCCCAUUUUGUGGUACCCGAAUAAGGGGUACCACGCAUGAACCUCCGGUGUCGCUGAUGUGCAGCUGGUUGUGACGU	..((((.......((((((((((.(((((.........(((..((((((((((.......)))))))))).))).........))))).)))..))))))))))).......	(-37.50)
				chr2	+	4572960..4572981				GAAACCCUUAAUAAGCUGCAUCGCUGAUAAAUGCAUCCCAUUUUGUGGUACCCGAAUAAGGGGUACCACGCAUGAACCUCCGGUGUCGCUGAUAUGCAGCUGGUUGUGACGC	..((((.......((((((((((.(((((.........(((..((((((((((.......)))))))))).))).........))))).)))..))))))))))).......	(-35.60)
solyc-miR485	CAUGUGAUGAAGAUUACUACGU		4	chr1	+	16663183..16663204	GAAAAUGUAUGCUUGGAUUGCAUGUGAUGAAGAUUACUACGUUGAGUCAUUCAUUGGUACUUAUCUCGUGCAAUCCGAGCAUACAUUUUAUGGAGAUUAGUACCAAUAAAUG	.(((((((((((((((((((((((.(((((.(..(((((...(((.....))).))))))))))).))))))))))))))))))))))).(((.........))).......	(-43.00)
solyc-miR486	CAUUUUACUGACCUACCGUUGAGG		4	chr12	+	39585444..39585467	GUCUGUAAAAAAGUGACCUGCAUUUUACUGACCUACCGUUGAGGUCUCUUUUUCGGUCUCUUUUUCCCGAAAAGAGACCUCAUGAGGUCUCUUUUCUAGGUCUCUUUGGGCCUU	((((.....((((.((((((.........(((((.....(((((((((((((.(((..........))))))))))))))))..))))).......)))))).))))))))...	(-41.30)
				chr1	-	72676473..72676496	UUACAAAGAGAAGUGACCUGCAUUUUACUGACCUACCGUUGAGGUCUCUUUUUCGGUCUCUUUUUUCCGAAAAGAGACCUUGUGAGGUCUCUUUUCCAGGUCUCUUUUUGGCCU	...((((((((...((((((.........(((((.....(((((((((((((.(((..........))))))))))))))))..))))).......))))))))))))))....	(-42.50)
				chr9	-	57542048..57542071	UCUGUAAAAAAAGUGACCUGCAUUUUACUGACCUACCGUUGAGGUCUCUUUUUCGGUCUCUUUUUCCCGAAAAGAGACCUCGUGAGGUCUCGUUUCUAGGUCUCUUUUUGGCCU	...((..((((((.((((((......((.(((((.....(((((((((((((.(((..........))))))))))))))))..)))))..))...)))))).)))))).))..	(-41.20)
solyc-miR487	CAUUUUGCAUGAGAGUGUUUC		4	chr1	-	91666842..91666862	UUCUUCAGAAAUUAUGGGUUCAUUUUGCAUGAGAGUGUUUCCAAAGGCCAUCCAAGCUAUUGUAGAUAGCCUUUGGAAAUACUCUCAUGCAAAAUGAACCCACAUCAGUUG	..............((((((((((((((((((((((((((((((((((.(((...((....)).))).)))))))))))))))))))))))))))))))))).........	(-63.10)
solyc-miR488	CAUUUUUCUUUUUCAUUCUCC		4	chr3	+	26709979..26709999	UUUCCUUUAUUUCUCCUCUACAUUUUUCUUUUUCAUUCUCCAUUGUUGAUUUUCUUUUUGGAGAGGCAUCAAUAAUGGAGAAUGAAAAAGAAAAAUGUAGAUUAGAAAGAG	.........(((((..((((((((((((((((((((((((((((((((((((((((....)))))).))))))))))))))))))))))))))))))))))..)))))...	(-55.90)
				chr3	-	26710035..26710055	UUCCCUCUCUUUCUAAUCUACAUUUUUCUUUUUCAUUCUCCAUUAUUGAUGCCUCUCCAAAAAGAAAAUCAACAAUGGAGAAUGAAAAAGAAAAAUGUAGAGGAGAAAUAA	.........(((((..((((((((((((((((((((((((((((.(((((...(((......)))..))))).))))))))))))))))))))))))))))..)))))...	(-50.70)
solyc-miR489	CCAAUGCACCAUACUCAUCUC		4	chr1	-	97117817..97117837	CCCAUGGUAUGGCCACACAUCCAAUGCACCAUACUCAUCUCUAUAACUUUCAUCUUUUGAACGUGAGAUGAAAGUUGUGGGGAUGAGUAUGUAGCAUUGAAUGAGCAACUG	....((((...))))..(((.((((((..(((((((((((((((((((((((((((........)))))))))))))))))))))))))))..)))))).)))........	(-53.40)
solyc-miR490	CCCUAUUCUCACAUCUCACUACCC		4	chr7	-	52175132..52175155	ACUUCAUCCUCUACCCUAUACCCUAUUCUCACAUCUCACUACCCACCCACCCUAAAAAAUAUUCUUUUUAACUAUUUUUUUGGAGGGCAGGGGAAGAGUUAGGGGCGGGGUGGA	.........((((((((...(((((..(((...((((.((.(((..(((....((((((((...........))))))))))).))).)))))).))).)))))..))))))))	(-35.30)
solyc-miR491	CCGAAGAGCUUGCGCGCCUCG		4	chr0	+	8411866..8411886	CGCCGGGGUUCGGUGGUCGCCCGAAGAGCUUGCGCGCCUCGGGCGACAGGAGAGAGGCGCACAACGAGCGAGCGCCGCCCCUAGGUGUUUACAACGAGUUCGCAGGUCGUU	((((((((..(((((.((((.((......(((.(((((((...(.....)...))))))).))))).)))).)))))))))..)))).....(((((.((...)).)))))	(-48.50)
solyc-miR492	CCGGUGGAGCUUACAACAGCA		4	chr10	+	1015147..1015167	AGAGUUUAUUAUGCAUGAUUCCGGUGGAGCUUACAACAGCAAGAAAAUGAGAGAGAGCAAAAAUCUCUCUCACUGUCUUGCUGUUGUAAGCUCCACCGAAAUUAUGCAUAG	.........(((((((((((.(((((((((((((((((((((((...(((((((((.......)))))))))...))))))))))))))))))))))).))))))))))).	(-73.30)
solyc-miR493	CCUGAAUUGUGUUCCAUUCUGG		4	chr1	-	83607707..83607728	AUGUUGGGACUGGCUUGAGUCCUGAAUUGUGUUCCAUUCUGGUAUACAAGUCCGAAAGUUAUUUAGGACUUUUAUUUGGGGUUAAUUCGGGAUUUCUUAACGCGGAUCCCGC	....((((((((..(((((((((((((((..(((((....((((...((((((.(((....))).)))))).))))))))).))))))))))...)))))..))).))))).	(-35.70)
				chr2	-	53288745..53288766	AUGUUGGGACUGUCUUGAGUCCUGAAUUGUGUUCCAUUCUGGUAUACAAGUUACGAGAGUUAUUUAGGACUUUUAUUUGGGGUUAAUUCGGGAUUUCUCAACGCGGAUCCCA	....(((((((((.(((((((((((((((..(((((((((.(((.......))).))))..................))))).))))))))))...))))).)))).)))))	(-35.70)
				chr2	+	53294087..53294108	AUGUUGGGACUGUCUUGAGUCCUGAAUUGUGUUCCAUUCUGGUAUACAAGUUACGAGAGUUAUUUAGGACUUUUAUUUGGGGUUAAUUCGGGAUUUCUCAAUGCGGAUCCCA	....(((((((((.(((((((((((((((..(((((((((.(((.......))).))))..................))))).))))))))))...))))).)))).)))))	(-35.70)
solyc-miR494	CGAAGAGCUUGCGCGCCUCGG		4	chr0	-	8847913..8847933	GCCGGGGUUCGGUUGUCGCUCGAAGAGCUUGCGCGCCUCGGGUGACAGGAGGGAGGCGCAUAACUAGCAAGCACCGCCCCCAGGUGUUUAAAAUGAGCUCGUAGGUCAUUC	(((((((..((((.............(((((((((((((.............))))))).......)))))))))).)))).)))......(((((.((...)).))))).	(-38.60)
solyc-miR495	CGAUUUUGCUUUUUCCGGGGAA		4	chr2	+	40397301..40397322				CGCUGCCUAGGUAGCGAUUUCAUUUUUUUAAAAAAAAAAUUCACAUUUUGCAAAAUCGCUGCCUCUGCAGCGAUUUUGCUUUUUCCGGGGAAGUAAAUCGCUGUUGAUGCAG	..((((...(((((((((((.((((((((..(((((.............(((((((((((((....))))))))))))))))))..)))))))))))))))))))...))))	(-38.60)
				chr1	+	73015159..73015180				CGCUGCCUAGGUAGCGAUUUCAUUUUUUAAAAAAAAAAAUUCACAUUUUGCAAAAUCGCUGCCUCUGCAGCGAUUUUGCUUUUUCCGGGGAAGUAAAUCGCUGUUGAUGCAG	..((((...(((((((((((.(((((((...(((((.............(((((((((((((....))))))))))))))))))...))))))))))))))))))...))))	(-37.80)
solyc-miR496	CGCCAAAGGAGAGCUGCCCUG	miR399	1	chr3	-	3851107..3851127				CUUGAUUUUAUAAGGGAAACAGUGAUAGGGCUACUCUCUAUUGGCAUGCAAUUGUAUAUUUCAGCUGACACGCCAAAGGAGAGCUGCCCUGUUACUGUCUCUGCUUAAUCU	...((((.....(((((..((((((((((((..((((((.(((((.((((.(((.......))).)).)).))))).))))))..)))))))))))))))))....)))).	(-48.40)
				chr3	-	3842730..3842750				CUUGAAUUUAUAAGCGAAACAGUGAUAGGGCUACUCUCUAUUGGCAUGCAAUUGUAUAUUUCAGCUGACACGCCAAAGGAGAGCUGCCCUGUUACUGUCUCUGCUUAAUCU	..........(((((((.(((((((((((((..((((((.(((((.((((.(((.......))).)).)).))))).))))))..))))))))))))).)).)))))....	(-50.10)
				chr3	-	3846781..3846801				CUUGAAUUUGUAAGGGAAACAGUGAUAGGGCUACUCUCUAUUGGCAUGCAAUUGUAUAUUUCAGCUGACACGCCAAAGGAGAGCUGCCCUGUUACUGUCUCUGCUUAAUCU	..........(((((((.(((((((((((((..((((((.(((((.((((.(((.......))).)).)).))))).))))))..))))))))))))).))).))))....	(-47.90)
solyc-miR497	CGCUAUCCAUCCUGAGUUUCA	miR390	1	chr9	+	8388513..8388533				GGAGAAUCUGUAAAGCUCAGGAGGGAUAGCGCCAUGGAUGACUCAAUUCGAUUUUUGUACACAUCUUUAGCGCUAUCCAUCCUGAGUUUCACGGCUUUUUCAUGCUUUUUU	((((((.((((.((((((((((.(((((((((...(((((...(((........)))....)))))...))))))))).)))))))))).)))).))))))..........	(-48.70)
solyc-miR498	CGGCAGGUCAUCUUUGGCUAC	miR169	3	chr7	+	4211098..4211118				GAAGAGGUAGGGAGUGGAGUGCAGCCAAGGAUGACUUGCCGAGAUGUUGUAGCCUAAUGCAAUGACAUAUCGGCAGGUCAUCUUUGGCUACAUUUUAUUCUCUCCUAUUCA	(((.(((.(((((((((((((.((((((((((((((((((((.(((((((.((.....)).))))))).)))))))))))))))))))).)))))))))))))))).))).	(-67.10)
solyc-miR499	CGGUAAAAUCGCUGGUGAUGU		4	chr7	-	3726446..3726466	UUUUUUUAAAAAAAUUAAAACGGUAAAAUCGCUGGUGAUGUAGCGAUUUAGAUGGUGCCGUUAAGGUAAAUCGCUGCAGUAGCAGCGAUUUGUAAAAUUUAUUUUUUUAAU	.....((((((((((..........(((((((((.((.((((((((((.......((((.....)))))))))))))).)).))))))))).........)))))))))).	(-36.90)
solyc-miR500	CGUAAAAUGUCAAAGCAUGUAUGG		4	chr0	+	9294267..9294290				GCCCCCGUACUUGUGGGUUAGGCCGACCAUUUUCUGGCUCACGCCAAAAAUGGUCUAGCCCGGCCUGACCCGUAAAAUGUCAAAGCAUGUAUGGGUUAGCCCGGAUAGGGUGAG	...(((((((.((((((((((((((((((((((.((((....)))))))))))))......)))))))))).............))).)))))))...((((.....))))...	(-52.00)
				chr3	+	6936338..6936361				GCCCCCGUACUUGUGGGUUAGGCCGACCAUUUUCUGGCUCACGCCAAAAAUGGUCUAGCCCGGCCUGACCCGUAAAAUGUCAAAGCAUGUAUGGGUUAGCCCGGAUAGGGUGAG	...(((((((.((((((((((((((((((((((.((((....)))))))))))))......)))))))))).............))).)))))))...((((.....))))...	(-52.00)
solyc-miR501	CGUACGUGACAUUAUCUUGUGAAU		4	chr3	-	53781633..53781656	AAUUUUCUACUCCUUUUCGGCGUACGUGACAUUAUCUUGUGAAUCGAACGCUGAUUGAUUUUUUUUAAAGUUAGUGUCACGUAAAUAAAAAAGGAUAGAAAAUUAUUUAUAAAA	(((((((((.(((((((.....((((((((((((.(((..(((((((.......)))))))......))).)))))))))))).....))))))))))))))))..........	(-36.00)
solyc-miR502	CGUAGUCCCUCUAAGAAGCUGG		4	chr11	+	18845914..18845935				ACGUGCGGCCCAUAACAUCUAAGGGCAUAAUAGACCUGUUAUUGCCUCAAACAUCCGUGGCCUAAAAGGUCGUAGUCCCUCUAAGAAGCUGGCCGCGAAGGGAUACCUUCAC	....((((((.....(.(((.((((.((....(((((.(((..(((.(........).))).))).)))))...))))))...))).)..))))))(((((....)))))..	(-36.50)
solyc-miR503	CGUCAGUAUUCGCAGAGGGAG		4	chr1	-	87300790..87300810				UGAUUGCUCCAUCAGAAUUGCGGACGGUGGGGACGGUCUUUCCAUAAUACUGACCCAUGGUAAGAAGGUCCGUCAGUAUUCGCAGAGGGAGUCCCCACCAGCAAAAAACAA	((((......))))...((((....(((((((((..((((((...(((((((((((..........))...)))))))))....))))))))))))))).)))).......	(-36.30)
solyc-miR504	CGUGAUAGAGUUUGAAUACAA		4	chr10	-	57290527..57290547				UUCUAUUUGUAUUCAAACUCUAUCAUGUACAUCAUUAUAUAUAUAUAUAUAUAUGUGUGCUGAUGAUGUACGUGAUAGAGUUUGAAUACAAAUAGAAAAGAGCUAUCCUAA	((((((((((((((((((((((((((((((((((((((((((((((....))))))))).)))))))))))))))))))))))))))))))))))))..............	(-60.70)
solyc-miR505	CGUGUAUCAUGUCAUGUAGGACA		4	chr1	+	64086341..64086363				ACUUGUAUAAAAUUGAACAAAUUGACACAUUUGUUCUACAUGAUACCCUACAUGAAAAAUAUGUGCCUUACGUGUAUCAUGUCAUGUAGGACAUGUGUGUCGACUUGUUCAAU	...........(((((((((.(((((((((.((((((((((((((...((((((................))))))...)))))))))))))).))))))))).)))))))))	(-45.90)
solyc-miR506	CUAACUCUUCCCCUGCCCUCCAAA		4	chr7	+	52175074..52175097	CCCCCACCUCCACCCCGCCCCUAACUCUUCCCCUGCCCUCCAAAAAAAUAGUUAAAAAGAAUAUUUUUUAGGGUGGGUGGGUAGUGAGAUGUGAGAAUAGGGUAUAGGGUAGAG	.......(((.((((.((((((.((((((..((((((((((.((((((((...........)))))))).))).)))))))....)))).)).))....))))...)))).)))	(-35.10)
solyc-miR507	CUAAUUUGGUUUGACUGAUUA		4	chr5	+	10738343..10738363				UUUUUUUAAUCAGUCAAAGCAAAUUAAUUUUUAGAAACAGUCAUAAACAUUUAUGACUAUUUCUUAAAAACUAAUUUGGUUUGACUGAUUAUAAAAAUUAUAAAGACAUUU	(((((.((((((((((((.(((((((.((((((((((.((((((((....)))))))).)))).)))))).))))))).)))))))))))).)))))..............	(-39.80)
solyc-miR508	CUACAUGACAUAAUACACAUAGGA		4	chr4	+	61820729..61820752	AAUAAAUAGAUAUAUUUGUUCUACAUGACAUAAUACACAUAGGAUGUCAUGUAGGACACAAAUUUGACAUGUAUGGUGCCAUGUAGGACGAAUGUGUCUAUUUGUUCAAUUUUA	(((((((((((((((((((((((((((.(((.(((((.......(((((...............)))))))))).))).)))))))))))))))))))))))))))........	(-42.30)
solyc-miR509	CUACAUGACAUAAUACACGUAGGA		4	chr5	+	13110818..13110841	AACAAGUAGACACAAGUGUCCUACAUGACAUAAUACACGUAGGAUUCAUGUAGGCUACAAAAUUGUCAUAUAGGGUGUCAUGUAAGACGAAUGUGUCUAUUUGCUCAAUAUUGU	..((((((((((((..((((.((((((((((.................(((((((.........))).))))..)))))))))).))))..))))))))))))...........	(-35.40)
				chr6	+	31437863..31437886	AAUAAAUAAACACAUGAGUCCUACAUGACAUAAUACACGUAGGACACCAAGUAGGACAAAAAAACAUGUAGGAUGACAUGUGGGACAUGUGUGUCUAUUUGUUCAACUUUAUAC	((((((((.(((((((.((((((((((.(((..((((.((......((.....))........)).))))..))).)))))))))).))))))).))))))))...........	(-35.50)
				chr10	+	60204085..60204108	AACAAUUAGACACAUAUGUCCUACAUGACAUAAUACACGUAGGAAGCCACGUAGGAUAUACAAAAUAGCCGUGUAGGGUGUCAUGUAGGACGAAUGAGCUAAUUUGCUUAGUUU	...((((((.(.(((.(((((((((((((((..(((((...((.......(((.....))).......)))))))..))))))))))))))).))).)))))))..........	(-37.70)
solyc-miR510	CUAGAUUCACGCACAAGCUCG	miR403	1	chr1	+	78229580..78229600				GGAAGAGGCAUAUUUCACGUUUGUGCGUGAAUCUAACAACUCUUUUCAUCUGAAAAACUGUUAUUGUUUGCUAGAUUCACGCACAAGCUCGUAAUAUGGCUUUUCCAAUCU	(((((((.((((((....((((((((((((((((((((((..(((((....)))))...))...)))....)))))))))))))))))....)))))).))))))).....	(-45.10)
solyc-miR511	CUCUCCCUCAAAGGCUUCUGG	miR477	1	chr1	+	86753445..86753465	AUGUUGACAGUCUUUUUUCACUCUCCCUCAAAGGCUUCUGGCUUAAAAUGCCUUUUGUGCUAAUGCUAGAGGUCUUUCGAGUGAGAGUGAAUAAAUUCUGCCAUGAUGUAU	....((.(((..(((.(((((((((.((((((((((((((((.......(((....).))....))))))))))))).))).))))))))).)))..))).))........	(-42.10)
solyc-miR512	CUGAAGUGUUUGGGGGAACUC	miR395	1	chr3	+	35457069..35457089				UAUCAAGGUGUUCUCCAGAGUUUCCUUGAACACUUCAUUAGGGAUUAAUUUCUUUGUUUUUACUGCCCUGCUGAAGUGUUUGGGGGAACUCCCGGGUUUACUUUGAAAUUU	..((((((((..(((..((((((((((((((((((((.(((((......................))))).))))))))))))))))))))..)))..)))))))).....	(-46.40)
				chr5	+	1716865..1716885				AUCUAUCAAGGUGUUUCCUAGAGUUCCCUUGAUCACUUCAUGAUGGCUUACUUUGUUGUUUGAAGCCUUACUGAAGUGUUUGGGGGAACUCCCGGAUUCACUUUGAAAAUU	.....((((((((..(((..((((((((((((.((((((((((.(((((((......))...)))))))).))))))).))))))))))))..)))..)))))))).....	(-50.70)
				chr5	+	1708782..1708802				GUCUAUCAAGGUGUUCCCUGGAGUUCCCUUGACCGCUUCAUUAGGGUUUACUUCAUCGUUUCAUGCCCUGCUGAAGUGUUUGGGGGAACUCUUGGACUCACUUUGAAAUUU	.....((((((((.(((..(((((((((((((.(((((((.((((((..((......)).....)))))).))))))).))))))))))))).)))..)))))))).....	(-50.90)
				chr5	+	1713773..1713793				AUCUAUUAAGGUGUUCCCUAGAGUUCCCUUGACCACUUCAUGAGGGCUUACUUUGAUGUUAGAAGCGUUGCUGAAGUGUUUGGGGGAACUCCUGGGUUGACUUUAAAAAUU	.....(((((((...(((..((((((((((((.(((((((..((.((((.((........)))))).))..))))))).))))))))))))..)))...))))))).....	(-47.80)
				chr5	+	1716689..1716709				GUCUAUCAAGGUGUUCCCUAGAGUUCCCUUGACCGCUUCAUUAGGGCUUACUUCACUGUUUGAUGCUCUACUGAAGUGUUUGGGGGAACUCCUGGGCUCGCUUUGAAAUUU	.....((((((((..(((..((((((((((((.(((((((.((((((..((......)).....)))))).))))))).))))))))))))..)))..)))))))).....	(-52.70)
				chr5	+	1703020..1703040				AUCUAUCAAGGUGUUCCCUAGAGUUUCCUUGACCGCUUCAUUAGGGCUUACUUCGUUGUUUGAUGUCCUGCUGAAGUGUUUGGGGGAACUCCUGGGCUCACUCUGAAAUUU	.....(((.((((..(((..((((((((((((.(((((((.((((((..((......)).....)))))).))))))).))))))))))))..)))..)))).))).....	(-46.80)
				chr3	+	35457601..35457621				AUCAAAGUAUUCCUGAGAGUUCCCUUGACCACUUCACGAGGGCUUAAUUACUUUGUUUUAUGAUUCUCCGCUGAAGUGUUUGGGGGAACUCCCAGGUUCACUUUCAAAAUU	...(((((...((((.((((((((((((.((((((((((((((.(((..........))).).)))).)).))))))).)))))))))))).))))...))))).......	(-40.40)
				chr2	-	33498850..33498870				CUCUAUCAUGGUUUUCCCUAGAGUUCCCUUGACCACUUCAUUAGGGAUUACUUCGUUGUUUGAUGCUCUGCUGAAGUGUUUGGGGGAACUCCUGGGCUCACUCUGAAAUUU	.....(((.(((...(((..((((((((((((.(((((((.((((((((((......))..))).))))).))))))).))))))))))))..)))...))).))).....	(-42.50)
				chr2	-	33474466..33474486				AGUCUAUCAAGGUGUUCCUAGAGUUCCCUUGACCACUUCAUUAGGGAUUACUUCGUUGUUUGAUGCUCUGCUGAAGUGUUUGGGGGAACUCCUGGGCUCACUCUGAAAUUU	......(((.((((..((((((((((((((((.(((((((.((((((((((......))..))).))))).))))))).))))))))))).)))))..)))).))).....	(-45.40)
				chr0	-	16085164..16085184				GUCUAUCAAGGUAUUCCCUGGAGUUCCCUUGACCGCUUCAUUAGGGAUUACUUUAUUGUUUGAUGCCUUGCUGAAGUGUUUGGGGGAACUCUUGGACUCACUUUGAAAUUU	.....(((((((..(((..(((((((((((((.(((((((.((((((((((......))..))).))))).))))))).))))))))))))).)))...))))))).....	(-43.80)
				chr2	-	33474284..33474304				UCUAUCAAGGUUGUUCCCUAGAGUUUACUUGAUCACUUCAUGAGGGCUUACUUUGAUAUUAGAAGUCUUGCUGAAGUGUUUGGGGGAACUCCUGGGUUUACUUUGAAAAUU	....(((((((....(((..(((((..(((((.(((((((..(((((((.((........)))))))))..))))))).)))))..)))))..)))...))))))).....	(-42.00)
				chr5	+	1703197..1703217				AUCUAUCAAGGUGUUCCCUAGAGUUCCCUUGACCACUUCAUGAGGGCUUACUUUGAUGUUGGAAGCCUUGCUGAAGUGUUUGGGGGAACUCCCGGGUUGACUUUGAAAAUU	.....(((((((...(((..((((((((((((.(((((((..(((((((.((........)))))))))..))))))).))))))))))))..)))...))))))).....	(-53.20)
				chr2	-	33492436..33492456				GUCUAUCAAGGUGUUCCCUAGAGUUCCCUUGACCGCUUCAUUUGGGCUUACUUCAUUGUUUGAUGCCCUGCUGAAGUGUUUGGGGGAACUCUUGGACUCACUUUGAAAUUU	.....((((((((.(((..(((((((((((((.(((((((...((((..((......)).....))))...))))))).))))))))))))).)))..)))))))).....	(-49.90)
solyc-miR513	CUGCAAUUCAUUAGUGUAUGA		4	chr3	-	23734389..23734409				CCUUCUCCACUUGAUUGAUUUUCAUGCACUGAUGACUUGCAGUGACUAUAGUUAGAUUUUCACUUAGUCACUGCAAUUCAUUAGUGUAUGAGAACUGGUCCAGUGAAAAAG	.......((((.(((((.(((((((((((((((((.((((((((((((.(((.........))))))))))))))).))))))))))))))))).))))).))))......	(-51.10)
solyc-miR514	CUGUGUAUAAAGUGAGAGAGGCGA		4	chr6	+	48520383..48520406				UAUACAUUUUUGCAUGUGUAUAUACAAUUUUCUCUCGCUUUAUACAAAACAGAAACAGAAUUAUACACUUCUGUGUAUAAAGUGAGAGAGGCGAGCGAGAAUGGAGAGUGGCGA	....(((((((((.(((............((((((((((((((((...((((((..............))))))))))))))))))))))))).)))))))))...........	(-36.20)
				chr9	+	5235744..5235767				UAUACAUUUUUGCAUGUGUAUAUACAAUUUUCUCUCGCUUUAUACAAAACAGAAACAGAAUUAUACACUUCUGUGUAUAAAGUGAGAGAGGCGAGCGAGAAUGGAGAGUGGCGA	....(((((((((.(((............((((((((((((((((...((((((..............))))))))))))))))))))))))).)))))))))...........	(-36.20)
				chr2	-	50245424..50245447				UAUACAUUUUUGCAUGUGUAUAUACAAUUUUCUCUCGCUUUAUACAAAACAGAAACAGAAUUAUACACUUCUGUGUAUAAAGUGAGAGAGGCGAGCAAGAAUGGAGAGUGGCGA	....(((((((((.(((............((((((((((((((((...((((((..............))))))))))))))))))))))))).)))))))))...........	(-36.50)
				chr4	-	53640380..53640403				UAUACAUUUUUGCAUGUGUAUAUACAAUUUUCUCUCGCUUUAUACAAAACAGAAGCAAAAUUAUACACUUCUGUGUAUAAAGUGAGAGAGGCGAGCGAGAAUGGAGAGUGGCGA	....(((((((((.(((............((((((((((((((((...(((((((............)))))))))))))))))))))))))).)))))))))...........	(-39.10)
solyc-miR515	CUUACUGCACAGAGUGAGGGAC		4	chr12	-	9162722..9162743				CGAGACUGAAGAACUCACUGUGCGGUUGAGUAGUAAAGAGGCUGAAAUUGCUGUACUCAAAGCAGAGCUGCUUACUGCACAGAGUGAGGGACCUGGUUCUUCAGUUGUACAA	...(((((((((((((((((((((((.(((((((.............(((((........))))).))))))))))))))..)))))........)))))))))))......	(-37.90)
				chr10	-	51824759..51824780				UGAGACUGAAGAACUCACUGUGCGACUGAGUAGUAAAGAGGCUGAAAUUGCUGUACUCAAAGCAGAGCUGCUUACUGCACAGAGUGAGGGACCUGGUUCUUCAGUUGUACAA	...((((((((((((..((..((..(((.(((((((.(.((((....(((((........))))))))).)))))))).))).))..)).....))))))))))))......	(-36.90)
				chr11	-	11448882..11448903				UGAGACUGAAGAACUCUCUGUGCGGUUGAGUAGUAAAGAGACUGAAAUUGCUGUACUCAAAGCAGAGCUGCUUACUGCACAGAGUGAGGGACCUGGUUCUUCAGUUGUAUAA	...(((((((((((((((((((((((.(((((((.............(((((........))))).))))))))))))))))))..........))))))))))))......	(-43.00)
solyc-miR516	CUUCACAUUCGACAUGCUAAAGGA		4	chr6	+	23724954..23724977	AAGACAAUUCAGCCGAGGAACUUCACAUUCGACAUGCUAAAGGAAAUAUCUUAACCUUUACUAUGAAAUAUUUCCUUUAGCAUGUCGAAUGUGAAGUUCCUCGGCUGGAUUGUC	..(((((((((((((((((((((((((((((((((((((((((((((((.(((..........))).)))))))))))))))))))))))))))))))))))))))))))))))	(-82.70)
solyc-miR517	CUUCCUACCAGCUCAAGGAUGU		4	chr3	+	36928262..36928283				AGAGUUUGUAGACGAGGUGCAUAAGAUCCUGGUGGCUAUGGGGGCCAGUGAAUUGAGAAGGUUGAGUUGGCUUCCUACCAGCUCAAGGAUGUUGCACAGACUUGGUGCAAGA	....((((((..(((((((((....(((((...((((..((((((((((.((((.....)))).).)))))))))....))))..)))))..)))))...)))).)))))).	(-37.30)
solyc-miR518	CUUCUGACAGAUUUCAUUGUGGAA		4	chr3	+	57025029..57025052	AGUGAGAGAAAUGAAUGUAACUUCUGACAGAUUUCAUUGUGGAACUUCUUUCAACAAUGAUAUUAAAUAUUCACAUGAAAUCUGUCAGAAACUACAAUUAUUUCUCACUCUCCU	.....(((((((((.((((..((((((((((((((((.(((((.......(((....))).........)))))))))))))))))))))..)))).)))))))))........	(-41.60)
solyc-miR519	CUUCUGUGUAUAAAGCGAGAGAGA		4	chr8	+	59576257..59576280				GAUAUACAUUUUUGCAUGUGUAUAUACAAUUUUCUCUCGCUUUAUAUAAAAACAGAAACAGGAUUAUACACUUCUGUGUAUAAAGCGAGAGAGACGAGCGAGAAUGGAGAGUGG	......(((((((((.(((............((((((((((((((((....((((((..............))))))))))))))))))))))))).)))))))))........	(-36.10)
				chr12	+	6861635..6861658				UAUAUAUAUUUUUGCAUGUGUAUAUACAAUUUUCUCUCGCUUUAUACAAAACAGAAACAAAAUUUAUAUACUUCUGUGUAUAAAGCGAGAGAGACGAGCGAGAAUGGAGAGUGG	......(((((((((.(((............((((((((((((((((...((((((...............))))))))))))))))))))))))).)))))))))........	(-35.20)
				chr3	-	8608420..8608443				AGAUAUACAUUUUUGCAUGUGUAUAUACAAUUUUCUCUCGCUUUAUACAAAACAGAAACAGAAUUAUACACUUCUGUGUAUAAAGCGAGAGAGACGAGCGAGAAUGGAGAGUGG	.......(((((((((.(((............((((((((((((((((...((((((..............))))))))))))))))))))))))).)))))))))........	(-37.80)
				chr2	-	45704349..45704372				GAUAUACAUUUUUGCAUGUGUAUAUACAAUUUUCUCUCGCUUUAUACAAAACAGAAACAGAAAUUAUACACUUCUGUGUAUAAAGCGAGAGAGACGAGAAUGGGAGAGUGGCGA	......(((((((.(((.............(((((((((((((((((...((((((...............))))))))))))))))))))))).....))).)))))))....	(-35.50)
				chr3	-	3417225..3417248				AUAUAUAUAUUUUUGCAUGUGUAUAUACAAUUUUCUCUCGCUUUAUACAAAACAGAAACAGAAUUAUACACUUCUGUGUAUAAAGCGAGAGAGACGAGCGAGAAUGGAGAGUGG	.......(((((((((.(((............((((((((((((((((...((((((..............))))))))))))))))))))))))).)))))))))........	(-35.20)
				chr2	+	47468867..47468890				AGAUAUACAUUUUUGCAUGUGUAUAUACAAUUUUCUCUCGCUUUAUACAAAACAAAAAUAGAAUUAUACACUUCUGUGUAUAAAGCGAGAGAGACGAGCAAGAAUGGAGAGUGG	.......(((((((((.(((............(((((((((((((((((.........(((((........))))))))))))))))))))))))).)))))))))........	(-36.00)
				chr4	-	64861631..64861654				GAUAUAUAUUUCUGCAUGUGUAUAUACAAUUUUCUCUCGCUUUAUACAAAACAGAAACAAAAUUUAUACACUUCUGUGUAUAAAGCGAGAGAGACGAGCAGAGGAAGAGUGGCG	.........((((((.(((............((((((((((((((((...((((((...............))))))))))))))))))))))))).))))))...........	(-35.20)
				chr5	-	2728329..2728352				AGAUAUAUAUUUUUGCAUGUGUAUAUACAAUUUUCUCUCGCUUUAUACAAAACAGAAACAGAAUUAUACACUUCUGUGUAUAAAGCGAGAGAGACGAGCGAGAAUGGAGAGUGG	.......(((((((((.(((............((((((((((((((((...((((((..............))))))))))))))))))))))))).)))))))))........	(-35.20)
solyc-miR520	GAAUUGACUGUUGGGCUUGAGUU		4	chr5	+	63916517..63916539	UUGAGAAAUAUUUAAUUUUUGAAUUGACUGUUGGGCUUGAGUUCGGCCUAAUAUUUUGAUUGUUUUAUCACAUAAUAUCGGGCUAAACUCAAAUCCAGCAGCCAAUUCAUGAU	...................(((((((.((((((((.(((((((.(((((.(((((.((((......))))...))))).))))).))))))).)))))))).)))))))....	(-41.10)
solyc-miR521	GAAUUGGCUGCUGGAUUUGAGU		4	chr5	-	63916583..63916604	CUUGGACAUGUUAAAAUCAUGAAUUGGCUGCUGGAUUUGAGUUUAGCCCGAUAUUAUGUGAUAAAACAAUCAAAAUAUUAGGCCGAACUCAAGCCCAACAGUCAAUUCAAAA	...................(((((((((((.(((.(((((((((.(((.((((((...((((......)))).)))))).))).))))))))).))).)))))))))))...	(-40.50)
solyc-miR522	GAAUUGUCUCCAGGAACUUUCAAG		4	chr3	+	64729204..64729227				GAUGGUACUUGAAAGCUCCUGGAGACACUUCUUUUUUGUUUUUUUAAAUAUUCUUUUUCCUUAUUCAGAAGAAUUGUCUCCAGGAACUUUCAAGUACCGUUGCUAAAUUGCUUU	(((((((((((((((.(((((((((((.(((((((..........(((......))).........))))))).))))))))))).)))))))))))))))((......))...	(-48.50)
solyc-miR523	GAAUUUCAUUGAGUAUGUUGUUGU		4	chr9	+	66734638..66734661	UCCUCAGACCCCACUUAGUGGAAUUUCAUUGAGUAUGUUGUUGUUGUAAAGCAUUCUGAAUUAAUGCAAGUACACAAGUUACAACAACAACAUACUUACUGAAAUGCCACAAAA	.................((((.((((((.((((((((((((((((((((.(((((.......)))))...........)))))))))))))))))))).)))))).))))....	(-39.60)
solyc-miR524	GACGCUCUCGCGUCCCACGCCUUC		4	chr12	-	32611881..32611904	UGACGGGGGUGAACUUAAAAGACGCUCUCGCGUCCCACGCCUUCCCUUGCUUCGUCGUGCGAUGGCGUGGUCCGUGAGCGGUGCCUCGAAUUGAGUGCCCACGUAACAUGCCUA	..(((.((((..((((((..((((((((((((..(((((((.((....((........)))).)))))))..)))))).))))..))...)))))))))).)))..........	(-42.60)
solyc-miR525	GAUAAGAUUAUGACACGUGUAUGU		4	chr6	-	30640314..30640337				UCAUUUUAACGGAUGAUUAAAUAGGGACACGUGGCACAAUCUUAUCCAUCGAUCUGAUGUCGGGUCGUUGGAUAAGAUUAUGACACGUGUAUGUCCGUUAGUAUAGAGGGUAUA	((((.(((((((((............(((((((.((.(((((((((((.(((((((....))))))).))))))))))).)).)))))))..))))))))).)).)).......	(-45.30)
solyc-miR526	GCAGCACUAUUAAGAUUCUCA		4	chr10	+	63860910..63860930	CACAGUCGUUGUUUGUAAAUGCAGCACUAUUAAGAUUCUCAAAUAUUCUGACAUUUAAAAAGCAAUUAAAUGUGAAUCUUGAUGAUGCUGCAUUAGCAAUAAACGACUAAA	...(((((((..((((.(((((((((.(((((((((((............((((((((.......))))))))))))))))))).))))))))).))))..)))))))...	(-43.10)
solyc-miR527	GCGUAUGAGGAGCCAAGCAUA	miR160	1	chr5	-	66284815..66284835				CGUAUAUGCCUGGCUCCCUGUAUGCCAUUUGCAAAGCUCACCGUAAUAUAUCGAUGGGCCUUGUUGAAUGGCGUAUGAGGAGCCAAGCAUAUUCCGAUAUCGUGUAUAUGA	((.((((((.(((((((.((((((((((((((((.(((((.((........)).))))).))).))))))))))))).))))))).))))))..))...............	(-48.40)
solyc-miR528	GCUCACUGCUCUAUCUGUCACC	miR156	1	chr8	-	51997840..51997861				GAGGUGACAGAAGAGAGUGAGCGCACAUGAUGUUUUCUCGCAUGAUGUUUACAUGCUUGAAACUAUGCGUGCUCACUGCUCUAUCUGUCACCCCACCUCUUUCUCUAUGUCU	(.((((((((((((((((((((((.((((..((((.(..(((((.......)))))..))))))))).))))))))).)))).))))))))).)..................	(-47.90)
				chr8	-	51997598..51997619				GAGGUGACAGAAGAGAGUGAGCACACAUGAUGUUUUCUCGCAUGAUGUUUACAUGCUUGAAACUAUGCGUGCUCACUGCUCUAUCUGUCACCCCACCUCUUUCUCUAUGUCU	(.((((((((((((((((((((((.((((..((((.(..(((((.......)))))..))))))))).))))))))).)))).))))))))).)..................	(-48.30)
				chr8	-	51998082..51998103				GAGGUGACAGAAGAGAGUGAGCACACAUGAUGUUUUCUCGCAUGAUGUUUACAUGCUUGAAACUAUGCGUGCUCACUGCUCUAUCUGUCACCCCACCACUUUCUCUAUGUCU	(.((((((((((((((((((((((.((((..((((.(..(((((.......)))))..))))))))).))))))))).)))).))))))))).)..................	(-48.30)
solyc-miR529	GGAGCAUCAUCAAGAUUCACA	miR172	1	chr5	+	64052593..64052613	CAAGUCAAUUUUUUGCGGGUGGAGCAUCAUCAAGAUUCACAUAGCUAUAUUAGGGCUUUUAUAAUUUUUAAAAACCCUACGGGCGAUGUGUGGGAAUCUUGAUGAUGCUGC	....................(.((((((((((((((((((((((((....(((((.(((((.......))))).)))))..)))..)))))..)))))))))))))))).)	(-39.80)
solyc-miR530	GGAGGCAGCGGUUCAUCGAUC	miR162	1	chr3	+	65922688..65922708	GGUUGUUGGGUGAGAACACUGGAGGCAGCGGUUCAUCGAUCUGUUCCCUGAAAAGCGAUAAAUACAGCAACAGGAAGCGAUCGAUAAACCUCUGCAUCCAGUGCUUAACCC	.......(((((((..(((((((.((((.((((.(((((((.(((.((((....((..........))..)))).)))))))))).)))).)))).)))))))))).))))	(-47.50)
solyc-miR531	GGGAUUGGUGAGUUGGAAAGC	miR482	3	chr3	+	66250468..66250488	GAGUUUUUCGAAAAUCUAUGGGGAUUGGUGAGUUGGAAAGCUUUUCUUUUUCUUCUCUUGUGAUUAGCUUUCCAAUUCCACCCAUUCCUAUGGUUUUUCGGUAUUCUCUCC	(((..(.(((((((.((((((((((.((((((((((((((((..((...............))..)))))))))))).)))).)))))))))).))))))).)..)))...	(-48.70)
solyc-miR532	GUAACUUUUUCAAAGAGUUGUGAC		4	chr1	+	18113680..18113703				UUUAUAAAAAGUUGUGAAUUUUAUGAAAAGGUGCGACUUUUAUGAAAAGUUGUAACCAUUCUGAUGGAUUGUAACUUUUUCAAAGAGUUGUGACCUUUUCGAUAAGGCACAAUA	..........((((((..(((((((((((((((((((((((..((((((((((((((((....)))).))))))))))))..))))))))).)))))))).)))))))))))).	(-38.30)
solyc-miR533	GUACAUCCUACCCUCCCCAGA		4	chr4	+	3142804..3142824				GUGGGGUUUGGGGAGGGUGGUGUGUACGCAAACCUUGCCCCUAACUUAUGCAGGUAGAGGUAAGGUAUGCGUACAUCCUACCCUCCCCAGACCCUAUUUGUGGGAUUAGAU	((((((((((((((((((((.(((((((((.((((((((.(((.(((....)))))).)))))))).))))))))).))))))))))))))))))))..............	(-71.40)
solyc-miR534	GUCAAGAUGUUCAUUAAUAGGGAG		4	chr5	+	60251329..60251352	UUUGUCGCUAGAUUUGUAGAGUCAAGAUGUUCAUUAAUAGGGAGUACAUGUAAACUCCCUAUGAAUGAAUUUCUUGAUUUCUACAAGUCUCACGACUUCUAUUAGAUCCAAACU	...((((..((((((((((((((((((.(((((((.(((((((((........))))))))).))))))).)))))).))))))))))))..))))..................	(-50.30)
solyc-miR535	GUCAUACUUUUGGGACAUUGGUGC	miR8006	2	chr4	+	20471645..20471668	GGGACAUUGGUGCCCCUGCUGUCAUACUUUUGGGACAUUGGUGCCCCUGUCCCUUCGUUAGAGUGAAGGGCAUAUAUGCUCUAAUUUAUGGAUGACAGGGACAUCAAUAUCCCA	((((.(((((((.((((((..(((((..((.(((.(((..((((((...((.(((.....))).)).))))))..)))))).))..)))))..).))))).))))))).)))).	(-45.30)
solyc-miR536	GUCCACAAGAUAGUAUCAUGUAGA		4	chr1	+	78211842..78211865				AUAAGUAAUUUUCUACACCUUUUCGGCUUACGUGGCACUAACUUGAAAAAAAAAAGUCAACCAGCGUUGAGUCCACAAGAUAGUAUCAUGUAGACCGAAAAGGGGUAGAAAAUU	......((((((((((.(((((((((.((((((((.((((.((((.........(.(((((....))))).)...)))).)))).)))))))).))))))))).))))))))))	(-42.40)
solyc-miR537	GUGACUUUUAUGAAAUGUUGCGAC		4	chr12	+	59438100..59438123	UGUGACUUUUAUGAAGAGUUGUGACUUUUAUGAAAUGUUGCGACUUUUAUGAAAAGUUGUGACUUUUAUGGAAAGUUGUGACUUUUAUGAAAGGUGACAACCUUUCUGAAAGAU	.....((((((.((((.(((((.((((((((((((.((((((((((((...((((((....))))))...)))))))))))))))))))))).)).))))))))).))))))..	(-41.00)
solyc-miR538	GUGUAUUGUGUCAUGUAGGACUC		4	chr3	+	24276761..24276783				AGUUGAACAAAUAGACACACAUGUCCUACAUGUCAUCCUACAUAUCAUUUUUUGUCCUAUGGCGUCUUACGUGUAUUGUGUCAUGUAGGACUCACGUGUUUAUUUAUUUAAAA	..(((((.((((((((((....((((((((((.(((..(((((.........((((....))))......)))))..))).))))))))))....)))))))))).)))))..	(-35.80)
solyc-miR539	GUGUCACAUAGGCCGAAAGGAGU		4	chr8	-	50175701..50175723				UUCUACCCCUUUUCGGCUUACGUGACACUAGUUUACAAAAAUUGCCAACAAGCGUUGUGCCCACAAGAUAGUGUCACAUAGGCCGAAAGGAGUAGAAAAUUAUUAAUAAAAUA	((((((.(((((.(((((((.(((((((((.............((((((....)))).))........))))))))).)))))))))))).))))))................	(-41.20)
solyc-miR540	GUUACUGUGAGUAACGUUUUAGGA		4	chr8	+	61045589..61045612				UUUAAAACGUUAUUUUCAGUAACGUUUUACUCCUAAAACGUUAUUUUCAGUAACGUUUUACUCCUAAAACGUUACUGUGAGUAACGUUUUAGGAGUGAAACGUUACUAUGAGUA	..........(((((..(((((((((((((((((((((((((((((.(((((((((((((....))))))))))))).)))))))))))))))))))))))))))))..)))))	(-60.60)
solyc-miR541	GUUUUAGGAGUAAAACGUUACUGU		4	chr12	+	3080406..3080429				UUAGGUUAAUAUACAUUACUGUAAGUAACGUUUUACUCCUAAAACGUUAUUUUCAGUAACGUUUUAGGACGUUUUAGGAGUAAAACGUUACUGUGAAUAACGUAUAUCAAUCUG	.((((((.((((((.(((.....(((((((((((((((((((((((((.....(......)......))))))))))))))))))))))))).....))).)))))).))))))	(-44.90)
solyc-miR542	UAAAAAGAAAAAAGGUAAAAG		4	chr1	-	84297372..84297392				AUAUUAACUUUUACUUUUUUUCUUUUUAGAAUAAAUAAGUGGAAAUUAUCCAUUUCCCACUUAUUUACUCUAAAAAGAAAAAAGGUAAAAGUUGAUAAUUAUCGGACUUUG	.(((((((((((((((((((((((((((((.(((((((((((((((.....)))).))))))))))).)))))))))))))))))))))))))))))..............	(-47.60)
solyc-miR543	UAAAAGUCUUGUGGGAUGACC		4	chr12	-	39605103..39605123				UCUUCUAAUUUAUGGUCAUCCCACAAGACUUUCACGAACUUUAUAUACAUAUACAUAUAUAUAAAGUCUGUAAAAGUCUUGUGGGAUGACCAUAAAUUAGAAGAGGCUACC	((((((((((((((((((((((((((((((((.(((.((((((((((.((....)).)))))))))).))).)))))))))))))))))))))))))))))))).......	(-63.70)
solyc-miR544	UAAAAUAAGUGGAACUACUAU		4	chr9	+	3388729..3388749				CUAAUAUAUAGUAGUUCCACUUAUUUUAGGAAGCAUUUAUUUUUUUGAAACUGAAAAACUAAAAGCUUCCUAAAAUAAGUGGAACUACUAUAUAUUAGUCUAUGAGGCAUG	((((((((((((((((((((((((((((((((((.((((.((((((......)))))).)))).)))))))))))))))))))))))))))))))))).............	(-56.30)
				chr9	-	3388666..3388686				CUAAUAUAUAGUAGUUCCACUUAUUUUAGGAAGCUUUUAGUUUUUCAGUUUCAAAAAAAUAAAUGCUUCCUAAAAUAAGUGGAACUACUAUAUAUUAGUUGGACUUCAAAU	((((((((((((((((((((((((((((((((((.((((.(((((........))))).)))).)))))))))))))))))))))))))))))))))).............	(-55.20)
solyc-miR545	UAAACAAGGCUCUAUGACGGUC		4	chr1	+	93151642..93151663	GUUGAGGAGUUCAUCAACCUUAAACAAGGCUCUAUGACGGUCAGGGAGUAUUCCCUGAAGUUUGUUAUAGAGCCUUGUUUAAGGUUGAUGAACUCCUCAACCUUGGCCUCCC	(((((((((((((((((((((((((((((((((((((((((((((((....)))))))...))))))))))))))))))))))))))))))))))))))))...........	(-79.70)
solyc-miR546	UAAACCUCUGUUCUUGUAAUAA		4	chr7	-	7725150..7725171				UAUGAUUAUUACAAGAACAGAGGUUUAGAUAGAUCUGUAACUCAUUCUCUUCUUGACUAACAUAUCUAUCUAAACCUCUGUUCUUGUAAUAAUCAUACAUAGUCAAUUUAAG	((((((((((((((((((((((((((((((((((.(((...(((.........)))...))).))))))))))))))))))))))))))))))))))...............	(-54.40)
				chr7	+	7725215..7725236				UAUGAUUAUUACAAGAACAGAGGUUUAGAUAGAUAUGUUAGUCAAGAAGAGAAUGAGUUACAGAUCUAUCUAAACCUCUGUUCUUGUAAUAAUCAUACAUAGUCAAUUUAAG	((((((((((((((((((((((((((((((((((.(((.(.(((.........))).).))).))))))))))))))))))))))))))))))))))...............	(-55.90)
solyc-miR547	UAAAGAAGAGAGAAUCUAGGA		4	chr1	+	95158862..95158882	CAGACUGUGCCAACUUCAAAUAAAGAAGAGAGAAUCUAGGACAUAACAUCUGAGACUAAAAACAAGUAGUCUCAGUGUUAUGUCCUAGAUUGUCUUUUCUGUAUUUGAAGU	............((((((((((.((((((((.((((((((((((((((.(((((((((........))))))))))))))))))))))))).)))))))).))))))))))	(-61.70)
solyc-miR548	UAAAGAUAUGACACAUGAGCCCA		4	chr9	-	1180571..1180593	CAUAUCUUUACAUGGUCUGAUAAAGAUAUGACACAUGAGCCCAACUCAUCCCCAAGAGUUAGUUUUUGCAUUUUAGGGUUGAGUUAGGCCCAAGUGUCUUAUCUUUACAACGC	..............((.((.((((((((.(((((.((.(((.((((((.(((.((((((........)).)))).))).)))))).))).)).))))).))))))))))))..	(-38.90)	UAAACCUCUCAUAACAAACUAGUUCUUCAGGAUGAGUUAGGCCCAUGUGUCAUAUCUUUACAUGGUCUGAUAAAGAUAUGACACAUGAGCCCAACUCAUCCCCAAGAGUUAGU	.................((((((((((..(((((((((.(((.(((((((((((((((((((.....)).))))))))))))))))).))).)))))))))..))))))))))	(-53.00)
solyc-miR549	UAAAGAUAUGACACAUGAGCCCAA		4	chr9	-	1180570..1180593	CAUAUCUUUACAUGGUCUGAUAAAGAUAUGACACAUGAGCCCAACUCAUCCCCAAGAGUUAGUUUUUGCAUUUUAGGGUUGAGUUAGGCCCAAGUGUCUUAUCUUUACAACGCG	..............((.((.((((((((.(((((.((.(((.((((((.(((.((((((........)).)))).))).)))))).))).)).))))).))))))))))))...	(-38.90)	UAAACCUCUCAUAACAAACUAGUUCUUCAGGAUGAGUUAGGCCCAUGUGUCAUAUCUUUACAUGGUCUGAUAAAGAUAUGACACAUGAGCCCAACUCAUCCCCAAGAGUUAGUU	................(((((((((((..(((((((((.(((.(((((((((((((((((((.....)).))))))))))))))))).))).)))))))))..)))))))))))	(-53.90)
solyc-miR550	UAAAUAGUAGGUUUCAUCCGU		4	chr8	+	59173388..59173408				AGUUUGCAACCAAUGAAACCUACUAUUUAAGUCGAGAAGAAUAUACAGCCAAAUUAUAUUCUUCUCAGCUUAAAUAGUAGGUUUCAUCCGUUGAAAACAAAGAUGUAUGCA	.((((.((((..((((((((((((((((((((.((((((((((((.........)))))))))))).))))))))))))))))))))..)))).)))).............	(-49.80)
				chr8	+	59155841..59155861				GGUUUGCAACCAAUGAAACCUACUAUUUAAGUCGAGAAGAAUAUACGGCCAAAUUAUAUUCUUCUCAGCCUAAAUAGUAGGUUUCAUCCGUUGCAAACCAAGAUGUAUGCC	((((((((((..(((((((((((((((((.((.((((((((((((.........)))))))))))).)).)))))))))))))))))..))))))))))............	(-55.80)
solyc-miR551	UAAGAAGGGUACUUUUGAUCCAAU		4	chr8	-	21063633..21063656				AACUACCCUUCCCGUCAAAUUAUUGGUUCAAACUAUUGGGUCAAACAUGCCAUUUAACAACUUUUAUUGAUAAGAAGGGUACUUUUGAUCCAAUAUUUUGACAGGAAGGGUAGU	.(((((((((((.((((((..............((((((((((((..((((.((((.(((......))).))))...))))..)))))))))))).)))))).)))))))))))	(-42.30)
solyc-miR552	UAAGAUUAUGACACGUGUAUGUCU		4	chr9	-	67336936..67336959				AUUUUAACGGAAGAUUAAACAAGGACACGUGACACAAUUUUAUCCAUCGAUCCGAUGUCGAGUCGAUGGAUAAGAUUAUGACACGUGUAUGUCUGUUAGUAUAAAGGGUAUAUA	...((((((((.............(((((((.((.((((((((((((((((.((....)).)))))))))))))))).)).)))))))...))))))))...............	(-39.60)
solyc-miR553	UAAGCGUUUAAAUUACCUCGAG		4	chr6	+	36086349..36086370	CAACGGGCCAGAGAUCGGGGUAAGCGUUUAAAUUACCUCGAGGGGAAGGUGUUAGGCAUCCCUCUAGGUCUACAAAUGUGGAUCCCGGCCGUAUCUCAGGCAAUCUAUGUGA	......(((.(((((((((((..((((((.....((((.((((((...((.....)).)))))).))))....))))))..)))))).....))))).)))...........	(-38.70)
solyc-miR554	UAAGUUUUGGCGUUAGGUGUCAGU		4	chr1	+	95432360..95432383	UAGCAGGGUCGGCUCGGGCCUAAGUUUUGGCGUUAGGUGUCAGUUGCGCCCUUGAGUUUGGGGCAUGACACGAACUGAGGUUAGGUCUUCUGCUUGAUAUUUUUUAGAAAAUGC	.(((((((..((((..(((((.(((((.........((((((..(((.(((........))))))))))))))))).))))).)))))))))))....................	(-35.00)
solyc-miR555	UAAUUAUUUCUUGCUUGAUUG		4	chr4	+	54336843..54336863	UUUUUUCCUUUACCCAUUUCUAAUUAUUUCUUGCUUGAUUGCGUGUUUUUACUUGUAAGUAAAAACACCCAAUCAAGAAAAUAAUUAAAAAUGAGUGAAGGAAAAAAUGUU	(((((((((((((.(((((.(((((((((....((((((((.(((((((((((....))))))))))).)))))))).))))))))).))))).)))))))))))))....	(-45.90)
solyc-miR556	UACAAGAGAAAUGACAACCUC		4	chr12	-	58708014..58708034				UAAAUUCACGAGGUUGUCAUUUCUCUUGUAUUCAUGUGUGUGUGUGUAUAUAUAUAUACACACACAUGAAUACAAGAGAAAUGACAACCUCGGGAAUUUAAUUAAAUUAAA	(((((((.((((((((((((((((((((((((((((((((((((((((....)))))))))))))))))))))))))))))))))))))))).)))))))...........	(-73.20)
				chr12	+	58708075..58708095				UAAAUUCCCGAGGUUGUCAUUUCUCUUGUAUUCAUGUGUGUGUAUAUAUAUAUACACACACACACAUGAAUACAAGAGAAAUGACAACCUCGUGAAUUUAAUUAAAUUAAA	(((((((.(((((((((((((((((((((((((((((((((((..............))))))))))))))))))))))))))))))))))).)))))))...........	(-65.90)
solyc-miR557	UACAUGACACUAUCUUGUGGAUCC		4	chr6	-	33417299..33417322	AUUUUCUACCCUUUUCGGUCUACAUGACACUAUCUUGUGGAUCCAAUGCUGGGUGACUUUUUUUUCAAAAUAGUAUCACGUUGGCCGAAAAAGGGUAGAAAAUUACUUAUAAAA	((((((((((((((((((((.((.(((.(((((.(((...(((((....)))))...........))).))))).))).)).))))).)))))))))))))))...........	(-39.50)
solyc-miR558	UACAUGACACUAUCUUGUGGGUCC		4	chr11	+	4507513..4507536	UUUUCUACCCUUUUUUGGCCUACAUGACACUAUCUUGUGGGUCCAAUGUUGGUUGACUUUUUUUUUCAAGCUAGUGCCACGUAGGCCGAGAAGGAGUAAAAAUUUACUUAUAAA	.....(((.((((((((((((((.((.(((((.((((.(((((.(((....)))))))).......)))).))))).)).)))))))))))))).)))................	(-36.80)
				chr7	+	53441596..53441619	UUUUCUGCCCCUUUUCGGCCUACAUGACACUAUCUUGUGGGUCCUAUGAUGAUUGACUUUUUUUUUUUCAAACUUGUGCUACGUAGGCUGAAAAGAGGUAGAAAACUACUUAUA	(((((((((.(((((((((((((.((.(((......((.((((.......)))).))..................))).)).))))))))))))).))))))))).........	(-36.30)
				chr9	-	68486765..68486788	UUUUCUAUCCCCUUUUGGCUUACAUGACACUAUCUUGUGGGUCCAACACUGGUUGACUUUUUUUCCCCAAACUAGUGUCACGUAGGCCGAAAAGGGAUAGAAAAUUACUCAUAA	(((((((((((.(((((((((((.((((((((..(((.(((..((((....)))).........))))))..)))))))).))))))))))).)))))))))))..........	(-50.80)
solyc-miR559	UACAUGUAUUGUGUCAUGUAGGAC		4	chr6	-	2716226..2716249				AAGUUUAACAAAUAAACACACAUGUCCUACAUGAUAUCCUACAUGUCAUUUUUUAUCUUACGUGGUGUCCUACAUGUAUUGUGUCAUGUAGGACUCGUGUGUUUACUUGUUCUA	......(((((.(((((((((..((((((((((((((..(((((((.......((((......))))....)))))))..))))))))))))))..))))))))).)))))...	(-46.10)
solyc-miR560	UACGUGACACUAGCUUGAAAGAAA		4	chr8	-	36384441..36384464	UUUUCGAUUUCUUUUCGGCCUACGUGACACUAGCUUGAAAGAAAUGUCAACACGCACUUGGCCCAGAAGUUAGUGUCACGUAAGCCAAAAAGGAAUAUAAAAUAUUUAUAAAAU	((((..(((((((((.(((.((((((((((((((((.........(((((.......)))))....)))))))))))))))).))).)))))))))..))))............	(-38.90)
solyc-miR561	UACGUGACACUAGUUUGAAAGAAA		4	chr1	-	4803459..4803482	UUUUCUACCUCUUUUCGGCAUACGUGACACUAGUUUGAAAGAAAAUAUCAACAUACUCUAGACCCACAAGAUAGUGUCACGUAGUACGAAAAGGGGUAGAAAAUUAUUUAUAAA	(((((((((((((((((...((((((((((((.((((.............................)))).))))))))))))...)))))))))))))))))...........	(-44.30)
				chr10	+	3584343..3584366	UUUUCUAUCCCUUUUAGGACUACGUGACACUAGUUUGAAAGAAAAAGUCAACCAGUGUUGGGCCCACAAGAUAGUGUCACGUAAAUCGAAAAAGGGUAGAAUAUUAUUAAUAAA	..(((((.(((((((..((.((((((((((((.((((..........(((((....))))).....)))).))))))))))))..))..)))))))))))).............	(-35.50)
				chr3	+	51704041..51704064	AUUUUCUACCCUUUUAGGCCUACGUGACACUAGUUUGAAAGAAAAAGUCAACUAGUGUUGGGCCCACAAGAUAGUGCCACGUAAGUCGAAAAGGGGUAGAAUAUUAUUAAUAAA	...((((((((((((.(((.((((((.(((((.((((..........(((((....))))).....)))).))))).)))))).)))..)))))))))))).............	(-37.90)
				chr4	+	5403742..5403765	AUUUUCUACCCUUUUAGGCCUACGUGACACUAGUUUGAAAGAAAAAGUCAACCAAUAACAAGAUAGUGUCACGUAAGUCGAAAAGGGGUAGAAAAUUAUUAAUAAAAUAAGUUC	(((((((((((((((.(((.((((((((((((.((((.....................)))).)))))))))))).)))..)))))))))))))))..................	(-41.40)
				chr6	-	41633389..41633412	UUUUCUAUCUCUUUUCGACCUACGUGACACUAGUUUGAAAGAAAAAAUCAACCAGCGUUGGGCCCACAAGAUAGUGUCACGUAGGCCAAAAAGGGGUAGAAAAUUAUUAAUAAA	(((((((((((((((.(.((((((((((((((.((((..........(((((....))))).....)))).)))))))))))))).).)))))))))))))))...........	(-44.40)
solyc-miR562	UACGUGACACUAUCUUGUGGAUCC		4	chr8	+	46545268..46545291	UUCUCUACCCCUUUUCGUUCUACGUGACACUAUCUUGUGGAUCCAGUUGACAUUUUUCUUUAAACUAGUGUCACGUAGGCCUAAAAGGGGUAGAAAAUUAUUUAUAAAAUAAGU	...((((((((((((.(.((((((((((((((..(((.(((...............))).)))..)))))))))))))).).))))))))))))....................	(-43.60)
solyc-miR563	UACGUGACACUAUCUUGUGGGCU	miR7981	2	chr1	-	83173997..83174019	AUUUUUACCCUUUUUUAGCUUACGUGACACUAUCUUGUGGGCUUAACGAUAACUGACUUUUUUUUUCGAACUAGUGCCACGUAGGCUAAAAGGGGGUAGAAAAUUACAUAUAA	.(((((((((((((((((((((((((.(((((((((((.(......).))))...............))..))))).)))))))))))))))))))))))))...........	(-41.40)
				chr7	+	3444725..3444747	UUUUCUACUCCUUUUCUGCCUACGUGACACUAUCUUGUGGGCUUAAUGCUGGUUGACUUUUUUUUUUCAAGCUAGUGUCACAUAUGCCGAAAAAGGGUAGAAAAUUACUUAUA	((((((((((.(((((.((.((.(((((((((.(((((.(((.....))).)...............)))).))))))))).)).)).))))).)))))))))).........	(-37.30)
solyc-miR564	UACGUGACACUAUCUUGUGGGUCC		4	chr11	-	14682321..14682344	UUUUCUACCCAUUUUCGUCUUACGUGACACUAUCUUGUGGGUCCAACGUUGGUUGACUUUUUUUUUCCAAGUUAGUGCCACGUAGGCCGAAAAGGAGUAGAGAAUCACUUAUAA	((((((((((.((((((.((((((((.(((((.((((.(((((.(((....))))))))........)))).))))).)))))))).)))))))).))))))))..........	(-42.70)
				chr11	-	3882648..3882671	UUUUCUGCUUCUUUUCGGCCUACGUGACACUAUCUUGUGGGUCCUAUAAUGAUUGACUUUUUUUUUUCAAACUAGUGCCACGUAGGCUGAAAAGGAGUAGAAAACUACUUAUAA	((((((((((((((((((((((((((.(((((..(((.(((((...........)))))........)))..))))).))))))))))))))))))))))))))..........	(-48.40)
				chr8	-	38345615..38345638	UUUUCUACUUCUUUUCGGCUUACGUGACACUAUCUUGUGGGUCCAACGCUGAUUGAUUUUUUUUCAAGCUAGUGUCACAUAGGCCGGAAAUGGAUAGAAUAUUACUUAUAAAAU	..(((((.((((((((((((((.(((((((((.(((((.((((.......)))).)........)))).))))))))).))))))))))).))))))))...............	(-37.00)
				chr10	-	13915707..13915730	UUUUCUAUCUCUUUUUGGCCUACGUGACACUAUCUUGUGGGUCCAACACUUAUUGACCUUUUUUCAAGCUAGUGCCACGUAGGCCGAAAUGGGGUAGAAAACUACUUAUAAAAU	(((((((((((.((((((((((((((.(((((.((((.(((((...........))))).....)))).))))).)))))))))))))).))))))))))).............	(-51.20)
				chr3	-	57524037..57524060	UUUUCUACUCCUUUUUGGCCUACGUGACACUAUCUUGUGGGUCCAAUGUUGAUUGACUUUUUUCCAAGUAAGUGCCACGUAGGUCGAAAAGGGGUAGAAAAUUACUUAUAAAAU	((((((((((((((((((((((((((.((((..((((.(((((.(((....)))))))).....))))..)))).)))))))))))))))))))))))))).............	(-52.40)
				chr10	-	10155738..10155761	UUUUUUACCCCUUUUUAAUUUACGUGACACUAUCUUGUGGGUCCAACGAUGGUUGACUUUAUUUUUUGAACUAGUGUCACGUAUGCUAAAAAAGGGUAGAAAAUUACAUAUAAA	((((((((((.((((((...((((((((((((((....(((((.(((....))))))))........))..))))))))))))...)))))).))))))))))...........	(-37.60)
				chr6	-	45583493..45583516	UUUUCUAUCCUUUUUUGGCUUACGUGACACUAUCUUGUGGGUCCAAUGCUAAUUGAUUUUUUUUCAAGCUAGUGCCACGUAGGCCGAAAAGGGGUAGAAAAUUACUUAUAAAAC	((((((((((((((((((((((((((.(((((.((((.(((..((((....)))).....))).)))).))))).)))))))))))))))))))))))))).............	(-49.90)
				chr10	-	2802865..2802888	UUUUCUACCCUUUUUCGACCUACGUGACACUAUCUUGUGGGUCCAACUUGUGUUGAUAUUUUUUUAAGCUAGUGCCACGUAGGCCGAAAAAGGGUAGAAAAUUAUUUAUAAAAU	(((((((((((((((((.((((((((.(((((.((((.((((.((((....))))..))))...)))).))))).)))))))).))))))))))))))))).............	(-50.40)
				chr10	-	10015018..10015041	UUUUCUGGCCCUUUUCGGCCUACGUGACACUAUCUUGUGGGUCCAAUAAUGGUUGACUUCUUUUUUCAAACUAGUGCCACGUAGGCUGAAAAGGGGUAGAAAACUACUUAUAAA	(((((((.((((((((((((((((((.(((((..(((.(((((.(((....)))))))).......)))..))))).)))))))))))))))))).)))))))...........	(-50.50)
				chr12	-	12744279..12744302	UUUUCUACCCCCUUUUAGCUUACGUGACACUAUCUUGUGGGUCCAACGAUGGUUGACUUUUUUUUCAAACUAGUGUCACGUAGGCUAAAAAGGGGUAGAAAAUUACAUAUAAAA	(((((((((((.((((((((((((((((((((..(((.(((((.(((....))))))))......)))..)))))))))))))))))))).)))))))))))............	(-54.40)
				chr2	-	28485324..28485347	AUUUCUACUCCUUUUUCGCUUACGUGACACUAUCUUGUGGGUCCAAUGCUGGUUGACUUUUUUCUUUCAAGCUAGUGCCACGUAGGCCGAAAAGGGGUAGAAAAUUACUUAUAA	.(((((((((((((((.(((((((((.(((((.((((.(((((.(((....))))))))........)))).))))).))))))))).)))))))))))))))...........	(-46.00)
solyc-miR565	UACGUGACACUAUCUUGUGGGUCU		4	chr8	-	63567806..63567829	UUUUCUACUCUUUUUCGGUUUACGUGACACUAUCUUGUGGGUCUAUUGUUUAUUGACUUUUUUUUAUCUGGUGUCACGUGGGUCGAAAAGGGGUAAAAAAUUAAUUAUAAAAUA	((((.(((((((((((((((((((((((((((......(((((...........))))).........))))))))))))))))))))))))))).))))..............	(-38.50)
				chr5	-	10510445..10510468	UUUUCUACCCCUUUUCGGCCUACGUGACACUAUCUUGUGGGUCUAACGCUGGUUGACUUUUUUUCCAAGCUAGUGUCAUGUCGGCCAAAAAGGGGUAGAAAAUUAUUUAUAAAA	(((((((((((((((.((((.(((((((((((.((((.(((((.(((....))))))))......)))).))))))))))).)))).)))))))))))))))............	(-56.00)
				chr7	+	24241372..24241395	UUUUCUACUCUUUUUUGGCCUACGUGACACUAUCUUGUGGGUCUAACAUUGGUUGACUUUUUGUUUCAAGCUAGUGCCACGUAAGUCGAAAAGGGGUUGAAAAUUACUUAUAAA	(((((.(((((((((((((.((((((.(((((.((((.(((((.(((....)))))))).......)))).))))).)))))).))))))))))))).)))))...........	(-40.40)
				chr4	-	64439565..64439588	UUUUUUACCCCUUUUUGACCUACGUGACACUAUCUUGUGGGUCUAACGAUGGUUGACUUUUUUUUUCAAAUUAGUGCCACGUAGGCUAAAAAGGGGUAGAAAAUUACUUGUAAA	(((((((((((((((((.((((((((.(((((..(((.(((((.(((....)))))))).......)))..))))).)))))))).)))))))))))))))))...........	(-47.30)
				chr1	+	4803420..4803443	UUUUCUACCCCUUUUCGUACUACGUGACACUAUCUUGUGGGUCUAGAGUAUGUUGAUAUUUUCUUUCAAACUAGUGUCACGUAUGCCGAAAAGAGGUAGAAAAUUAUUUAUAAA	(((((((((.(((((((...((((((((((((..(((.(((...(((((((....)))))))))).)))..))))))))))))...))))))).)))))))))...........	(-44.20)
				chr8	+	9164884..9164907	AUUUCUACCUCUUUUCGGCCUACGUGACACUAUCUUGUGGGUCUAAUGCUGGUUGGCUUUUUUUAUUUCAAGCUAGUGCCACGUAGGCCGAAAAGGGAUGGAAAAUUACUUAUA	.((((((.((((((((((((((((((.(((((.((((..........(((....)))...........)))).))))).)))))))))))))))))).))))))..........	(-50.50)
				chr3	+	7226913..7226936	UUUUCUACACCUUUUCGACCUACGUGACACUAUCUUGUGGGUCUACGCUGGUUGACUUUUUUUUUCAAGCUAGUGUCAUGCAGGACGAAAAGGGUAGAAAAUUACUUAUAGAAU	((((((((.((((((((.(((.((((((((((.((((.(((((.((....)).))))).......)))).)))))))))).))).)))))))))))))))).............	(-46.70)
solyc-miR566	UACGUGGCACUAUCUUGUAGGUCC	miR7981	3	chr1	+	72734444..72734467	UUUUUCACCCCUUUUCGGCCUACGUGGCACUAUCUUGUAGGUCCAACGCUGAUUGACUUUUUUUUCAAACUAGUGCCACGUAGGCCCAAAAGGGGUAGAAAAUUACGUAUAAAA	.((((((((((((((.((((((((((((((((..(((.(((((...........)))))......)))..)))))))))))))))).))))))))).)))))............	(-52.40)
				chr7	+	59189249..59189272	UUUUCUACCCCUUUUCGACUUACGUGGCACUAUCUUGUAGGUCCAACGUUGGUUGACUCUUUUUUUAAAGCUACUGCCACGUAGGCCAAAAAGGGAUAGAAAAUUACUUAUAAA	(((((((.(((((((.(.(((((((((((.((.(((..(((((.(((....)))))).)).......))).)).))))))))))).).))))))).)))))))...........	(-39.20)
solyc-miR567	UACGUGGCACUAUCUUGUAGGUCU		4	chr3	+	67240893..67240916	UUUUCUACCUCUUUUCGUCCUACGUGGCACUAUCUUGUAGGUCUAACGUGUGUUGACAUUUUUUUUAAACUAGUGUCACAUAGGCCGAAAAGAGGUAGAAAAUUAUAUAUAAAA	(((((((((((((((((.((((.(((((((((..(((...(((.(((....))))))........)))..))))))))).)))).)))))))))))))))))............	(-45.70)
solyc-miR568	UACGUGGCACUAUCUUGUCGAUCC		4	chr4	+	59231304..59231327	CUUUUUACCCCUUUUCGGCAUACGUGGCACUAUCUUGUCGAUCCAAAAUGAUUGACUUUUUUUUAUCAAGCUAGUGUCACGUAGGCCGAAAAGGAAUUAAAAAAACUGUAUAAA	.((((((..((((((((((.((((((((((((.((((((((((......)))))))...........))).)))))))))))).))))))))))...))))))...........	(-44.90)
				chr8	-	61204977..61205000	UUUUCUGUCCCUUUUCGCCCUACGUGGCACUAUCUUGUCGAUCCAAUGAUGGUUGACAUUUUUUUGAAACUAGUGCCACGUAGGCUGAAAAAAGGGUAGAAAACUACUUAUAAA	(((((((.(((((((((.((((((((((((((...((((((.(((....)))))))))............)))))))))))))).)))..)))))))))))))...........	(-47.40)
solyc-miR569	UACGUGGCACUAUCUUGUGGACCC	miR7981	3	chr6	-	2863211..2863234	UUUUUUACCCUUUUUUAGCUUACGUGGCACUAUCUUGUGGACCCAAUGAUGAUUGACUUUUUUUUCGAACUAGUGCCACGUAUGCUAAAAAGGGGUAGAAAAUUAUAUAUAAAA	(((((((((((((((((((.((((((((((((..(((.(((..((((....))))......))).)))..)))))))))))).)))))))))))))))))))............	(-47.70)
				chr8	-	65829238..65829261	UUUUUUAUCCUUUUUCGGCCUACGUGGCACUAUCUUGUGGACCCAACGAUGGUUGACUUUUUUUUUCAAACUAGUGCCACGUAGGCUAAAAAGGGGUAGAAAAUUAUUAAUAAA	(((((((((((((((.((((((((((((((((....((.((((.......)))).))..............)))))))))))))))).)))))))))))))))...........	(-49.50)
solyc-miR570	UACGUGGCACUAUCUUGUGGAUCC		4	chr9	+	61869851..61869874	UUUUUUACCCCUUUUUAGCUUACGUGGCACUAUCUUGUGGAUCCAACGAUGGUUGACUUUUUUUCCGAACUAGUGUCACGUAGGCUAAAAAGGGGUAAAAAAUUACAUAUAAAA	((((((((((((((((((((((((((((((((.....((((..((((....))))........))))...))))))))))))))))))))))))))))))))............	(-54.50)
				chr1	+	5275828..5275851	UUUUCUAUCCCUUUUCGGCCUACGUGGCACUAUCUUGUGGAUCCAACGCUGAUUGACUUUUUUUUUUCAAGCUAGUGCCACAUAGACCGAAAAGGGAUAGAAAAUUACUUAUAA	((((((((((((((((((.(((.(((((((((.((((.(((......................))).)))).))))))))).))).))))))))))))))))))..........	(-50.90)
				chr1	-	27396661..27396684	UUUUCUGCCCCUAUUCGGCCUACGUGGCACUAUCUUGUGGAUCCUAUGAUGGUUGACUUUUUUUUCAAACUAGUGCCACGUAGGCUGAAAAUGGAUAGAAAACUACUUAUAAAA	(((((((.((...(((((((((((((((((((....((.((.((......)))).)).............)))))))))))))))))))...)).)))))))............	(-44.20)
				chr6	+	15484062..15484085	UUUUGUACCCCUUUUUGGCUUACGUGGCACUAUCUUGUGGAUCCAACGAUGGUUGACUUUUUUUCUAAACUAGUGCCACGUAGGCUAAAAAGGGGUAGAAAAUUACAUAUAAAA	((((.(((((((((((((((((((((((((((.....((((..((((....))))........))))...))))))))))))))))))))))))))).))))............	(-54.20)
				chr1	-	43008742..43008765	UUUUUUAUCCCUUUUUGACCUACGUGGCACUAUCUUGUGGAUCCAACGAUGGUUGACUUUUUUUUAAACUAGUGCCACGUAGGCUAAAAAGGGGUAGAAAAUUACUUGUAAAAU	(((((((((((((((((.((((((((((((((..(((.(((..((((....)))).....))).)))..)))))))))))))).))))))))))))))))).............	(-48.70)
				chr1	+	5942930..5942953	UUUUUUACCCUUUUUUAGCCUACGUGGCACUAUCUUGUGGAUCCAACGAUCGUUGAUUUUUUUUCAAACUAGUGACACGUAGGCUAAAAAGGGUAGAAAAUUACUUAUAAAAUA	(((((((((((((((.((((((((((.(((((..(((.(((..((((....)))).....))).)))..))))).)))))))))))))))))))))))))..............	(-45.10)
				chr11	-	8385649..8385672	UUUUCUGCCCCUUUUCGGCCUACGUGGCACUAUCUUGUGGAUCCAAUGAUAGUUGACUUUUUUUCUUCAAACUAGUGCCACGUAGACUGAAAAGAGGUAGAAAACUACUUAUAA	(((((((((.((((((((.(((((((((((((..(((.(((..((((....))))........))).)))..))))))))))))).)))))))).)))))))))..........	(-49.10)
				chr7	+	59730056..59730079	UUUUUUACCCCUUUUCGACCUACGUGGCACUAUCUUGUGGAUCCAACGAUGAUUGACUUUUUUUUCCAAACCAGUGCCACAUAGGCUAAAAAGGGGUAGAAAAUUACAAUAAAA	(((((((((((((((...((((.((((((((......((((.......................))))....)))))))).))))...)))))))))))))))...........	(-40.40)
				chr1	-	32455378..32455401	UUUUUUACCCCUUUUCGACCUACGUGGCACUAUCUUGUGGAUCCAACGAUGGUUGAGUUUUUUUUCAAACUAGUGCCACGUAGGCUAAAAAGGGGUAAAAAAUUACUUAUAAAA	(((((((((((((((...((((((((((((((..(((.((((.((((....)))).)))).....)))..))))))))))))))...)))))))))))))))............	(-49.60)
				chr8	-	10994973..10994996	UUUUCUAUUCUUUUUCGGCCUACGUGGCACUAUCUUGUGGAUCCAACGUUGGUUGACUUUUUUUUCAAGCUAGUGUCACGUAGGCCGAAAAGAGGUAGAAAAUUAUUAAUAAAA	(((((((((.((((((((((((((((((((((.((((.(((..((((....))))......))).)))).)))))))))))))))))))))).)))))))))............	(-52.90)
				chr1	+	28728180..28728203	UUUUCUACCUCUUUUUGUCCUACGUGGCACUAUCUUGUGGAUCCAGCGUGUGUUGAUAUUUUUUUCAAACUAGUGUCACGUAGGCCGAAAAGGGGUAGAAAAUUAUUUAUAAAA	(((((((((((((((((.((((((((((((((..(((.(((..((((....))))......))).)))..)))))))))))))).)))))))))))))))))............	(-50.00)
solyc-miR571	UACGUGGCACUAUCUUGUGGGUC	miR7981	3	chr2	-	7722380..7722402	UUUCUAACCCUUUUGUGGCCUACGUGGCACUAUCUUGUGGGUCCAAUGUUGGUUGACUUUUUUUUUCAAGUUAGUGCCAUGUAGGCCGAAAAGGGAUAGAAAAUUACUUAUAA	((((((.(((((((.(((((((((((((((((.((((.(((((.(((....)))))))).......)))).)))))))))))))))))))))))).))))))...........	(-53.50)
				chr12	-	14540763..14540785	UUUCUACUCUUUUUUUUACCUACGUGGCACUAUCUUGUGGGUCCAACGCCGGUUGACUUUUUUUUCAAGCUAGUGCCAUAUAGGCCGAAAAGGGCUAGAAAAUUACUUAUAAA	((((((((((((((....((((.(((((((((.((((.(((((.(((....))))))))......)))).))))))))).))))..)))))))).))))))............	(-38.30)
solyc-miR572	UACGUGGCACUAUCUUGUGGGUCC	miR7981	3	chr12	-	14540762..14540785	UUUCUACUCUUUUUUUUACCUACGUGGCACUAUCUUGUGGGUCCAACGCCGGUUGACUUUUUUUUCAAGCUAGUGCCAUAUAGGCCGAAAAGGGCUAGAAAAUUACUUAUAAAA	((((((((((((((....((((.(((((((((.((((.(((((.(((....))))))))......)))).))))))))).))))..)))))))).)))))).............	(-38.30)
solyc-miR573	UACGUGGCACUAUCUUGUGGGUCU		4	chr6	+	44276489..44276512	UUUUCCAUCCCUUUUUGGCCUACGUGGCACUAUCUUGUGGGUCUAACGCUGGUUGACUUUUUUCUUCAAGCUAGUGCCACAUAGACCGAAAAGAGAUAUAAAAUUACCUAUAAA	......(((.((((((((.(((.(((((((((.((((.(((((.(((....))))))......)).)))).))))))))).))).)))))))).))).................	(-38.40)
				chr5	-	6879990..6880013	UUUUCUACCCCUUUUCGGCGUACGUGGCACUAUCUUGUGGGUCUAACGCUGGUUGACUUUUUUUUCAAGCUAGUGUCACGUAAGCCAAGAAGGGCUAGAAAAUUACUUAUAAAA	(((((((.(((((((.(((.((((((((((((.((((.(((((.(((....))))))))......)))).)))))))))))).))).))))))).)))))))............	(-48.60)
solyc-miR574	UACGUGGCAGUAUCUUGUGGGUGC		4	chr6	+	43187944..43187967	UUUUCUACCCCUUUUCGGCCUACGUGGCAGUAUCUUGUGGGUGCAACGCUGGUUGACUUUUUUUUUCAAGCUAGUGCUACUAAAUCGAAAAGGGGUAGAAAGUUACUUAUAAAA	((((((((((((((((((..((.((((((.((.((((.((((.((((....)))))))).......)))).)).))))))))..))))))))))))))))))............	(-44.30)
solyc-miR575	UACGUGGCAUUAUCUUGACGGUCC		4	chr9	-	3667873..3667896	UUUUUAUCUCUUUUGCGGCUUACGUGGCAUUAUCUUGACGGUCCAACACCUUGACUUUUUUUUAAGCUAGUGUCACGUAGACCGUAAAAAGAUAGAAAAUUACUUAUAAAAUAA	(((((((((.((((((((.(((((((((((((.(((((.((((.........)))).....))))).))))))))))))).)))))))))))))))))................	(-38.30)
solyc-miR576	UACGUGGCAUUAUCUUGUGGGUC	miR7981	3	chr12	+	61566572..61566594	UUUUUUAUCCUUUUUCGGCUUACGUGGCAUUAUCUUGUGGGUCAAAUAAUGAUUGACUUUUUUAAAAAAAAUUAGUGUCACGUAGGCUAAAAAGGGAUCGAAAAUUACUUAUA	(((((.(((((((((.((((((((((((((((..((..(((((((.......))))))).........))..)))))))))))))))).))))))))).))))).........	(-38.80)
solyc-miR577	UACGUGGCAUUAUCUUGUGGGUCC		4	chr10	+	61974769..61974792	UUUUCUAUACCUUUUCGCCCUACGUGGCAUUAUCUUGUGGGUCCAAUGCAGAUUGACUUUUUUUUCAAGCUAGUGUCACGUAGGCCGAAAAGGGGUAGAAAAUUACUUAUAAAA	((((((((.((((((((.((((((((((((((.((((.(((((.(((....))))))))......)))).)))))))))))))).)))))))).))))))))............	(-47.70)
				chr12	+	14277128..14277151	UUUUUUACCCCUUUUCGGCCUACGUGGCAUUAUCUUGUGGGUCCAAUGAUGGUUGACUUUUUUUUAAACUAGUGCCACGUAGGCAAAAAAAGGGUAGAAAAUUACUUAUAAAAU	((((((((((.((((..(((((((((((((((......(((((.(((....))))))))..........)))))))))))))))..)))).)))))))))).............	(-43.90)
				chr1	-	93630288..93630311	UUUUUUAUCCUUUUUCGACCUACGUGGCAUUAUCUUGUGGGUCCAACGCUGAUUGACUUUUUUUUUUAAGCUAGUGCCACAUAGGUCGAAAAGAGGUAGAAAAUUACUUGUAAA	(((((((((.((((((((((((.(((((((((.(((((.((((.......)))).))..........))).))))))))).)))))))))))).)))))))))...........	(-40.70)
solyc-miR578	UACGUGUAUUAUGUCAUGUAGGAC		4	chr12	-	2476045..2476068				UAAACUUGUAUAAAGUUGAACAAAUAAACACAUAUGUCCUACAUGUCAUUUUUUGUCCUACGUGGAGUCCUACGUGUAUUAUGUCAUGUAGGACUUAUGUGUUUAUUUAUUUAA	..(((((.....)))))(((.(((((((((((((.((((((((((.(((....((...(((((((....)))))))))..))).)))))))))).))))))))))))).)))..	(-42.10)
solyc-miR579	UACUCCCUGACCGUCAUAGAGC		4	chr1	-	93151650..93151671				AGAGAUGAGGGAGGCCAAGGUUGAGGAGUUCAUCAACCUUAAACAAGGCUCUAUAACAAACUUCAGGGAAUACUCCCUGACCGUCAUAGAGCCUUGUUUAAGGUUGAUGAAC	........((....))...........(((((((((((((((((((((((((((.((.....(((((((....)))))))..)).)))))))))))))))))))))))))))	(-56.50)
solyc-miR580	UACUCCUAAAACGUUACUGUGAGU		4	chr7	-	64171224..64171247	CGUUACUGUGAGUAACGUCUUACUCCUAAAACGUUACUGUGAGUAACGUCUUACUCUUAAAACAUUACUUACAGUAAGGUUUAGAGUAAAAUGUUACUCAAAAAAAUGUUUUAG	((((....((((((((((.((((((...((((.(((((((((((((.((.(((....))).)).))))))))))))).)))).)))))).))))))))))....))))......	(-42.30)
				chr11	-	1264000..1264023				AAUAUCAUUAGGUUGAUAUACGUUACUGUAAGUAACGUUUUACUUUUAAAAUGAUAUUUUCAAUAAUUUUUACUCCUAAAACGUUACUGUGAGUAACGUAUAUCGAUCUGACGC	.......((((((((((((((((((((...((((((((((((....((((((((.....))).....)))))....))))))))))))...))))))))))))))))))))...	(-41.80)
solyc-miR581	UAGAAUCUGUUCCUCUUGGGAG		4	chr9	+	59109679..59109700	CCUCCCUGCCCUUCAGGGCAUAGAAUCUGUUCCUCUUGGGAGGCUCGGUUGUUGCUGUACUCUGUGGGUUAGGCCUAGGGUGAGCAUUACUUCCAGCCUGGCCUCUGUUCUG	......(((((....)))))((((((............(((((((.(((((.((((.(((((((.((......))))))))))))).......))))).)))))))))))))	(-39.40)
solyc-miR582	UAGAUGGUGAUACUCCAGGUA		4	chr7	-	991074..991094				AACUAUCAAUUGUUUCCUUUUCCAACCUGAACUAUCAUACCAUCUACUCAACUAGGUGUGUCUUAAUAUAUAGAUGGUGAUACUCCAGGUAGGGAAAGGGUAUAAUGGAUA	...((((.(((((.(((((((((.(((((...((((..((((((((......((((.....)))).....))))))))))))...))))).))))))))).))))).))))	(-37.90)
solyc-miR583	UAGAUGUGCAUACUCAAAGUU		4	chr10	-	126923..126943				CCUCAACUUGGUCCCAACUGACAACGAAACACUCCAACUCGGUGUGCAACUGAUACAGUGGAGAGGCGUUUAGAUGUGCAUACUCAAAGUUGGAGUGGUUUACUUGUCAGU	................((((((((..(((((((((((((.((((((((.((((.((.((......))))))))...))))))))...))))))))).))))..))))))))	(-39.30)
solyc-miR584	UAGCCAAGGAUGACUUGCCUG	miR169	1	chr7	+	2174612..2174632	AGGAGAGUCAUAUUGUUUAGUAGCCAAGGAUGACUUGCCUGCUCCAUAGUCUAAAAUGUGUUUAAUCACAUUUUAAUUUGGUUUCAGGCAGUCUCCUUGGCUACCUUGACA	......((((.........(((((((((((.((((.(((((..(((.(((.(((((((((......)))))))))))))))...))))))))))))))))))))..)))).	(-46.80)
				chr7	+	2174832..2174852	AUGAGAAGAGUCUUAUUUGGUAGCCAAGGAUGACUUGCCUGCACCGUACUUGAAAAGGUCUUUCAUAUGUCCUUUCGUUUUUGGGGUCAAGCAGGUCAUCUUUAGCUAGCU	((((((....))))))..(.((((.(((((((((((((.((.(((.((..(((((.((.(........).)))))))....)).))))).))))))))))))).)))).).	(-40.20)
solyc-miR585	UAGCUUGACGUCUAACCCUAAAAC		4	chr3	+	65884599..65884622				UUGGCUUCUUGGGGUCUUGGGGGUUAGACUUUAGGGUACUCGAAUUCCUUGGUUGGUACUUGGGGUGUCGUAGCUUGACGUCUAACCCUAAAACCCUUAACCUAAGCUCGGGAC	..(((((...(((((....((((((((((.(((((.(((..((..((((.(((....))).))))..))))).))))).))))))))))...)))))......)))))......	(-41.30)
solyc-miR586	UAGGAGUAAAACGUUACUAUGAGU		4	chr9	+	26821705..26821728				ACGGCUUUAGGUUGAUAUACGUUACUGUAAGUAACAUUUUACUCCUAAAACGUUGUUUUGAGUAGCAUUUUAGGAGUAAAACGUUACUAUGAGUAACAUAUCAAUCUAACACCG	.(((..((((((((((((..((((((...((((((.((((((((((((((.((((.......)))).)))))))))))))).))))))...))))))))))))))))))..)))	(-48.20)
solyc-miR587	UAGGAUGUCAUGUAGAACAUGUGU		4	chr9	-	8935859..8935882				UCCCUAUAAAAUUUAACAAGUAGACACACGAGUCCUAUGUGACAUUACAUGUAUGACACAAACUAUCAUGUAGGAUGUCAUGUAGAACAUGUGUGUUUAUAUGUUUAACUUUAU	.....(((((.((.((((.(((((((((((.((.(((((((((((((((((.(((........))))))))..)))))))))))).)).))))))))))).)))).)).)))))	(-38.20)
solyc-miR588	UAGUUAAAUUUUGGAAAAUUU		4	chr11	+	8007434..8007454	AGCCUCAUCUUGCAUUCAUCUAGUUAAAUUUUGGAAAAUUUAAAACUUUUUAUUAUGUAUGAAUACAUAUAAAAAGUUUCAAAUUUUCCGAAAUUUAACUAGAUGAAUGUG	...........((((((((((((((((((((((((((((((.(((((((((((.(((((....)))))))))))))))).)))))))))))))))))))))))))))))).	(-52.40)
solyc-miR589	UAGUUAUUAUCUCAAAAAGUG		4	chr3	-	2763492..2763512	UGGUAUGGUUGCUCAAGUGAUAGUUAUUAUCUCAAAAAGUGACCAACUUUGUUGAUUAAAAUUGGAAUCAAGAAGAAAGGUGACUUUUUGAGGUAAUAGUUAUUAGUUGAA	..(((....)))((((.(((((((((((((((((((((((.(((...(((.((((((........)))))).)))...))).))))))))))))))))))))))).)))).	(-41.40)
solyc-miR590	UAUGAAAAGUUGUGACUUUUAUA		4	chr11	+	8663678..8663700	UUAUGAAAGGUUGCGACUUUUAUGAAAAGUUGUGACUUUUAUAGAAAGUUGUUACUUUUAUGAAAGGGUGACGACCUUUCUAAAAGAUUGUGACUUUUCCAAAGGUCUGUGAC	.........((((((((((((..((((((((((((((((..((((((((((((((((((....))))))))))).))))))))))).)))))))))))).))))))).)))))	(-35.50)
				chr12	+	53104896..53104918	AAAUGAAGAGUUGCGAUUUUUAUGAAAAGUUGUGACUUUUAUAAAAGGUUGUGACUUUUAUGAAAAGUUGCGACUUUUAUGAAAAUGUGCGACUUUUAUGAAAGAUGACGACA	.....((((((((((((((((((((((.(((((((((((((((((((.......)))))))).))))))))))))))))))))))).))))))))))................	(-39.00)
solyc-miR591	UAUGAAGAGUUGUGACUUUUAUA		4	chr5	-	64714817..64714839	ACGAAAAAAAUUGUAACUUUUAUGAAGAGUUGUGACUUUUAUAUAGAGUUGCGAUUUUAAUGAGAAGUUGUGAUUUUAAUGAAGAGUUGCAACUUUAAUGAAGAGUUGCCACU	............(((((((((....(((((((((((((((...(((((((((((((((.....)))))))))))))))...)))))))))))))))....)))))))))....	(-37.00)
				chr8	-	24213673..24213695	AAAUUAAGAGUUGCAAAUUUUAUGAAGAGUUGUGACUUUUAUAAAGAGUUGUUACUUUUGUGAAAGGUUGCAACUUUUAUGAAAAGUUGUGACUUUUAUGAAAGGUUGUGAUC	....((((((((((((.((((((((.((((((((((((((...((((((....))))))...))))))))))))))))))))))..))))))))))))...............	(-35.40)
				chr7	-	30833798..30833820	AAGUGAAGAGUUGCGACUUUUAUGAAGAGUUGUGACUUUUAUAAAAUGUUGCGACUUUUAUGAAUAGUUGUAACUUUUAUAAAAGUUGCGAAUUUUAUGAAAAGUUGCGACUU	.......((((((((((((((...((((.(((((((((((((((((.(((((((((.........)))))))))))))))))))))))))).))))...))))))))))))))	(-46.30)
solyc-miR592	UAUGGAAAAUAUAUCUGCUAUUCC		4	chr8	-	2265625..2265648				GGAGAUAACUCCAUUUGGAACGAGAGAGAGCGGAAUAGCAAAUAUAUUUUCCAUAUUAUGGAAAAUAUAAUAUGGAAAAUAUAUCUGCUAUUCCACUCUCUCUCGUUCCCACCG	((((....))))....((((((((((((((.(((((((((.(((((((((((((((((((.....))))))))))))))))))).))))))))).)))))))))))))).....	(-69.60)
solyc-miR593	UAUGGAAGAGGUGAUUGGAGA		4	chr1	+	3050609..3050629				UGAAGUAAUAUCUCUCCAGUCACCUCAUCCGUAUUUCUCGAAUAGGUUGCUAAUUCAAGCAUUAGAGAAAUAUGGAAGAGGUGAUUGGAGAAAUAUUUCUAGGUGUUACGU	....((((((((((((((((((((((.((((((((((((.(((.(.(((......))).)))).)))))))))))).))))))))))))))..........))))))))..	(-51.50)
solyc-miR594	UAUUAUGUCAUGUAGGACAUGUGU		4	chr10	+	54559510..54559533				GUAUAUAAUUGAACAAAUAAACAUAUUAGUCUUACCUGAUGUCUUACAUGACAAUUUUGCGUUCUACAUGUAUUAUGUCAUGUAGGACAUGUGUGUUUACUUGUUCAAUUAUGU	..((((((((((((((.(((((((((............(((((((((((((((.(..(((((.....)))))..))))))))))))))))))))))))).))))))))))))))	(-44.40)
				chr10	+	57274073..57274096				AUAAAUAAACAUAUUUGUCCUACAUGUCACCAUUUAUGACAAUUUCGUGUCCUACGUGACAUGAGAUGUAUAUUAUGUCAUGUAGGACAUGUGUUUACUUGAUCAAUUUUAUAC	.....((((((((..(((((((((((.((.....((((.((.(((((((((......)))))))))))))))...)).))))))))))))))))))).................	(-36.10)
solyc-miR595	UAUUAUGUCAUGUAGGACUCAUGU		4	chr12	+	51219776..51219799				AACAAAUAAAUACAUGUGUCCUACAUGUCAUCUUGCAUAUCAUUUUUUGUCUUAUGUGGUGUCCUACGUGUAUUAUGUCAUGUAGGACUCAUGUUUUUAUUUAAUUAGAAGUUG	...(((((((.(((((.((((((((((.(((..((((((((((............))))).......)))))..))).)))))))))).))))).)))))))............	(-35.60)
solyc-miR596	UAUUGACACCAAAGAGAAGAU		4	chr1	-	83354248..83354268				CACCAUACUUGAUCUUCUCUUUGGUGUCAAUAGGAUUUUUUAUUUUUUAAAAUUUCAAAAAAAAAAAUCAUAUUGACACCAAAGAGAAGAUUAAUGUAUUGUCAAGCCCAA	.((.((((((((((((((((((((((((((((.((((((((..(((((........))))))))))))).)))))))))))))))))))))))).)))).)).........	(-45.60)
				chr1	+	83354307..83354327				ACAAUACAUUAAUCUUCUCUUUGGUGUCAAUAUGAUUUUUUUUUUUGAAAUUUUAAAAAAUAAAAAAUCCUAUUGACACCAAAGAGAAGAUCAAGUAUGGUGUCAGUAUGA	((.((((.((.(((((((((((((((((((((.(((((((((((((((....)))))))..)))))))).))))))))))))))))))))).)))))).))..........	(-43.90)
solyc-miR597	UAUUGGAAUUUGGAAUAGUUUG		4	chr12	+	65734914..65734935				GGGUGUUGUAUCAAACUGUUCAGAUUUUCGAUAGGAUUUAAAAUAAAAUUAUCGAAAUAUUUUUAAAUCCUAUUGGAAUUUGGAAUAGUUUGAUGCAACGCCCACUUGCCCU	(((((((((((((((((((((.((.((((((((((((((((((.................)))))))))))))))))).)).))))))))))))))))))))).........	(-54.80)
solyc-miR598	UAUUGGCCUGGUUCACUCAGA	miR171	1	chr2	-	47308125..47308145	CUAUGAAACAGUAACUUUGAUAUUGGCCUGGUUCACUCAGACAACAAAAUGUAAACUAUAUUUGAAUGGUUGAGUUUUCGUUUUUCGUUUGAUUGAGCCGUGCCAAUAUCU	..................(((((((((.(((((((.((((((...((((((.(((((..(((.....)))..))))).))))))..)))))).))))))).))))))))).	(-37.80)
solyc-miR599	UAUUGGUGCGGUUCAAUGAGA	miR171	1	chr12	-	519873..519893	AAAUGGAUGAAUACACGAGAUAUUGGUGCGGUUCAAUGAGAAAGCAGUACUUAAGAACAUUUUUGAGUCUACUUUUUGAUUGAGCCGCGCCAAUAUCACGUGUAGCUAAAU	...........((((((.(((((((((((((((((((.((((((.((.((((((((....)))))))))).)))))).))))))))))))))))))).)))))).......	(-54.70)
solyc-miR600	UAUUGUGACAUGUAGGACUCAUGU		4	chr10	-	64226288..64226311				AGUUGAACAAAUAAACACACAUGUCCUACAUGUCAUCCCACAUGUCAUUUUUUGUCAUACGUGGUACGUGUAUUGUGACAUGUAGGACUCAUGUGUUUAUUGAUUUAAAAGUUG	..(((((..((((((((((...((((((((((((((...(((((((((.(........).)))..))))))...))))))))))))))...))))))))))..)))))......	(-41.00)
solyc-miR601	UAUUUCGAUCAUUGCAGUUGC		4	chr1	+	94414269..94414289				UUCUUCAGUAACUGCAAAGAUUGAAAUAAAUAUGCAAUAUUUAUUUUGAUGACUAUAAAUAUUGCAUAUUUAUUUCGAUCAUUGCAGUUGCUGAAGAAUCCAAAUCGGUCA	(((((((((((((((((.((((((((((((((((((((((((((..........)))))))))))))))))))))))))).))))))))))))))))).............	(-57.70)
solyc-miR602	UAUUUCUGCAGCUUUGGAAUU		4	chr1	+	90484908..90484928				UGCAUUAGCUGGAGUACAAGCUUCCAAAGCUGCAGAAAUGAGUUUUUUUUUUUAACUGAAAAAGAAAAACUAUUUCUGCAGCUUUGGAAUUUUUUACUCCAGCUAAGUUGU	.((.((((((((((((.(((.((((((((((((((((((.(((((((((((((.....))))))))))))))))))))))))))))))).))).))))))))))))))...	(-60.50)
solyc-miR603	UAUUUGUUUUCUAGGAAAACC		4	chr3	+	1834451..1834471				AGUAACUAAGGUUUUCUGAGAAAACAAAUAGUUUUUUUUUCUUCUUUUUAAAGUCAAUAAAAAAAAGAACUAUUUGUUUUCUAGGAAAACCCUAGUUACUGCUGGAUUAAA	((((((((.((((((((.((((((((((((((((((((((....................)))))))))))))))))))))).)))))))).))))))))...........	(-42.20)
solyc-miR604	UAUUUUGUCAUGUAGGACUCAUGU		4	chr8	-	54013580..54013603				UAUAUAAAAUUGAACAAAUAGACACUCAUGUCCUACAUGUCAUUUUUUGUCUUACGUGGUGUUCUACGUGUAUUUUGUCAUGUAGGACUCAUGUGUUUAUUUAUUUCAAAGUUG	.........(((((.((((((((((....((((((((((.((..........(((((((....))))))).....)).))))))))))....))))))))))..))))).....	(-36.70)
				chr5	+	64184815..64184838				GAAUAAAUAGACACACACGUCCUACAUGUCAUCCUUCAUGUCAUUUUUUGUCCUAUGUGGUGUCUACGUGUAUUUUGUCAUGUAGGACUCAUGUGUUUAUUUGUUUAAAAGUUG	(((((((((((((((...((((((((((.((.....(((((((((.............))))...))))).....)).))))))))))...)))))))))))))))........	(-37.80)
				chr3	-	66388972..66388995				ACUUAUAGUUGUAUAAAGUUAAACAAAUAGACACAUGUGUCCUACAUGUUUUUUUGUGGUGUUCUACAUGUAUUUUGUCAUGUAGGACUCAUGUGUUUAUUUAUUUAAAAGUUG	..(((((....)))))..(((((.(((((((((((((.((((((((((......(((((....)))))..........)))))))))).))))))))))))).)))))......	(-38.30)
solyc-miR605	UCAAACUAUACAGUUAUCAAG		4	chr1	-	76613120..76613140	AUCUAUUGAUUUAGGAUUUGUCAAACUAUACAGUUAUCAAGAACAGAGGAGAUGAGUAAUGGUCACAUCUCCUCUGUUCUUGAUAACGGUAUAGUUUGACAAAUCCUAAAU	........(((((((((((((((((((((((.((((((((((((((((((((((.(.......).)))))))))))))))))))))).)))))))))))))))))))))))	(-70.40)
solyc-miR606	UCAAAUCCAAUGUACAAGCAU		4	chr6	+	48234999..48235019	AUACGCCCAUGCAAAUCCGAUCAAAUCCAAUGUACAAGCAUAGCACAGGAGAUUGGGUCAUACGCCUAUUUCCUGUGCUAUGCUUGUACAUUGGAUUUGAUCGGAUUUGUA	.........((((((((((((((((((((((((((((((((((((((((((((.((((.....))))))))))))))))))))))))))))))))))))))))))))))))	(-80.10)
solyc-miR607	UCAAGAUUGUGAAUAUAAAUU		4	chr9	-	71965283..71965303				GAAUCAAGGGAGGAACAAAUUUGUACUCACAAUCAUGAUGCAAACAAUCGAAGAAACGUGAUUUUAUUCAUCAAGAUUGUGAAUAUAAAUUUGUUCCUCCCUUGAUUGGCC	.((((((((((((((((((((((((.((((((((.(((((.....(((((........))))).....))))).)))))))).))))))))))))))))))))))))....	(-55.80)
solyc-miR608	UCAAGCUCAACGAGGCCAUCUC		4	chr6	+	11255839..11255860				UUGGACGAGGUGAAGAACACCCUUGUUGAGCUUGAGGAAAUUCACAAAGAGGGUUUGUCCAACCUCGAACUCAAGCUCAACGAGGCCAUCUCUUCCCUUCAAAGAGAGGUUG	..(((.((((((........((((((((((((((((............((((..........))))...)))))))))))))))).)))))).)))((((.....))))...	(-42.00)
				chr6	+	11250805..11250826				CUGAAUGAGGUGAAGAACACACUUGUUGAGCUUGAGGAAGUUCACAAAGAGGGUUUGUCCAACCUCGAACUCAAGCUCAACGAGGCCAUCUCUUCCCUUCAAAGAGAGGUUG	((...(((((.(((((.....(((((((((((((((............((((..........))))...)))))))))))))))......))))).)))))...))......	(-39.70)
				chr2	-	2606815..2606836				AUGGAACAGGUGAAGAACAACCUUGUUGAGCUUGAGGAAGUUCACAAAGAGGGUUUGUCCCACCUCGAACUCAAGCUCAACGAGGCCAUCUCUUCCCUUCAAAGAGAGGUUG	.......(((.(((((....((((((((((((((((............((((..........))))...)))))))))))))))).....))))))))..............	(-39.80)
				chr2	+	1525602..1525623				CUGGAUGAGGCGAAGAACAACCUUGUUGAGCUUGAGGAAAUUUACAAAGAGGGUUUGUCCAACCUCGAACUCAAGCUCAACGAGGCCAUCUCUUCCCUUCAAAGAGAGAAUG	((...(((((.(((((....((((((((((((((((............((((..........))))...)))))))))))))))).....))))).)))))...))......	(-42.30)
				chr9	-	25459057..25459078				CUGGAGGAGGUGAAGAACAACCUUGUUGAGCUUGAGGAAGUUCAUAAAGAGGGUUUGUCCACCCUCAAACUCAAGCUCAACGAGGCCAUCUCUUCCCUUCAAAGAGAGGUGG	..((((((((((........((((((((((((((((............((((((......))))))...)))))))))))))))).))))))))))((((.....))))...	(-49.10)
solyc-miR609	UCAAGUAGAUGCAUCACCUGCUUA		4	chr11	-	294727..294750	AGGGCCAAAAUUUAAAGAAGUCAAGUAGAUGCAUCACCUGCUUAACUCCCUGGUUUAUUGGCUUAAGUAGGUGAUGCAACUACUUGUCUUAUUUACAUCUGGAACUUCGUUCUU	((..(((.....((((.(((.(((((((.((((((((((((((((...((.........)).)))))))))))))))).))))))).))).))))....)))..))........	(-44.40)
solyc-miR610	UCAAUGAAUUUCCUGAUUUCUA		4	chr5	+	60242379..60242400				AAUAUUAUAUUGACCGCUAGAUUUGUAGAUUCAAGACGUUCAUUGAUAGGGAGUACACGUGUACUCCUUAUCAAUGAAUUUCCUGAUUUCUACAACUCUCACGACCACUAUA	.....((((.((..((..(((.(((((((.(((.((.(((((((((((((((((((....))))))))))))))))))).)).)))..))))))).)))..))..)).))))	(-45.70)
solyc-miR611	UCAAUGCUACAUACUCAUCCC	miR5304	1	chr1	+	97117758..97117778	UCCAUGGUGCAGUUGCUCAUUCAAUGCUACAUACUCAUCCCCACAACUUUCAUCUCACGUUCAAAAGAUGAAAGUUAUAGAGAUGAGUAUGGUGCAUUGGAUGUGUGGCCA	...........(((((.((((((((((..((((((((((.(...(((((((((((..........)))))))))))...).))))))))))..)))))))))).)))))..	(-46.00)
solyc-miR612	UCACAUUGCACAAAAAUGAAU		4	chr2	+	54787715..54787735	UGAAUCCUAAUGUUUUUCAAUCACAUUGCACAAAAAUGAAUGCCUAUAAUUAUACCAUAGGCAUUCAUUUUUGUGCAAUAUGAUUGAAAAACAUAUGGGUCAUGGACAAGU	(((.(((..((((((((((((((.(((((((((((((((((((((((.........))))))))))))))))))))))).))))))))))))))..)))))).........	(-55.60)
solyc-miR613	UCACAUUGUCAUAUUUGAAUC		4	chr11	+	50790980..50791000	AUCCUGCAGGUUUCUGAUCUUCACAUUGUCAUAUUUGAAUCUUACUCCCCAGCAGUCCCGAAAUCUGUGUUAGGGAGUAUGAUUCAAAUCUGACAACGUGAACAGCUGAAA	......(((....(((...(((((.((((((.(((((((((.(((((((..((((.........))))....))))))).))))))))).)))))).)))))))))))...	(-41.20)
solyc-miR614	UCACCUCAGCAUCAGUCAACCU		4	chr6	-	29614712..29614733				CGAUUGACCUGGUCAGUCAUGGCUUGACCUUGCACGGUGAUGGCCUGUGCCAUUUGGGCCAGAGAUUCCCUCACCUCAGCAUCAGUCAACCUAGCAGGGUUAACUGGCAUGG	.(((((((...)))))))(((.(((((((((((..(((..((((..((((....((((...(((.....)))..))))))))..)))))))..))))))))))..).)))..	(-37.40)
solyc-miR615	UCACUUAUUCCUUUUUUCUACC		4	chr8	+	61901008..61901029	AUCAAAACACAUCUCAACCAUCACUUAUUCCUUUUUUCUACCUAAGUGAUGGUUGAUAUUUCAGGUAGAAAAGGGAACAAUUGAUAGUUGAUGUGUGUUUUUAAUCAUUAAC	...(((((((((.(((((.((((.((.(((((((((.(((((((((((........))))).))))))))))))))).)).)))).))))).)))))))))...........	(-37.30)
solyc-miR616	UCAGGCGUCUAACUUCCAAGUUUA		4	chr6	-	31148761..31148784	AUAUAGGUGAACUACAGUAUUCAGGCGUCUAACUUCCAAGUUUAUGGAGAUAUGAUUAUAAACUUGGAAGUUAGACGCCUGAAUACUGUAGUUCACCUAUAUUUUAAUGCCAUG	(((((((((((((((((((((((((((((((((((((((((((((((........)))))))))))))))))))))))))))))))))))))))))))))))............	(-77.70)
				chr6	+	31148723..31148746	AUAUAGGUGAACUACAGUAUUCAGGCGUCUAACUUCCAAGUUUAUAAUCAUAUCUCCAUAAACUUGGAAGUUAGACGCCUGAAUACUGUAGUUCACCUAUAUUUUAAUGAUUUC	(((((((((((((((((((((((((((((((((((((((((((((............)))))))))))))))))))))))))))))))))))))))))))))............	(-75.50)
solyc-miR617	UCAGGCUAUGACUGCCCAAGUC		4	chr7	+	12392674..12392695	CAGGCCAUUAAGAUGCAGUCUCAGGCUAUGACUGCCCAAGUCAACCAGCUGGAUGUUCAGAGAGAGAACCCACCGGCUUGCAGCAUGGCUGACAGGCUGCGAGACUUCACGA	..............(((((((..(((((((.((((...........((((((..((((.......))))...)))))).)))))))))))...)))))))............	(-35.60)
solyc-miR618	UCAGUUAAAGGUACCUGAGAG		4	chr10	+	10026195..10026215				GGGGAAGGAAUCUGCAGGACCUUUUGAUCUGGUGAAGUAGGGGUGAUCUGCCAGCUUUUAUUGACACAGAUCAGUUAAAGGUACCUGAGAGGUGAAACAACUCAAAGGAAA	(((......((((.(((((((((((((((((((.((..((((.((......)).))))..)).)).)))))))...)))))).))))..)))).......)))........	(-35.20)
solyc-miR619	UCAUCAACCUUAAACAAGGCUCUA		4	chr1	-	93151689..93151712	GGAGGCCAAGGUUGAGGAGUUCAUCAACCUUAAACAAGGCUCUAUAACAAACUUCAGGGAAUACUCCCUGACCGUCAUAGAGCCUUGUUUAAGGUUGAUGAACUCCUCAACCUU	.......((((((((((((((((((((((((((((((((((((((.((.....(((((((....)))))))..)).))))))))))))))))))))))))))))))))))))))	(-78.50)
solyc-miR620	UCAUCCCACAAGACUUUCACG		4	chr12	-	39605158..39605178	UAGCCUCUUCUAAUUUAUGGUCAUCCCACAAGACUUUCACGAACUUUAUAUACAUAUACAUAUAUAUAAAGUCUGUAAAAGUCUUGUGGGAUGACCAUAAAUUAGAAGAGG	...((((((((((((((((((((((((((((((((((.(((.((((((((((.((....)).)))))))))).))).))))))))))))))))))))))))))))))))))	(-69.00)
solyc-miR621	UCAUUAAGACUGAUAAUUUUACU		4	chr7	+	64518357..64518379	UUCCCUAUAUUGUAUUGGUAUCAUUAAGACUGAUAAUUUUACUUAACUGAUAUAUAUAUUAAUUAAGUGAAUUAUCUGCUUUAAUGAUACCAAUACAAUAUAUGAUAUUAAUU	.....(((((((((((((((((((((((.(.((((((((.((((((.(((((....))))).)))))))))))))).).)))))))))))))))))))))))...........	(-42.20)
solyc-miR622	UCCAAAGGGAUCGCAUUGAUCC	miR393	1	chr3	+	3107530..3107551	UCAUAGUGCUGGUGGAUUAUUCCAAAGGGAUCGCAUUGAUCCUGUGUUCCAAAUUAAUUAACCAUGGGACUAUGGGAUCAUGCGAUCUCUUCGGAAUUCUCCACAAUAUUGG	...........(((((..(((((.((((((((((((.((((((((((((((.............)))))).)))))))))))))))))))).)))))..)))))........	(-50.60)
solyc-miR623	UCCAGCGAUUUUGCCAUUUUG		4	chr6	-	46180461..46180481				AAAUCACAUUAUGCAAAAUCGCUGGAACAACAACGAUUUUGCUUUUACCGGUGAAGGAAAUCGCUGUUGUUCCAGCGAUUUUGCCAUUUUGAUUAAUAUAAAAUUUUAUAU	.(((((......((((((((((((((((((((.(((((((.((((.......))))))))))).)))))))))))))))))))).....))))).((((((....))))))	(-46.00)
				chr8	+	1964611..1964631				UUAACCAAAAUGGCAAAAUCGCUUGAACAACAACGGUUUUGCUUUUUCCGGUGGAGUAAAUCGUUGUUGUUCCAGCGAUUUUGCCAUUUUGGUUAAUAUAAAUUUUUAUAU	(((((((((((((((((((((((.(((((((((((((((.(((((.......)))))))))))))))))))).)))))))))))))))))))))))...............	(-59.90)
				chr4	-	65543922..65543942				UUAAUCAAAAUGACAAAAUCGCUGGAACAACAGCGAUUUUGCUAUUUCCGGCUGAGAAAAUCGCUGUUGUUCCAGCGAUUUUGCCAUUUUGAUUAAUAUAAAAUUUUAUAC	((((((((((((.((((((((((((((((((((((((((((((......)))....))))))))))))))))))))))))))).))))))))))))...............	(-59.00)
solyc-miR624	UCCAGUCACCUCAUCCGUAUU		4	chr1	+	3050553..3050573	AAGCUCUGAAGUAAUAUCUCUCCAGUCACCUCAUCCGUAUUUCUCGAAUAGGUUGCUAAUUCAAGCAUUAGAGAAAUAUGGAAGAGGUGAUUGGAGAAAUAUUUCUAGGUG	..(((..((((((.....((((((((((((((.((((((((((((.(((.(.(((......))).)))).)))))))))))).))))))))))))))..))))))..))).	(-50.50)
solyc-miR625	UCCAUGCAUGUUAGGCUUUCU		4	chr5	+	8170870..8170890				UAUCAAGAAGGAGAAAGCCUAACAUGCAUGGAAGAGGCCCCCACGCAAACGCACAGAGGUGGGGGCCUCUUCCAUGCAUGUUAGGCUUUCUCCUUGAUGAUAAAUUAUCUG	(((((..(((((((((((((((((((((((((((((((((((((..............)))))))))))))))))))))))))))))))))))))..))))).........	(-83.20)
				chr5	-	8170811..8170831				UAUCAUCAAGGAGAAAGCCUAACAUGCAUGGAAGAGGCCCCCACCUCUGUGCGUUUGCGUGGGGGCCUCUUCCAUGCAUGUUAGGCUUUCUCCUUCUUGAUAAAUUAUCUG	(((((..((((((((((((((((((((((((((((((((((((((...........).)))))))))))))))))))))))))))))))))))))..))))).........	(-82.20)
solyc-miR626	UCCCUUUUCGGCCUACGUGACACU	miR7981	1	chr11	-	1712507..1712530	AUUUUAUUAAUAAUUUUCUAUCCCUUUUCGGCCUACGUGACACUAUUUUGUGGGUCCAACGCUGGUUGACUUUUUUUUUCCAAGUUAGUGUCAUAUAGGCCGAGAAGGAGUAAA	..................(((.(((((((((((((.(((((((((.((((.(((((.(((....))))))))........)))).))))))))).))))))))))))).)))..	(-44.00)
				chr5	+	59730967..59730990	UUUUAUUAAUAAUUUUUUACUCCCUUUUCGGCCUACGUGACACUAUCUUGUGGGCCAAACACUGAUUGACUUCUUUUUUCAAGGUAGUGCCACGUAGUUCGAAAAGGGGUAGAA	..............((((((.((((((((((.(((((((.((((((((((.............................)))))))))).))))))).))))))))))))))))	(-43.50)
				chr12	-	60305822..60305845	AACUUAUUUUAUUAUUUUUUUCCCUUUUCGGCCUACGUGACACUAUCUUGUGGGACCAAUGCUAGUUGAUUUUUUUUUAAGUUAGUGCUACGUAGGCCGAAAAGGGGUAGAAAA	..............(((((.(((((((((((((((((((.(((((.((((.((((.((((....))))...))))..)))).))))).))))))))))))))))))).))))).	(-47.00)
solyc-miR627	UCCGGAAUGUCGAGUUUGGUCU		4	chr5	-	23084587..23084608				GGAUAAGUUUGACUUUAGUCAACAUUCUGAGUAAGCGCGCUCGGAUUGGAAUUCCGCCAGCGCGGUUAGCUCCGGAAUGUCGAGUUUGGUCUUGUUAUACCCUUCUUUUGGG	..((((....((((..(.((.(((((((((((((.((((((((((.......))))..)))))).)).))).)))))))).)).)..))))...)))).(((.......)))	(-40.60)
solyc-miR628	UCCUCAAGAGUUUGUAGACGAG		4	chr1	+	64704078..64704099	GGGGCUAAGACAUCAGAGGAUCCUCAAGAGUUUGUAGACGAGGUGCAUAAGAUCCUGGUGUCUAUGGGGGCCACUGAAAUUGAGAAGGCUGAGCUGGCUUCCUACCAGCUCA	..((((....((((((.((.((((((........(((((((((..(....)..)))..)))))))))))))).))))...))....))))(((((((.......))))))).	(-35.10)
				chr3	+	68859161..68859182	GGGGCUAAGACACCAGAGGAUCCUCAAGAGUUUGUAGACGAGGUGCAUAAGAUCCCGGUGGCUAUGGGGGCCUCUGAAUUGAGAAGGCUGAGCUGGCUUCCUACCAGUUCAA	..((((....((.((((((.((((((..((((......((.((..(....)..))))..)))).))))))))))))...))....))))(((((((.......)))))))..	(-35.50)
solyc-miR629	UCGAUAAACCUCUGCAUCCAG	miR162	1	chr3	+	65922748..65922768				UGAGAACACUGGAGGCAGCGGUUCAUCGAUCUGUUCCCUGAAAAGCGAUAAAUACAGCAACAGGAAGCGAUCGAUAAACCUCUGCAUCCAGUGCUUAACCCGCCUCACAUU	((((..(((((((.((((.((((.(((((((.(((.((((....((..........))..)))).)))))))))).)))).)))).)))))))))))..............	(-42.80)
solyc-miR630	UCGAUCAAGGGUAUGGGUGUGC		4	chr5	-	57683086..57683107				AUUACCUGUUGCCGGCAACCAACAGUGUUGCAACGUCCUGCUGCUACUGCAACACUGCGUGGCGCCGGGGUCGAUCAAGGGUAUGGGUGUGCGCUGGUGAGGGAGGUAGGGU	.((((((.((((((((.(((...(.(.(((.(.(((((((.((((((.(((....))))))))).))))).)).)))).).)...)))....))))))..)).))))))...	(-37.90)
solyc-miR631	UCGAUGGAAAUUGUACUUCAAG		4	chr0	-	16060481..16060502	CAAAGGAUUCUACCCGCCACUCGAUGGAAAUUGUACUUCAAGGCGGUCACCGCAACACUUUCGUCGCGGUGAUUUAGCCAACGACAUGUGCCCUUGGGGGCAAUAGGCCCCU	...(((..((((...(((.(((((.((....(((.......((((((((((((.((......)).)))))))))..)))....)))....)).))))))))..))))..)))	(-35.90)
solyc-miR632	UCGGACCAGGCUUCAUUCCCC	miR166	1	chr8	+	2974085..2974105				UUGAGGGGAAUGUUGUUUGGCUCGAGGCCACCAACUUCAUCUAAUGUGAGCAAACUCUUUGUUAGUGUCGUCGGACCAGGCUUCAUUCCCCUCAAAAUCUCGCUUCCUCUU	((((((((((((..((((((.((((.(.(((.((((((((.....)))))..........))).))).).)))).))))))..))))))))))))................	(-41.40)
solyc-miR633	UCGUAGUUUCGAUUCGCUGUC		4	chr8	-	57728788..57728808	UGGAGUCGUCUCAUUCAAACUCGUAGUUUCGAUUCGCUGUCCAGAACCAGGCUAAGAAAAAAAAUUACCUGGUUCUGGGCAGCGAACCGGAACUACGAGUUUGAAGGAGAC	.......(((((.((((((((((((((((((.(((((((((((((((((((.(((.........)))))))))))))))))))))).)))))))))))))))))).)))))	(-73.70)
solyc-miR634	UCUACUCUUUGCUAUACUGAA		4	chr3	+	61055771..61055791				UCUACAGUGCAACUUCAGCAUAGUAAAGAGUAGAGACUAAUUAAUGCCUACAUAUGUAGGGAUUAAUGAGUCUACUCUUUGCUAUACUGAAGUUGCACUGUAGAGAUAUUU	((((((((((((((((((.((((((((((((..(((((.((((((.(((((....))))).)))))).))))))))))))))))).)))))))))))))))))).......	(-67.00)
solyc-miR635	UCUAGGAACUUUUUUGGUAGCAUG		4	chr4	+	55095316..55095339				UCCCUCAUUUGAUUUGUGCAUUACUCAUGCUAUCAAAAAAGUUCCUAGAUUUAACAAGAUCAAAAUAUAAUCUAGGAACUUUUUUGGUAGCAUGAGUAAUGCGCAAAUCAAAUG	.....((((((((((((((((((((((((((((((((((((((((((((((.................))))))))))))))))))))))))))))))))))))))))))))))	(-70.20)
solyc-miR636	UCUAUCUCUCAUAUGCUACUA		4	chr3	+	7638301..7638321				ACAAUCUAUGGUGACAUAUGAGAGAUAGACUUAGAAAGUUGGGGGAAAAUAUAAUUUCCAACAUUUUGAUUCUAUCUCUCAUAUGCUACUAUAGAGUGUUAAUUUAAGUCU	(((.(((((((((.(((((((((((((((.((((((.(((((((...........))))))).)))))).))))))))))))))).))))))))).)))............	(-46.40)
solyc-miR637	UCUCUGACCAUGUGUCCACUCU		4	chr2	+	31786599..31786620				UGCUGUUGCACCCUGUGGGGUGGGCCUAGGCUGAGCAUUACCCCCAGCCUGACCUCUGUUCUGGGGACAAUCUCUGACCAUGUGUCCACUCUUACCACAACCAAAGCAGGGA	(((....)))((((((((((((((((..(((.(((.(((..((((((...(((....)))))))))..)))))).).))..).))))))))).............)))))).	(-40.90)
solyc-miR638	UCUGCAAUGAAGUGAAAACAG		4	chr8	+	58261192..58261212				AAUUGAUUUUCUAUUUUCACUUCAUUACAGAUGAAAAAUCUAUCUACGGAAAAAAAGGAUAGGUUUUUCAUCUGCAAUGAAGUGAAAACAGAAAAUCAAAUCAUCAAGCAU	..((((((((((.(((((((((((((.((((((((((((((((((...........)))))))))))))))))).))))))))))))).))))))))))............	(-51.40)
solyc-miR639	UCUGUGGAUUCUUUAACUUCUU		4	chr9	+	65707911..65707932	CAAAAGACUUGAUCUCCAAGUCUGUGGAUUCUUUAACUUCUUUUUUUUUAAAAAAAGAAAAUAAAGACUUCACAGACUUGGAUAUAAUGUUUUAAAGGAACACCUAGUGGAU	...(((((...((.((((((((((((((.((((((..(((((((((....)))))))))..)))))).)))))))))))))).))...)))))..(((....))).......	(-39.10)
solyc-miR640	UCUUACCAUAUCUCGUAUACAUG		4	chr3	+	70726676..70726698				AAGAGAAUUCAUGUAUACGAGAUGGUAAGAAAAGAUAGCAAUCUGGUACGCAUCUGGGAAUGCUAUCUUUUCUUACCAUAUCUCGUAUACAUGAAUUCUCUUGCUCUCUUUCU	((((((((((((((((((((((((((((((((((((((((.(((.(........).))).))))))))))))))))))..))))))))))))))))))))))...........	(-63.90)
solyc-miR641	UCUUGAGGACGCGAUGAGUUUC		4	chr8	+	53077231..53077252	UUGGUGGAGGUUUGGAGCGAUCUUGAGGACGCGAUGAGUUUCUGGGGGUUUUUCUCCCCCAUAUGAAACAGCGGUGACUUCCUCUCUCUUCUUCCUCAUCAAUCCGAAAGAU	((((((.(((...((((.((....((((((((.....(((((((((((.......))))))...)))))....)))...))))))).))))..)))))))))..........	(-35.30)
solyc-miR642	UCUUGCCAAUACCGCCCAUUCC	miR482	1	chr6	-	37504668..37504689				AGUGUUUCGAGGAGGUGUUGGAGUGGGUGGUGUGGUAAGAUUUCAUAUUUAUUUUCCAUAAAAAUUGAGAUCUUGCCAAUACCGCCCAUUCCUAUGGCUUCUGAUCAUUUCU	.(((..((.(((((.(((.((((((((((((((((((((((((((..(((((.....)))))...)))))))))))).)))))))))))))).))).))))))).)))....	(-51.60)
solyc-miR643	UCUUGCCUACACCGCCCAUGCC	miR482	1	chr6	-	37496910..37496931				GAUUUUUGGGAAGCUUUUGGCGUGAGCGGUGGGGAAAGAUAGAUCUAUCAUAUUAGUAUGAUAUGAUAAAUCUUGCCUACACCGCCCAUGCCCAUGGCUUCCAAUGAUUUCU	((..((..(((((((...((((((.(((((((((.(((((..((((((((((....))))))).)))..))))).))).)))))).))))))...)))))))...))..)).	(-50.80)
solyc-miR644	UCUUGGAUUAGCCUCUGGUGG		4	chr2	-	48843427..48843447				ACUUAACCACCAGAGGCUAAUCCAAGAUUUAAAGUUCUAAUUCAAUAUGUGGGUGAAUUAGAACUUUAAAUCUUGGAUUAGCCUCUGGUGGUGAGUUAUUUUCUUAUUCAA	(((((.((((((((((((((((((((((((((((((((((((((.........)))))))))))))))))))))))))))))))))))))))))))...............	(-67.80)
				chr2	+	48843491..48843511				AACUCACCACCAGAGGCUAAUCCAAGAUUUAAAGUUCUAAUUCACCCACAUAUUGAAUUAGAACUUUAAAUCUUGGAUUAGCCUCUGGUGGUUAAGUUUUUUUUCUUGUCC	((((.(((((((((((((((((((((((((((((((((((((((.........)))))))))))))))))))))))))))))))))))))))..)))).............	(-66.40)
solyc-miR645	UCUUUAUUUAGUUGUCACCGU		4	chr12	-	9974840..9974860				AAAUUUAUAACGGUGACAACUAAAUAAAGACGGAGGAAUCAUAUAUAUAUAUAUAUAUAUGAUUCCUCCGUCUUUAUUUAGUUGUCACCGUUAUAGAUUUUAGAUCUCUUA	((((((((((((((((((((((((((((((((((((((((((((((((....))))))))))))))))))))))))))))))))))))))))))))))))...........	(-72.50)
				chr12	+	9974901..9974921				AAAUCUAUAACGGUGACAACUAAAUAAAGACGGAGGAAUCAUAUAUAUAUAUAUAUAUAUGAUUCCUCCGUCUUUAUUUAGUUGUCACCGUUAUAAAUUUUAGAUCUCUUA	((((.(((((((((((((((((((((((((((((((((((((((((((....))))))))))))))))))))))))))))))))))))))))))).))))...........	(-68.70)
solyc-miR646	UCUUUCCUACUCCUCCCAUACC	miR482	1	chr4	+	56034706..56034727				GAGUAUUGGGAAGUUGUUGGUUGUGGGUGGGGUGGAAAGAUUUGAUAAAUCUAAUUUUAAAGAGAUUAAAUCUUUCCUACUCCUCCCAUACCCAUGACUUCCACUAGCUUCU	((((....(((((((((.(((.(((((.((((((((((((((((((...(((........))).))))))))))))).))))).)))))))).)))))))))....))))..	(-49.80)
solyc-miR647	UGAAAUCGCUACCUAGGCAGC		4	chr8	+	59758059..59758079	UGAAUUUUUUUUAGAAAAAAUGAAAUCGCUACCUAGGCAGCGAUUUUAAUUUAUUUUUUUAAAAGUCUCUGCCUAGGCAGCGAUUUAUAAUUUUUAUUUUUUUUAAAUGUG	.........(((((((((((((((((((((.(((((((((.((((((..............)))))).))))))))).))))))........)))))))))))))))....	(-38.10)
				chr8	+	63456283..63456303	CUUUUUUUUUUAAAAAAAAAUGAAAUCGCUACCUAGGCAGCGAUUUUUAAAAAAAGAUUUUUUUUUUAAAUGGGGAAGUCGCUGCCUGGGCAGCGACUUUUAUAAAAAAAA	.(((((((....)))))))(((((((((((.((((((((((((((((((((((((.....))))))))......)))))))))))))))).))))).))))))........	(-40.50)
				chr8	-	48529721..48529741	GAAUUUUUUUUUAAAAAAAAUGAAAUCGCUACCUAGGCAGCGAUUUUUAAAAAAAAAGAUUUUUUUUUUAAAUGUGGAAGUUGCUGCCCAGGCAGCGAUUUUGCUUUUUCC	..............(((((.((((((((((.(((.((((((((((((((....((((((....)))))).....)))))))))))))).))).)))))))))).)))))..	(-38.40)
				chr7	+	57109612..57109632				UUUAAGUUUUUUUUUUAAAAAAAAUGAAAAUCGCUGCCAAGGAAGCGAUUUAACAUUUGAAAAAAAAAACUGAAAUCGCUACCUAGGCAGCGAUUUUCAUAUUUUUUUUUA	................((((((.(((((((((((((((.(((.((((((((....(((........)))...)))))))).))).))))))))))))))).))))))....	(-41.80)
				chr2	-	40397232..40397252	GAAUUUUUUUUUUAAAAAAAUGAAAUCGCUACCUAGGCAGCGAUUUUUUUAAAAAUUUGGAAGUCGCUGCCUGGGCAGCGACUUUUAUAGAAUUUUUUUUUUUGAAAUGUG	.........(((((((((((((((((((((.(((((((((((((((((..........))))))))))))))))).))))).)))))).........))))))))))....	(-41.40)
				chr6	-	49329217..49329237	GAAUUUUUUUUUUAAAAAAAUGAAAUCGCUACCUAGGCAGCAAUUUAAAUUUUUUUUUAAAAAAAUAAGGAAAAUCGCUGCCUAGGCAGCGAUUUUUUUUAAAAAAAAGUU	....(((((((((((((....(((((((((.((((((((((.((((..(((((((....))))))).....)))).)))))))))).))))))))))))))))))))))..	(-39.40)
				chr1	+	93676580..93676600	AUAUGUUUUUUUAAAAAAAAUGAAAUCGCUACCUAGGCAGCGAUUUUAAUUUUUUUAAAAAAAAACCGCUGCCUAGGCAGCGAUUUAUAAUUUUUUUUAUAAAAUCGUUAC	..(((.((((.((((((((((.((((((((.(((((((((((.((((..(((....)))..)))).))))))))))).))))))))...)))))))))).)))).)))...	(-41.50)
				chr12	+	4042245..4042265	UUUUUUUCUUUUUAAAAAAUUGAAAUCGCUACCUAGGCAGCGAUUUUCAAUUUUUUAUUAAAAAAAAUUUUAAAUCGCUGCCUAGUAAGCGAUUUCCAUAUUUUAUUUAUU	............(((((.((.(((((((((..((((((((((((((..((((((((.....))))))))..))))))))))))))..))))))))).)).)))))......	(-42.90)
solyc-miR648	UGAAAUCUGAAAACAAAUUGU		4	chr7	+	6346603..6346623				AUUAACAUACAGUUUGUUUUCAGAUUUCAUGCAAUUUUCUAUGUAAGCGCACAUUACACAGAAAAUUGCAUGAAAUCUGAAAACAAAUUGUAUGUUAAUUUUGAUCAUUUC	((((((((((((((((((((((((((((((((((((((((.(((((.......))))).))))))))))))))))))))))))))))))))))))))))............	(-59.70)
solyc-miR649	UGAACAAAAAGUUACCUGCAG		4	chr5	+	54631297..54631317				CCGUGAUUGCAGGUAACUUUUUUUUAUCUCUUUUUUAGCCAAUGUUUAUUAGUUCAUCUCUAAAAAGAGAUGAACAAAAAGUUACCUGCAGUCGCGGUCGAGGUUGUAGAG	(((((((((((((((((((((((((((((((((((.((...(((..........)))..))))))))))))))).))))))))))))))))))))))..............	(-48.50)
solyc-miR650	UGAACCCACAAGAUAGUGCCACGU		4	chr11	-	17103408..17103431				UAUUUUAUAAGUAAUUUUCUACCCCUUUUCUGCCUAAGUGGCACAGCUUGAAAACAAAGUCAACCAACAUUGAACCCACAAGAUAGUGCCACGUAAGCCAAAAGGGGGUAGAAA	...............((((((((((((((..((.((.(((((((..((((....(((.((......)).)))......))))...))))))).)).))..))))))))))))))	(-37.50)
				chr5	+	29271529..29271552				UUUUAUAAGUAAUUAUCUAUCCCUUUUCAGCCUACGUGGCACUAGAUUGAAGAAAAAAGUCAACCAGCGUUGAACCCACAAGAUAGUGCCACGUAGGCCGAAAAGGGGUAAAAA	.................(((((((((((.(((((((((((((((..(((..........(((((....))))).....)))..))))))))))))))).)))))))))))....	(-51.40)
				chr11	+	5566033..5566056				UUUUAUAAGUAAUUUUCUACCCCUUUUUUGCCUACGUGGCACUAGUUUGAAAAAAAAAGUCAACCAUCGUUGAACCCACAAGAUAGUGCCACGUAGGCCGAAAAGGGGUAAAAA	.................(((((((((((.(((((((((((((((.((((..........(((((....))))).....)))).))))))))))))))).)))))))))))....	(-51.20)
				chr4	-	5225684..5225707				CCUGAACUUAGUAAUUUUCUACCCUUUUUUGCCUACGUGGCACUAGUUUGAAAAAAAAAUCAACCAUCAUUGAACCCACAAGAUAGUGCCACGUAGGUCAAAAAUGGGUAAAAA	...................(((((.((((((((((((((((((((.((((.........((((......)))).....)))).)))))))))))))).)))))).)))))....	(-40.90)
solyc-miR651	UGAACCCACAAGAUAGUGUCACGU	miR7981	3	chr11	-	52111924..52111947				UUUUAUAAGUAAUUUUCAAUCCCUUUUCGGCCUACGUGAUACUUGCUUGAAAAAAAAAGUCAACCAGCAUUGAACCCACAAGAUAGUGUCACGUGGGUCGAAAAUGGAUAGAAA	.............((((.((((.((((((((((((((((((((..((((..........((((......)))).....))))..)))))))))))))))))))).)))).))))	(-43.70)
				chr12	-	22742367..22742390				AUUAUUUUAAAUGUAAUUUUCUACCCCUUUUAGCCUACGUGACACUAGUUAAAAAAAAGUCAACCAUCGUUGAACCCACAAGAUAGUGUCACGUAUGCUAAAAAGGGGUAAAAA	.....................(((((((((((((.((((((((((((............(((((....)))))..........)))))))))))).))).))))))))))....	(-41.90)
solyc-miR652	UGAACUCACAAGAUAGUGUCACGU		4	chr2	-	43134460..43134483				UUUUCUAUGUAAUUUUCUACCCCUUUUCGGACUAUGUGGCACUAACUUGAAAAAAAAAGUGAACCAUCGUUGAACUCACAAGAUAGUGUCACGUAGAACGAAAAGGGAUAGAAA	.............((((((.(((((((((..(((((((((((((.((((........(((((....))))).......)))).)))))))))))))..))))))))).))))))	(-43.50)
				chr4	+	2588128..2588151				AAUUUAUAAAAAUUUUCUACCCCUUUGCGGCCUACAUGACACUAGUUUGAAAAAAAAUGUCAACAUGUGUUGAACUCACAAGAUAGUGUCACGUAGGCCGAAAAAAAUAGAAAA	............(((((((....(((.((((((((.((((((((.((((..........(((((....))))).....)))).)))))))).)))))))))))....)))))))	(-35.60)
solyc-miR653	UGAAGAGUCUGAGCAACUUAG		4	chr2	+	54171215..54171235				AGACCUUGCUCCUAAGUUGCUCAGACUCUCCAAAUAUGUUGCCGAUCCAACACGCACUCGACAUCAAUUUUGAAGAGUCUGAGCAACUUAGCCUUGCACUGCUCAUAAUUU	.((.(.(((..((((((((((((((((((.((((..((.((.(((............))).)).))..)))).))))))))))))))))))....)))..).)).......	(-40.00)
solyc-miR654	UGAAGCUGCCAGCAUGAUCUA	miR167	1	chr9	+	64211055..64211075	AGGGUCUAGAGUGGAACAAGUGAAGCUGCCAGCAUGAUCUAAACUUGGCCAUUUAUAAAGAAAAUGGGUGACUAAGGUUAGGUCAUGCUCGGACAGCCUCACUCCUUCCUU	............((((..(((((.(((((((((((((((((..(((((.(((((((.......))))))).)))))..))))))))))).)).)))).)))))..))))..	(-48.30)
				chr6	-	49384245..49384265	CAUCGUGCAGCACUAGCAGUUGAAGCUGCCAGCAUGAUCUAAACUUUCCUUUUAGUUCAAAUAUAAUUCGAGGAAAGAUCAGAUCAUGUGGCAGCCUUACCUGUCAAUGCC	.........(((...((((.(((.(((((((.((((((((...((((((((..((((.......)))).))))))))...))))))))))))))).))).))))...))).	(-41.30)
solyc-miR655	UGAAGUGUUUGGGGGAACUC	miR395	1	chr2	-	33515363..33515382				UCUAUCAAUGUGUUCCCGAUAGUUCCCUUGACCGCUUCAUUAUGGCUUACUUCAUUGUUUGAUGCCCUGUUGAAGUGUUUGGGGGAACUCUUGGACUCACUUUGAAAUUU	....((((.(((...((((.(((((((((((.(((((((.((.(((..((......)).....))).)).))))))).))))))))))).))))...))).)))).....	(-40.70)
solyc-miR656	UGAAUCUUCAAGUGAUGAGGCA		4	chr2	-	1305966..1305987				GGACUGCCCCCGCUCUUUGUCUUCCCUGUCUUCGAAAUAAGGUUUCAAUUGGCCUGCAUGGAAGACAGGGUGAAUCUUCAAGUGAUGAGGCAUGUCAACCCGAUACGAAAUC	.((((((((.((((.....((..((((((((((.(....(((((......)))))...).)))))))))).)).......))))..).)))).)))................	(-35.70)
solyc-miR657	UGAAUCUUGAUGAUGCUGCAU	miR172	1	chr10	+	63860962..63860982				CAGUCGUUGUUUGUAAAUGCAGCACUAUUAAGAUUCUCAAAUAUUCUGACAUUUAAAAAGCAAUUAAAUGUGAAUCUUGAUGAUGCUGCAUUAGCAAUAAACGACUAAACA	.(((((((..((((.(((((((((.(((((((((((............((((((((.......))))))))))))))))))).))))))))).))))..))))))).....	(-43.10)
solyc-miR658	UGACAACUAAAUAAAGACGGA		4	chr12	+	9974844..9974864	AGAUCUAAAAUCUAUAACGGUGACAACUAAAUAAAGACGGAGGAAUCAUAUAUAUAUAUAUAUAUAUGAUUCCUCCGUCUUUAUUUAGUUGUCACCGUUAUAAAUUUUAGA	...((((((((.(((((((((((((((((((((((((((((((((((((((((((....))))))))))))))))))))))))))))))))))))))))))).))))))))	(-75.60)
				chr12	-	9974897..9974917	AGAUCUAAAAUUUAUAACGGUGACAACUAAAUAAAGACGGAGGAAUCAUAUAUAUAUAUAUAUAUAUGAUUCCUCCGUCUUUAUUUAGUUGUCACCGUUAUAGAUUUUAGA	...((((((((((((((((((((((((((((((((((((((((((((((((((((....))))))))))))))))))))))))))))))))))))))))))))))))))))	(-79.40)
solyc-miR659	UGACACUAUCUUGUGGGCUC	miR7981	2	chr4	-	61097415..61097434	UCUAUCCUUUUCGAUCUACAUGACACUAUCUUGUGGGCUCAACGCUGGUUGACUAUUUUUUCAAGCUAGUGUCACGUAGGCCAAAAGGGUAGAAAAUUACUUAUAAAAUA	(((((((((((.(.(((((.((((((((.((((..((.(((((....))))))).......)))).)))))))).)))))).))))))))))).................	(-39.00)
		miR7981	2	chr12	-	56434374..56434393	CCAUCCCUUUUCGGCCUACAUGACACUAUCUUGUGGGCUCAACGCUGGUUGACCUUUUUUCAAGCUAGUGCCACGUAGGCUGAAAAAGGUUAGAAAAUUACUUAGAAAAU	....((.((((((((((((.((.(((((.((((.(((.(((((....)))))))).....)))).))))).)).)))))))))))).)).....................	(-38.80)
solyc-miR660	UGACAGAAGAGAGUGAGC	miR156	1	chr8	-	51997910..51997927	GAUGUAAAACAAAAGGGAGGUGACAGAAGAGAGUGAGCGCACAUGAUGUUUUCUCGCAUGAUGUUUACAUGCUUGAAACUAUGCGUGCUCACUGCUCUAUCUGUCACC	..................((((((((((((((((((((((.((((..((((.(..(((((.......)))))..))))))))).))))))))).)))).)))))))))	(-46.70)
solyc-miR661	UGACAGAAGAGAGUGAGCAC	miR156	1	chr8	-	51998405..51998424	UGUGAAGGGUAAAAGGGCGGUGACAGAAGAGAGUGAGCACAUAUGGUCUUUUCAAGCAUGAUGUUUACAUGCUUGAAGCUAUGCGUGCUCACUUCUCUAUCUGUCACCCC	...............((.((((((((((((((((((((((.((((((...((((((((((.......)))))))))))))))).)))))))).))))).)))))))))))	(-57.70)
				chr7	+	51301245..51301264	CAAGGUAAAUUAAGGAUGGGUGACAGAAGAGAGUGAGCACACAUGGUUCUUUCAUGGAUUAUUCCCCAUGUUUAAAAGCUCUGCGUGCUCACGCUCUAUCUGUCACACAC	................((.((((((((((((.((((((((.((.((((....(((((........)))))......)))).)).)))))))).)))).)))))))).)).	(-44.10)
				chr8	+	52130746..52130765	AGGUAAAAUAAAAGGGGCGGUGACAGAAGAGAGUGAGCACACAUGGUGUUUUCUAGCAUGAUGUUUUACAUGCUUGAAACUAUGUGUGCUCACUGCUCUAUCUGUCACCC	..................(((((((((((((((((((((((((((((...(((.((((((........)))))).))))))))))))))))))).)))).))))))))).	(-57.90)
				chr8	-	51997666..51997685	GAUGUAAAACAAAAGGGAGGUGACAGAAGAGAGUGAGCACACAUGAUGUUUUCUCGCAUGAUGUUUACAUGCUUGAAACUAUGCGUGCUCACUGCUCUAUCUGUCACCCC	...............((.((((((((((((((((((((((.((((..((((.(..(((((.......)))))..))))))))).))))))))).)))).)))))))))))	(-49.70)
				chr8	-	51998150..51998169	GAUGUAAAACCAAAGGGAGGUGACAGAAGAGAGUGAGCACACAUGAUGUUUUCUCGCAUGAUGUUUACAUGCUUGAAACUAUGCGUGCUCACUGCUCUAUCUGUCACCCC	...............((.((((((((((((((((((((((.((((..((((.(..(((((.......)))))..))))))))).))))))))).)))).)))))))))))	(-49.70)
solyc-miR662	UGACCGUCUAUAAUCAUGUCU		4	chr3	+	61950264..61950284				GAUGUAUGUUAAGACAUGAUAAUAGAUGGUUAGUAUUAUAAUUAUCAUUUUAGUAAAAAUCUAGUAAUACUGACCGUCUAUAAUCAUGUCUUAACAUACAUCAUGUGACAU	((((((((((((((((((((.((((((((((((((((((........................)))))))))))))))))).)))))))))))))))))))).........	(-53.80)
solyc-miR663	UGACGGAUUAGCCUGUUUUGGC		4	chr2	+	1304430..1304451				CUGAAGAAGGAUCGUGAUUGGCAUUGGUCGGAGGCUUGCCAAGCUGCCUUCGAGAGGCUGAAGGCUGCUGUGACGGAUUAGCCUGUUUUGGCCUUGCCGGAUUUCUCUAAGG	((..(((.(((((.....(((((..(((((((((((((.(((((.(((((((......))))))).))).)).))....)))))...)))))).)))))))))).))).)).	(-37.30)
solyc-miR664	UGACUAUUUUUUCAUAUCUGA		4	chr3	-	72243639..72243659				GCUAUGCAAAAUCAUAUUUGAGAAAGUAGUCAUCAGAAUGAAGCACUAUGACUACUAUGCAUCUUUUCGGUGACUAUUUUUUCAUAUCUGAUUUGUGUAGCACCAUGCAUU	((((((((((.(((.((.((((((((((((((((.(((.((.(((............))).)).))).)))))))))))))))).)).)))))))))))))..........	(-38.90)
solyc-miR665	UGAGCCCACAAGAUAGUGCCACGU		4	chr1	-	6792225..6792248				AUUUUAUAUGUAAUUUUCUACCCCUUUUUAGCCUACGUGGCACUAGUUCAAAAAAAAAGUCAACCAUCAUUGAGCCCACAAGAUAGUGCCACGUAAGCUAAAAAGGGGUAAAAA	..................((((((((((((((.((((((((((((((((((..................))))))........)))))))))))).))))))))))))))....	(-46.30)
solyc-miR666	UGAGCCCACAAGAUAGUGUCACGU		4	chr4	-	42056395..42056418				UAAACUUAAAUAAUUUUCUACCCCUUUACGACCUACGUGACACUAGUUUGAAAAAAAUAUCAACACACGUUGAGCCCACAAGAUAGUGUCACGUAUGACCAAAAGGGGUAGAAA	..............(((((((((((((......((((((((((((.((((.........(((((....))))).....)))).))))))))))))......)))))))))))))	(-41.90)
solyc-miR667	UGAGCCGAACCAAUAUCACUC	miR479	1	chr3	+	54024707..54024727				GAUGAAGAAGAAGACAUGGCGUGAUAUUGGUUUGGCUCACUAAUUUCUGAUUCGCGAAACAGAUAAGAGAUGAGCCGAACCAAUAUCACUCUUGUAUUCUUCUUCAUACCG	.(((((((((((.(((.((.(((((((((((((((((((((....((((..........))))....)).))))))))))))))))))))).))).)))))))))))....	(-54.30)
solyc-miR668	UGAGGUCUCUUUUUGUUUUACAAG		4	chr1	+	830584..830607	CACAACUGAUGUAAGUUGUGUGAGGUCUCUUUUUGUUUUACAAGUCAGUGCGACCCAAAUCGUUGGACUCACCAACUCGUGAAAUAAAAAGAAGUCUCACGCAACUUGCGUUAA	......(((((((((((((((((((..((((((((((((((.(((..(((.(..((((....)))).).)))..))).))))))))))))))..))))))))))))))))))).	(-50.00)
solyc-miR669	UGAUAUUUUGAGACACCAUUU		4	chr7	-	3670726..3670746				CUUUUCAGUAAAUGGUGUCUCAAAAUAUCAAGCUACUUUUGAAAACGGUAACAGUUUAUCAACAGUAGCUUGAUAUUUUGAGACACCAUUUACUGCACAUAUCAAGCUACU	.....((((((((((((((((((((((((((((((((.((((((((.......)))).)))).))))))))))))))))))))))))))))))))................	(-57.70)
				chr7	+	3670787..3670807				AUGUGCAGUAAAUGGUGUCUCAAAAUAUCAAGCUACUGUUGAUAAACUGUUACCGUUUUCAAAAGUAGCUUGAUAUUUUGAGACACCAUUUACUGAAAAGAAUUGACUGUG	.....((((((((((((((((((((((((((((((((.((((.((((.......)))))))).))))))))))))))))))))))))))))))))................	(-57.60)
solyc-miR670	UGAUCUGUAUCUCUAUGACUG		4	chr7	-	2561697..2561717				CAACUUCUUAGGUCAUAGAGAUACAAAUCAAAACAAGAUAUAAGAAUCAUCUAACCUUUAUAUCUUGCUUUGAUCUGUAUCUCUAUGACUGAAGAAGUUGUAGUGUUGUAC	(((((((((.(((((((((((((((.((((((.(((((((((((............))))))))))).)))))).))))))))))))))).)))))))))...........	(-51.10)
solyc-miR671	UGAUGCAACUAUGAAACCAUC		4	chr5	-	62819304..62819324				UGAUAGUUUCAUAGCUGCAUCACCAGAUGAUAAACCCGUAUGAUAAGUACUUGUACCAAUCAUCUAGUGGUGAUGCAACUAUGAAACCAUCAAGAUACCUACAAGGAAGAU	((((.(((((((((.((((((((((((((((..((..((((.....))))..))....))))))...)))))))))).))))))))).)))).....(((...))).....	(-39.60)
solyc-miR672	UGAUGUUGGAAUGGCUCAAUC	miR171	3	chr6	+	44562300..44562320	ACAAUUAUGAGGAGUUGGUGUGAUGUUGGAAUGGCUCAAUCUAAUGAAAGUUUCCAAACAUUUUUGGUCAUUUUAAUUUGAUUGAGCCGUGCCAAUAUCAUAUCGUCUUUU	.........(((((.((((((((((((((.(((((((((((.(((.(((((..(((((....)))))..))))).))).))))))))))).)))))))))))))).)))))	(-46.60)
				chr3	-	62889319..62889339	UAGUUAAUAGUAUAGUAAAAUGAUGUUGGAAUGGCUCAAUCAAAUCAAAUUUCUCAAAGUAUUGGGUCAUUUCAUUUGAUUGAGCCGUGCCAAUAUCAUCUUACUUAUAUA	.........(((((((((.((((((((((.(((((((((((((((.((((..(((((....)))))..)))).))))))))))))))).)))))))))).)))).))))).	(-47.30)
solyc-miR673	UGAUUGAGCCGUGCCAAUAUC	miR171	1	chr3	-	62889263..62889283				AUAGUAUAGUAAAAUGAUGUUGGAAUGGCUCAAUCAAAUCAAAUUUCUCAAAGUAUUGGGUCAUUUCAUUUGAUUGAGCCGUGCCAAUAUCAUCUUACUUAUAUAUACUCA	...(((((((((.((((((((((.(((((((((((((((.((((..(((((....)))))..)))).))))))))))))))).)))))))))).)))).))))).......	(-47.30)
				chr6	+	44562358..44562378				GAGGAGUUGGUGUGAUGUUGGAAUGGCUCAAUCUAAUGAAAGUUUCCAAACAUUUUUGGUCAUUUUAAUUUGAUUGAGCCGUGCCAAUAUCAUAUCGUCUUUUGUACAAGA	.(((((.((((((((((((((.(((((((((((.(((.(((((..(((((....)))))..))))).))).))))))))))).)))))))))))))).)))))........	(-47.40)
				chr6	+	42878805..42878825				GAUCAACUUGCGAUGUUGGUGUGGUUCAAUUAGAUAACAAUCUCCACGUAAAAUUAUAGAGUUUGUUAUUUGAUUGAGCCGUGCCAAUAUCACAUGUAAAGAAAAUAACAU	.....((.((.(((((((((((((((((((((((((((((.(((...(((....))).))).))))))))))))))))))))))))))))).)).))..............	(-42.80)
				chr7	+	60941269..60941289				UAUAUCAUACGAGAUGUUGGUGCGGUUCAAUGAGAAAGAAGUUGUUGAAUAAGUUUUUGACCCUACUUUUUGAUUGAGCCGUGCCAAUAUCACGUGUCACUAUUCUGUAAA	......(((((.(((((((((((((((((((.((((((.((..((((((......)))))).)).)))))).))))))))))))))))))).)))))..............	(-44.70)
solyc-miR674	UGCACUGAUGACUUGCAGUGA		4	chr3	-	23734435..23734455	CUCCACUUGAUUGAUUUUCAUGCACUGAUGACUUGCAGUGACUAUAGUUAGAUUUUCACUUAGUCACUGCAAUUCAUUAGUGUAUGAGAACUGGUCCAGUGAAAAAGGUGC	...((((.(((((.(((((((((((((((((.((((((((((((.(((.........))))))))))))))).))))))))))))))))).))))).))))..........	(-51.10)
solyc-miR675	UGCACUGCCUCUUCCCUGGCU	miR408	1	chr1	-	90917980..90918000				AUUGGUGUGGUAUGGAUAGACGGGGACGAGCCAGAGCAUGAGAUGUGCAAUUUUUGCUUUGCCUAUUCCAUGCACUGCCUCUUCCCUGGCUCUCCUCUCCCCACAAUCCUU	...(((((((...(((.((.((((((.(((.(((.(((((.((((.((((........)))).)))).))))).))).))).)))))).)).))).....)))))..))..	(-43.80)
solyc-miR676	UGCAGAUUAUUAAGGGUUUCAA		4	chr6	+	11257291..11257312	UGGGAUGCACUUAUCGGCGAUGCAGAUUAUUAAGGGUUUCAAUAGAGGUGAAACAACCUUUCUUGCUGCCCUUGUUUGAGGCGUCGAAAGUUGUUCCGAGGCAGUUCCAUUG	(((((((.((((.((((((...(((((....((((((..(((.((((((......)))))).)))..)))))))))))...)))))))))))))))))..............	(-37.20)
solyc-miR677	UGCAGGCUCAGGCUAUGACUGC		4	chr9	+	60217556..60217577	GAUGGCACAGGCCAUUACGAUGCAGGCUCAGGCUAUGACUGCCCAAGUAAACUGACCGGAUGUUCAGAGAGAAAACCCACUGGUUCGCAGCAUGGCUGAUAGGCUGUAAGAC	((((((....))))))....(((((.((..(((((((.((((...........((((((.(((((.....)))....)))))))).)))))))))))...)).)))))....	(-35.10)
solyc-miR678	UGCCACGUAAGCUAAAAAGGGGUA	miR7981	3	chr10	-	60853888..60853911				UUACCCCUUUUUAGCUUACGUGGCACUAUCUUGUGGGUCCAACGAUGAUUGACUUUUUUUUUCGAACUAGUGCCACGUAAGCUAAAAAGGGGUAGAAAAUUACAUAUAAAAUAA	((((((((((((((((((((((((((((....((.((((.......)))).))..............))))))))))))))))))))))))))))...................	(-50.20)
solyc-miR679	UGCCUAGGUAGCGAUUUCAUU		4	chr6	-	39410658..39410678				AACUUUUUUUAAAAAGAAAAUCGCUGCCUAGGCAGCUUUUUUUUAAAAAAAAUUAAAAAUUAUAAAUCACUGCCUAGGUAGCGAUUUCAUUUUUUUAAAAAAAAAGUUCAC	...((((((((((((((((((((((((((((((((.((((((((((......)))))))....)))...))))))))))))))))))..))))))))))))))........	(-40.20)
				chr1	-	93676578..93676598				AACGAUUUUAUAAAAAAAAUUAUAAAUCGCUGCCUAGGCAGCGGUUUUUUUUUAAAAAAAUUAAAAUCGCUGCCUAGGUAGCGAUUUCAUUUUUUUUAAAAAAACAUAUUU	.....((((.((((((((((...(((((((((((((((((((((((((..(((....)))..))))))))))))))))))))))))).)))))))))).))))........	(-49.80)
				chr6	+	49329219..49329239				CUUUUUUUUAAAAAAAAUCGCUGCCUAGGCAGCGAUUUUCCUUAUUUUUUUAAAAAAAAAUUUAAAUUGCUGCCUAGGUAGCGAUUUCAUUUUUUUAAAAAAAAAAUUCAC	.(((((((((((((((((((((((((((((((((((((.....(((((((....)))))))..))))))))))))))))))))))....))))))))))))))).......	(-48.60)
				chr10	+	56434420..56434440				AAAAAAGAUUCGCUGCCUAGGUAGCGAUUUAUAAUUUUUUUUAAAAAAAAUUAAAUAUUUUUAAAAUCGCUGCCUAGGUAGCGAUUUCAUUUUUUUUUUAAAAAAAUCACA	((((((((((((((((((((((((((((((.(((.....(((((......))))).....))))))))))))))))))))))))....)))))))))..............	(-40.60)
solyc-miR680	UGCCUGGCUCCCUGGAUGCCAA	miR160	1	chr12	+	3988729..3988750	UCCAAGAAAUGAAAUUGUUCUGCCUGGCUCCCUGGAUGCCAACUAAGAACAGUAUUGUCAAAAAAAUUGACACUCUUCCUAGUUGGUACCAGAGGAGACAGGCAGAUCCAUC	..................((((((((.((((((((.(((((((((.(((.(((...(((((.....)))))))).))).))))))))))))).)))).))))))))......	(-48.90)
solyc-miR681	UGCCUGGCUCCCUGUAUGCCA	miR160	1	chr2	-	26294418..26294438	GUGAACGUGUAAGAAGGAUGUGCCUGGCUCCCUGUAUGCCACACACAUUCACCAAUUCUUUGAUUGACUGAUCAGUGGGUGGCGUAUAAGGAGCCAAGCAUACCACCCGCU	...............((.(((((.(((((((.((((((((((.(((..(((.(((((....)))))..)))...))).)))))))))).))))))).))))))).......	(-44.90)
				chr5	-	66284879..66284899	ACAAGUCGUGUACACGUAUAUGCCUGGCUCCCUGUAUGCCAUUUGCAAAGCUCACCGUAAUAUAUCGAUGGGCCUUGUUGAAUGGCGUAUGAGGAGCCAAGCAUAUUCCGA	..............((.((((((.(((((((.((((((((((((((((.(((((.((........)).))))).))).))))))))))))).))))))).))))))..)).	(-48.40)
solyc-miR682	UGCGGCGCGCGGCGUCGUUGAGGA		4	chr5	+	34105056..34105079				AAUGCUCCUUGCGAAUGACUGCCGCGCUCGCCUUGGACCCGACCGUGCUCGAAAUGGCGCGCCAGGCUCAUGCGGCGCGCGGCGUCGUUGAGGAAUGCUACUUGGUUGAUCCUG	...(((((((...((((((.(((((((((((....((.((...((((((......))))))...)).))..)))).))))))))))))))))))..)).....((.....))..	(-44.90)
solyc-miR683	UGGAAGCUUCAUUGGUUGUCC		4	chr2	+	524732..524752	UUGAGAGCCACCGAGUUCAAUGGAAGCUUCAUUGGUUGUCCACGCCUAAUUUCAUAGUAAGAGGGGACGACCGAUACUUCAUCGAGCUUAUUGGCUUAAAGGGUGUCCAAC	....((((((..((((((.(((.(((....(((((((((((.(..((.(((....))).))..)))))))))))).)))))).))))))..))))))...((....))...	(-36.20)
solyc-miR684	UGGACAGCGAAUCGAAACUAC		4	chr8	+	57728786..57728806				UCGUCUCCUUCAAACUCGUAGUUCCGGUUCGCUGCCCAGAACCAGGUAAUUUUUUUUCUUAGCCUGGUUCUGGACAGCGAAUCGAAACUACGAGUUUGAAUGAGACGACUC	(((((((.(((((((((((((((.((((((((((.((((((((((((..............)))))))))))).)))))))))).))))))))))))))).)))))))...	(-74.50)
solyc-miR685	UGGACCAACCCUUUUUGACAACUC		4	chr12	+	59561309..59561332	AGGCUUGGGCCAGGUGGGGCUGGACCAACCCUUUUUGACAACUCUAGAUACAUCAAAAGUAGAGUUGUCAAAACGUGUCGAUCCAGUCUCACCCGGCCCAAGCCUGGUGGGCCA	(((((((((((.((((((((((((.(.((.(.((((((((((((((.............)))))))))))))).).)).).)))))))))))).)))))))))))((....)).	(-67.10)
solyc-miR686	UGGACCCACAAAAUAGUGUCACGU		4	chr10	+	56064610..56064633				AUUUUAUAAGUAAGUUUCUACCCCUUUUCGACCUACGUGGCACUAGCUUGAAAAAAAAGUCAACCAACGUUGGACCCACAAAAUAGUGUCACGUAGGCUAAAAAGGGAUAGAAA	..............((((((.(((((((...((((((((((((((..(((.........(((((....))))).....)))..))))))))))))))...))))))).))))))	(-40.70)
				chr7	+	4620611..4620634				AUUUUAUUAAUAAUUUUCUAUCUCUUUUCGGCCUACGUGUCACUAGUUUGAAAAAAAUAUCAACACACACUGGACCCACAAAAUAGUGUCACGUUAGCUGAAAAGGGGUAGCAA	.................(((((((((((((((..(((((.(((((.((((............................)))).))))).)))))..)))))))))))))))...	(-36.10)
				chr7	-	10414564..10414587				UUUUAUAAGUAAAUUUCUACCCCUUUUUGGCCUAUGUGGCACUAGUUUGAGAAAAAAAGUCAAUCAACAUUGGACCCACAAAAUAGUGUCACGUAUGCCGAAAAGGGAUAGAAA	.............((((((.(((((((((((.((((((((((((.((((..........(((((....))))).....)))).)))))))))))).))))))))))).))))))	(-42.20)
solyc-miR687	UGGACCCACAAGAUAGUGUCACGU	miR7981	3	chr8	+	48813377..48813400				AUUUUAUAUGUAAUUUUCUACCCCUUUUUAGCCUACGUGGAACUAGAUCGGAAAAAAAUUCAACCAUCAUUGGACCCACAAGAUAGUGUCACGUAAGCUAAAAAGGGGUAAAAA	..................((((((((((((((.(((((((.((((..((.........(((((......))))).......)))))).))))))).))))))))))))))....	(-35.80)
				chr12	+	12744278..12744301				AUUUUAUAUGUAAUUUUCUACCCCUUUUUAGCCUACGUGACACUAGUUUGAAAAAAAAGUCAACCAUCGUUGGACCCACAAGAUAGUGUCACGUAAGCUAAAAGGGGGUAGAAA	..............((((((((((((((((((.((((((((((((.((((.........(((((....))))).....)))).)))))))))))).))))))))))))))))))	(-51.60)
				chr4	-	50025461..50025484				UUUAAAAGUAAUUUUCUACCCCUUUUCAGCCUACGUGGCACUAACUUGAAAAAAGAAAGUCAACUUGCGUUGGACCCACAAGAUAGUGUCACGUAAUCGAAAAGGGGUAAAAAU	..........(((((.(((((((((((.(..((((((((((((.((((...........(((((....))))).....)))).))))))))))))..)))))))))))))))))	(-40.50)
				chr11	+	14682320..14682343				UUUAUAAGUGAUUCUCUACUCCUUUUCGGCCUACGUGGCACUAACUUGGAAAAAAAAAGUCAACCAACGUUGGACCCACAAGAUAGUGUCACGUAAGACGAAAAUGGGUAGAAA	..............(((((((.((((((.(.((((((((((((.((((...........(((((....))))).....)))).)))))))))))).).)))))).)))))))..	(-39.80)
solyc-miR688	UGGACCCAUAAGAUAGUGUCACGU		4	chr10	-	35569584..35569607				UAUUGUAUAAGUAAUUUUUAUCCCUUUUUGGCCUAUGUGAAACUAGCUUGAAAGAAAAGUCAACCAGUGUUGGACCCAUAAGAUAGUGUCACGUAGGUCAAAAAGGAGUAGUAA	.................((((.((((((((((((((((((.((((.((((.........(((((....))))).....)))).)))).)))))))))))))))))).))))...	(-36.00)
solyc-miR689	UGGAGAAUUAAGACUGUACCG		4	chr2	-	55421358..55421378	UUUCUAAAACAAACAAUGGCUGGAGAAUUAAGACUGUACCGACUUUAAAUCUGGUAUAAUUUUUUUCUUCUCUCUAUUUCAAAGUAAAGUAUAGUCUGAAUUCUCCAGCCA	................(((((((((((((.(((((((((..(((((((((..((.................))..)))).)))))...))))))))).)))))))))))))	(-36.50)
solyc-miR690	UGGAGGCAGCGGUUCAUCGAUC	miR162	1	chr3	+	65922687..65922708	UGGUUGUUGGGUGAGAACACUGGAGGCAGCGGUUCAUCGAUCUGUUCCCUGAAAAGCGAUAAAUACAGCAACAGGAAGCGAUCGAUAAACCUCUGCAUCCAGUGCUUAACCC	........(((((((..(((((((.((((.((((.(((((((.(((.((((....((..........))..)))).)))))))))).)))).)))).)))))))))).))))	(-47.50)
solyc-miR691	UGGAGGUAGUAUGAAUUUUGU		4	chr4	+	61542993..61543013				GUAAUGAAAACAAAAUUCAUACUACCUCCACUACAAUAUUUUGUUUUGAUGACAAAAAAAAAUAUUGUAGUGGAGGUAGUAUGAAUUUUGUUUUCAUUACCUUGAUCAACA	((((((((((((((((((((((((((((((((((((((((((.(((((....))))).))))))))))))))))))))))))))))))))))))))))))...........	(-65.80)
				chr4	-	61542932..61542952				GUAAUGAAAACAAAAUUCAUACUACCUCCACUACAAUAUUUUUUUUUGUCAUCAAAACAAAAUAUUGUAGUGGAGGUAGUAUGAAUUUUGUUUUCAUUACCUUGAUCAAGA	((((((((((((((((((((((((((((((((((((((((((.(((((....))))).))))))))))))))))))))))))))))))))))))))))))...........	(-66.30)
solyc-miR692	UGGAUCCACAAGAUAGUGCCACGU	miR7981	3	chr6	-	15484063..15484086				AUUUUAUAUGUAAUUUUCUACCCCUUUUUAGCCUACGUGGCACUAGUUUAGAAAAAAAGUCAACCAUCGUUGGAUCCACAAGAUAGUGCCACGUAAGCCAAAAAGGGGUACAAA	..................(((((((((((.((.((((((((((((..............(((((....)))))..........)))))))))))).)).)))))))))))....	(-41.60)
solyc-miR693	UGGGGACGGUCUUUCCAUAAU		4	chr1	-	87300833..87300853	UCCAUCAGAAUUGCGGACGGUGGGGACGGUCUUUCCAUAAUACUGACCCAUGGUAAGAAGGUCCGUCAGUAUUCGCAGAGGGAGUCCCCACCAGCAAAAAACAACAAAAAG	..........((((....(((((((((..((((((...(((((((((((..........))...)))))))))....))))))))))))))).))))..............	(-35.70)
solyc-miR694	UGGGGAGGGUGGUGUGUACGC		4	chr4	+	3142742..3142762	GUGUGACCACACGUGGGGUUUGGGGAGGGUGGUGUGUACGCAAACCUUGCCCCUAACUUAUGCAGGUAGAGGUAAGGUAUGCGUACAUCCUACCCUCCCCAGACCCUAUUU	((((....))))((((((((((((((((((((.(((((((((.((((((((.(((.(((....)))))).)))))))).))))))))).))))))))))))))))))))..	(-74.80)
solyc-miR695	UGGGUUCUCCCUCUGAACAUCC		4	chr9	-	44882776..44882797	UCAGCCAUGCUGCGAACCGGUGGGUUCUCCCUCUGAACAUCCUGUCGCUUGACUUGGAAACUCAUAGGCUAAACCUGCAUCGUGAUGGCUGUACCAUCUGGGCUAGAGAUGC	.(((((((...((((....(((((((...(((.(((...(((.(((....)))..)))...))).)))...))))))).)))).)))))))...(((((.......))))).	(-35.10)
solyc-miR696	UGUAUUGUGUCAUGUAGGACUCAU		4	chr12	+	65308620..65308643				CUUGUAUAAAGUUGAACAAAUAGACACAUAUGUCCUACAUGUCAUCUUACAUAUUAUUUUUUGUCCUACGUGUAUUGUGUCAUGUAGGACUCAUGUGUUUAUUUAUUUAAAUGU	...........(((((.((((((((((((..((((((((((.(((..(((((.................)))))..))).))))))))))..)))))))))))).)))))....	(-38.50)
				chr4	+	51667473..51667496				CUUGUAUAAAGUUGAACAAAUAAACACAUGUGUCCUACAUGUCAUUUUUUGUCCUACGUGAUGUCCUACGUGUAUUGUGUCAUGUAGGACUCAUGUGUUUAUUUACUUAAAAGU	...........((((..(((((((((((((.((((((((((.(((....((...((((((......))))))))..))).)))))))))).)))))))))))))..))))....	(-39.00)
				chr12	+	66638255..66638278				UGAACAAAUAGACACACAUGUCCUACAUGUCUCCUUACAUGUCAUUUUUUGUCCUACGUGGUGUCCUACGUGUAUUGUGUCAUGUAGGACUCAUGUGUUUAUUUAUUUAAAAGU	((((.(((((((((((...((((((((((.(.(..(((((((..........((.....))......)))))))..).).))))))))))...))))))))))).)))).....	(-37.50)
solyc-miR697	UGUCCACCCUUGAACUCAAGCU		4	chr1	-	14754734..14754755				GUAGCCAUUGAAGGGCUAGACGAGGUGAAGAACAACCUUGUUGAGUUUGAGGAUGUUCAAAAGGAUGGUCUGUCCACCCUUGAACUCAAGCUUAACGAGGCCAUCUCUUCCU	.(((((.......)))))((.((((((........(((((((((((((((....(((((..(((.(((.....))).))))))))))))))))))))))).)))))).))..	(-41.40)
solyc-miR698	UGUCGCAGAUGACUUUCGCCC	miR1919	1	chr8	+	56644553..56644573	UUCACAUCUUCCGGUAGUCCUGUCGCAGAUGACUUUCGCCCAUUUAUGGAACCACACUUUCUUUAAUUUGAAUUCUAUGUGGUAGGACGAGAGUCAUCUGUGACAGGAUAA	................((((((((((((((((((((((((..........((((((..(((........))).....)))))).)).))))))))))))))))))))))..	(-47.20)
				chr8	+	56631035..56631055	UUCACAUCUUCCGGUAGUCCUGUCGCAGAUGACUUUCGCCCAUUUAUAGAACCACACUUUCUUUAAUUUGAAUUCUAUGUGGUAGGACGAGAGUCAUCUGUGACAGGAUAA	................((((((((((((((((((((((((..........((((((..(((........))).....)))))).)).))))))))))))))))))))))..	(-47.20)
solyc-miR699	UGUCUCUCCCUCAAGGGCUCC	miR477	1	chr10	-	3630114..3630134	UCAAGCUAGGCAUUGCUUGUUGUCUCUCCCUCAAGGGCUCCUCUUCAAGAUCCUUAUAAACAAGAAAGCAUGAGGGGGAGGAGUUCUUGUAGGGUGAGACAACAAGAAAUU	...............(((((((((((.(((((((((((((((((......(((((((............)))))))))))))))))))).)))).))))))))))).....	(-50.60)
solyc-miR700	UGUCUUGCUGUUGUAAGCUCC		4	chr10	+	1015200..1015220				GUUUAUUAUGCAUGAUUCCGGUGGAGCUUACAACAGCAAGAAAAUGAGAGAGAGCAAAAAUCUCUCUCACUGUCUUGCUGUUGUAAGCUCCACCGAAAUUAUGCAUAGGGA	.....((((((((((((.(((((((((((((((((((((((...(((((((((.......)))))))))...))))))))))))))))))))))).))))))))))))...	(-73.50)
solyc-miR701	UGUGAAUGAUGCGGGAGAUAA	miR319	3	chr6	+	1550464..1550484				AUUUGAAUUAUCUCCCGACUCAUUCAUUCAAACGCAAUAGGAAGUAUGUAAUCUUAUACUAUUGUGAAUGUGUGAAUGAUGCGGGAGAUAAAUUCUCUCCUUUUUAUCUGU	....(((((((((((((..((((((((.((..((((((((.(((........)))...))))))))..)).))))))))..)))))))).)))))................	(-39.10)
solyc-miR702	UGUGCAUCUUCUAAGUUGGAG		4	chr1	-	82076835..82076855				CACUCCAACUUUGAGAAUGCACAUCUAGACACCUCAAUUGACACAGUGGAUUUGAGUUGAGCUGUCUAGAUGUGCAUCUUCUAAGUUGGAGUGUUUACUGCUCAACUGAGA	(((((((((((.(((.(((((((((((((((.(((((((...............))))))).))))))))))))))).))).))))))))))).......(((....))).	(-54.10)
solyc-miR703	UGUGGGACAAAAAGAAGCCUA		4	chr1	-	95467415..95467435				GUUCUUUGAGGCUUCUUUUUAUUUUACAAGUCGGUGGACCCAGAAGUGUAAUAAUUUGGGUUCAUUAACUUGUGGGACAAAAAGAAGCCUACAUAAUUAGUGUCAGCUGUG	......((((((((((((((.((((((((((.((((((((((((..........)))))))))))).)))))))))).)))))))))))).))....((((....))))..	(-44.30)
solyc-miR704	UGUGGGUGGGGUGGAAAGAUU	miR482	1	chr4	+	56034657..56034677	AGUAUUGGGAAGUUGUUGGUUGUGGGUGGGGUGGAAAGAUUUGAUAAAUCUAAUUUUAAAGAGAUUAAAUCUUUCCUACUCCUCCCAUACCCAUGACUUCCACUAGCUUCU	(((....(((((((((.(((.(((((.((((((((((((((((((...(((........))).))))))))))))).))))).)))))))).)))))))))....)))...	(-48.50)
solyc-miR705	UGUUAAAAGUUUGGCUCAUUU		4	chr1	-	77390748..77390768	AAAGGCUCAUCUAUGUCAUCUGUUAAAAGUUUGGCUCAUUUAUGCCAUUUCAGUUAACAAAUAAUGGCAUGGAUGAGCUUUUUCUCUAACGAAAAUGACAUAGAUGAGCCA	...((((((((((((((((.(((((.......(((((((((((((((((.............))))))))))))))))).......)))))...)))))))))))))))).	(-55.20)
solyc-miR706	UGUUAAUUCUGAAAGGGUUGCAAC		4	chr5	+	6391909..6391932				UUCUGAAAGGUUGCAACUUUCAGGAACAGUCAAUAUCAUUUGAAAGUUUGCAACCUUUCAUUAAUGGUCGUGUUAAUUCUGAAAGGGUUGCAACCUUUUAGAAUAUAUUCUUCU	(((((((((((((((((((((((((.....((..((((((((((((........))))))..))))))..))....)))))))..))))))))))))))))))...........	(-41.00)
				chr1	+	75981924..75981947				UUCUGAAAGGUUGCAACUUUCAGGAACAGUCAAUACCAUUUGAAAGUUUGCAACCUUUCAUUAAUGGUCGUGUUAAUUCUGAAAGGGUUGCAACCUUUUAGAAUAUAUUCUUCU	(((((((((((((((((((((((((.....((..((((((((((((........))))))..))))))..))....)))))))..))))))))))))))))))...........	(-43.60)
				chr1	+	21208833..21208856				UUCUGAAAGGUUGCAGCUUUCAGGAAUAGUCAAUACCAUUUGAAAGUUUGCAAUCUUUCAUUAAUGGUCGUGUUAAUUCUGAAAGGGUUGCAACCUUUCAGAAUAUAUUCUUCU	(((((((((((((((((((((((((.(((.((..((((((((((((........))))))..))))))..))))).)))))))..))))))))))))))))))...........	(-48.20)
				chr10	-	7767570..7767593				UUCUGAAAGGUUGCAACUUUCAAGAACAGUCAAUACCAUUUGAAAGUUUGCAACCUUUCAUUAAUGGUCGUGUUAAUUCUGAAAGGGUUGCAACCUUUCAGAAUAUAUUCUUCU	((((((((((((((((((((..((((....((..((((((((((((........))))))..))))))..))....))))...))))))))))))))))))))...........	(-43.60)
				chr8	+	4724301..4724324				UUCUGAAAGGUUGCAACUUUCAGGAACAGUCAAUACCAUUUGAAAGUUUGCAGCCUUUCAUUAAUGGUCGUGUUAAUUCUGAAAGGGUUGCAACCUUUCAGAAUAUAUUCUUCU	(((((((((((((((((((((((((.....((..((((((((((((........))))))..))))))..))....)))))))..))))))))))))))))))...........	(-45.80)
				chr7	-	49285587..49285610				UUCUGAAAGGUGGCAACUUUCAGGAACAGUCAAUACCAUUUGAAAGUUUGCAACCUUUCAUUAAUGGUUGUGUUAAUUCUGAAAGGGUUGCAACCUUUCAGAAUAUAUUCUUCU	(((((((((((.(((((((((((((.....((..((((((((((((........))))))..))))))..))....)))))))..)))))).)))))))))))...........	(-42.70)
				chr1	-	77493909..77493932				UUCUGAAAGGUUGCAACUUUCAGGAACGGUCAAUACCAUUUGAAAGUUUGCAACCUUUCAUUAAUGGUCGUGUUAAUUCUGAAAGGGUUGCAACCUUUCAGAAUAUAUUCUUCU	(((((((((((((((((((((((((.....((..((((((((((((........))))))..))))))..))....)))))))..))))))))))))))))))...........	(-45.80)
				chr8	-	47105673..47105696				UUCUGAAAGGUUGCAAUUUUCAGGAACAGUCAAUACCAUUUGAAAGUUUGCAACCUUUCAUUAAUGGUCGUGUUAAUUCUGAAAGGGUUGCAACCUUUCAGAAUAUAUUCUUCU	(((((((((((((((((((((((((.....((..((((((((((((........))))))..))))))..))....))))))))..)))))))))))))))))...........	(-43.80)
				chr1	+	23212090..23212113				UUCUGAAAGGUUGCAACUUUCAGGAACAGUCAAUACCAUUUGAAAGUUUGCAACCUUUCAUUAAUGGUCGUGUUAAUUCUGAAAGGGUUGCAACCUUUCAGAAUAUAUUCUUCU	(((((((((((((((((((((((((.....((..((((((((((((........))))))..))))))..))....)))))))..))))))))))))))))))...........	(-45.80)
				chr4	-	20390086..20390109				UUCUGAAAGGUUGCAACUUUCAGGAACAGUCAAUACCAUUUGAAAGUUUGCAACCUUUCAUUAAUGGUCGUGUUAAUUCUGAAAGGGUUGCAACCUUUCAGAAUAUAUUCUUCU	(((((((((((((((((((((((((.....((..((((((((((((........))))))..))))))..))....)))))))..))))))))))))))))))...........	(-45.80)
				chr5	+	6397543..6397566				UUCUGAAAGGUUGCAACUUUCAGGAACAGUCAAUACCAUUUGAAAUUUUGCAACCUUUCAUUAAUGGUCGUGUUAAUUCUGAAAGGGUUGCAACCUUUUAGAAUAUAUUCUUCU	(((((((((((((((((((((((((.....((..(((((((((((..........)))))..))))))..))....)))))))..))))))))))))))))))...........	(-39.80)
				chr6	+	23252732..23252755				GUUCUGAAAGGUUGCAACUUCAGGAACAGUCAAUACCAUUUGAAAGUUUGCAACCUUUCAUUAAUGGUCGUGUUAAUUCUGAAAGGGUUGCAACCUUUCAGAAUAUAUUCUUCU	(((((((((((((((((((((((((.....((..((((((((((((........))))))..))))))..))....))))))...)))))))))))))))))))..........	(-46.00)
				chr5	+	46765464..46765487				UUCUGAAAGGUUGCAACUUUCAGAAACAGUUAAUACCAUUUGAAAGGUUGUAAACUUUCAUCUGUGGUCGUGUUAAUUCUGAAAGGGUUGCAACCUUUCAGAUUAUAUUCUUCU	.(((((((((((((((((((((((....(((((((((((.((((((........))))))...)))))...))))))))))))..)))))))))))))))))............	(-46.30)
				chr1	+	15402847..15402870				UUCUGAAAGGUUGCAACUUUCAGGAACAGUCAAUACCAUUUGAAAGUUUGCAACCUUUCAUUAAUGGUCGUGUUAAUUCUGAAAGGGUUGCAACCUUUCAGAAUAUAUUCUUCU	(((((((((((((((((((((((((.....((..((((((((((((........))))))..))))))..))....)))))))..))))))))))))))))))...........	(-45.80)
				chr3	+	5771768..5771791				UCUGAAAGGUUGCAACUUUCAGGAAACAGUCAAUACCAAUUGAAAGUUUGCAACCUUUCAUUAAUGGUCGUGUUAAUUCUGAAAGGGUUGCAACCUUUCAGAAUAUAUUCUUCU	((((((((((((((((((((((((((((......((((..((((((........))))))....))))..))))..)))))))..)))))))))))))))))............	(-42.70)
solyc-miR707	UGUUAGAUAUGACGGAGGUUU		4	chr2	+	25625803..25625823				UAGCAAAACUGCGUCAUAUCUAACAAGUCUGCCAAGUUGUUACAUAUGUUUGAGUGGAACUUGGUAGACUUGUUAGAUAUGACGGAGGUUUGCUAUAAUCUACACAAUUCU	((((((..((.(((((((((((((((((((((((((((.((((.((....)).))))))))))))))))))))))))))))))).))..))))))................	(-58.90)
solyc-miR708	UGUUCAAGUUGAUAAUGUUCC		4	chr7	-	56519452..56519472	GUAUGUUAACUUUGAUGUAAUGUUCAAGUUGAUAAUGUUCCUGUUUCCCUUACUAAUCUAUGUACGUUAUUACUUAGUAUUGAAACUGAAACAUUAUCAACUUGAACAUUA	.................((((((((((((((((((((((.(.(((((...((((((...(((.....)))...))))))..))))).).))))))))))))))))))))))	(-37.10)
solyc-miR709	UGUUGAUGGUAGAAUGUUUUUC		4	chr2	+	2822498..2822519				GAGGGGGCGAUCCUAGGAAAACCAUAGUGCCCAUGAUCCUGGCGGAGAUAAUAAGGAGUCUGUCAGCAUGUGUUGAUGGUAGAAUGUUUUUCGAAGGAUGCAACCUUUUACU	((((..((.(((((..(((((.(((..((((((((...((((((((............)))))))))))).......))))..))).)))))..)))))))..)))).....	(-36.90)
solyc-miR710	UUAAAGACAAAAUAAAAUGGGUCA		4	chr4	-	51840683..51840706				AUAUGAUAUGACCCAUUUUAUUUUGUCUUUAAUCCUAAAUUAAUCUCUCUCUUUAAACCUUGAAUUAGGAUUAAAGACAAAAUAAAAUGGGUCAUAUCAUAUUUUUUAAUGAGU	((((((((((((((((((((((((((((((((((((((.((((................)))).))))))))))))))))))))))))))))))))))))))............	(-53.90)
solyc-miR711	UUACAUGUAUUAUGUCAUGUAGGA		4	chr8	+	55702636..55702659				AAAUUGAACAAAUAGACACAAUCAUCCUACAUGACACCCUACAUGACUAUUUUAUGUCCUAUGAGUCGUCUUACAUGUAUUAUGUCAUGUAGGAUAUGCGUGUCUACUUGUUCA	....(((((((.(((((((....(((((((((((((...((((((((.((((..........)))).)))....)))))...)))))))))))))....))))))).)))))))	(-42.40)
				chr2	-	44514639..44514662				AAAAUUAAACAAAUAAACACAUUGUCCUACGUGGCACCCUGCAUGGCAAUUUUGUAUCCUAUAUGGCAUCUUACAUGUAUUAUGUCAUGUAGGAUAAUUGUGUUUACUUGUUCA	.......(((((.(((((((((((((((((((((((...((((((.......(((..........))).....))))))...))))))))))))))).)))))))).)))))..	(-40.10)
solyc-miR712	UUACGUGGCACACUCCGUGACUCC		4	chr8	-	2097181..2097204	AAUUUUGUACACCUUUUGGCUUACGUGGCACACUCCGUGACUCCACUUAAGUGAGGCAAGAUAUUUGGAGACCACGUAGGCCAAAAAGGUGUACUAUAUUACUAAAAAAAGUUU	......((((((((((((((((((((((....(((((((.((.(((....))).)))).......))))).))))))))))).)))))))))))....................	(-42.60)
solyc-miR713	UUACGUGGCACACUCUGUGACUCC		4	chr4	-	61445934..61445957	AAUUUUGAGCACCUUUUGUUUUACGUGGCACACUCUGUGACUCCACCCAAUUAAGGCGCGUGAGAGUUAUUUGGAUGUCACGUAAGACAACAAGGUGCACAAAAUAUAAAAAUA	.((((((.((((((((((((((((((((((..(...((((((((((((......))...))).)))))))..)..))))))))))))))).))))))).)))))).........	(-48.70)
				chr7	+	56720018..56720041	AUAAUUGUAUACUUUUUGUCUUACGUGGCACACUCUGUGACUCCACACAAUUGUGGCGCGUGAGAGAUAUUAGGAUGUCACGUGAGCCCAAAAGGUGCAUAAAAUUACAAAAAA	....((((.(((((((((.(((((((((((..((((.(.((.(((((....)))))...)).).))).....)..)))))))))))..))))))))).))))............	(-35.20)
				chr9	-	53668119..53668142	AUUUUGUACACCUUUCUGUCUUACGUGGCACACUCUGUGACUCCAGACAAUUGAGAUGUGGAGAUAUCUAGAUGUCACGUAAGUAAAAAAGGUGAACAAAAUUACAAAAAAAUA	(((((((.(((((((.(..(((((((((((...((((.(((((((.((......).).)))))...)))))))))))))))))..).))))))).)))))))............	(-38.70)
				chr10	+	27019741..27019764	AAUUUUGUUCACCUUUUGUCUUACGUGGCACACUCUGUGACUCCAUGCAAUUGAGGCGCCCAGGAGAUAUUUGGAUGCCACGUAAGCCAAAAAGGUGCACAAAAUUAUAAAAAG	((((((((.(((((((((.(((((((((((..(...(((.((((..((.........))...)))).)))..)..))))))))))).).)))))))).))))))))........	(-41.80)
				chr7	+	56697855..56697878	AUAAUUGUAUACUUUUUGUCUUACGUGGCACACUCUGUGACUCCACACAAUUGUGGCGCGUGAGAGAUAUUAGGAUGUCACGUGAGCCCAAAAGGUGCAUAAAAAUUACAAAAA	....((((.(((((((((.(((((((((((..((((.(.((.(((((....)))))...)).).))).....)..)))))))))))..))))))))).))))............	(-35.20)
solyc-miR714	UUACGUGGCACUAGCUUGAAACAA		4	chr8	+	25628077..25628100	AAUUUUCUAUCCCUUUUGAUUUACGUGGCACUAGCUUGAAACAAAAAGUCAACCAACGUUGAGUCCACAAGAUAGUGCCACGAAGGUCAAAAAGGGAUAGAAAAUUAUUAAUAA	((((((((((((((((((((((.((((((((((.((((........(.(((((....))))).)...)))).)))))))))).))))).)))))))))))))))))........	(-50.10)
				chr2	-	42086842..42086865	AUUAUCUACCCAUUUUCGGCUUACGUGGCACUAGCUUGAAACAAAUAGUCAAUCAACAUUGGGCCUACAAGAUAGUGCCACAUAAGCCGAAAAAAGGUAGAAAAUUAUUAAUAA	....((((((..(((((((((((.(((((((((.((((.......((((((((....)))))..))))))).))))))))).)))))))))))..)))))).............	(-44.70)
solyc-miR715	UUACUCAGAAUGUUGACUUAAG		4	chr2	-	53293247..53293268				AAGAAAGGUCAAACUAGACCAAACUCGACAUUUCGGAGCUAACCGCGCUGACGGACUCAUCCGAGCGCGUUUACUCAGAAUGUUGACUUAAGUCAAACUUAGCCUUUAAACU	...((((((.......(((..((.(((((((((..(((.(((.((((((..((((....)))))))))).)))))).))))))))).))..))).......)))))).....	(-36.10)
solyc-miR716	UUACUCAUGCUACCAAAAAAG		4	chr4	-	55095324..55095344	UCCCUCAUUUGAUUUGCGCAUUACUCAUGCUACCAAAAAAGUUCCUAGAUUAUAUUUUGAUCUUGUUAAAUCUAGGAACUUUUUUGAUAGCAUGAGUAAUGCACAAAUCAA	........((((((((.(((((((((((((((.((((((((((((((((((.................)))))))))))))))))).))))))))))))))).))))))))	(-57.70)
solyc-miR717	UUAGAAUAGUAUAAGUGUGUCUCU	miR7981	2	chr1	-	6323662..6323685				CAAUGCAUAAGUACCCCUUCAACCUAUGCCCGAAAUCUCAGAGACACACUUAUACUAUACAAAGGUCCUAUUAGAAUAGUAUAAGUGUGUCUCUGAGAUUUCAAACAUAGAUUA	.......................(((((...(((((((((((((((((((((((((((.(.((.......)).).)))))))))))))))))))))))))))...)))))....	(-47.30)
solyc-miR718	UUAGUAUAAUAUAAAUGUGUCUCU	miR7981	2	chr9	-	53426183..53426206				CCCCUCAACCUAUGUCUUAAAUCAUAGAGGCACACUUAUACUAUUACCUAUUAAGUGGGGUAAUAGGACCUUAGUAUAAUAUAAAUGUGUCUCUGAGAUUUCGGGCAUAGGUUG	.....((((((((((((.(((((.((((((((((.((((((((((((((........))))))))).............))))).)))))))))).))))).))))))))))))	(-48.50)
solyc-miR719	UUAGUAUAGUAUAAGUGUCUCUGA		4	chr5	+	1507801..1507824				AAAUACCCUCUCAACCUAUGUCCGAAAUCUCAGAGACACACUUAUACUAUAUUGUGGUCCUAUUACCCCCUUAGUAUAGUAUAAGUGUCUCUGAGAUUUCUGGCAUAGAUUAAG	...............(((((((.((((((((((((((((..(((((((((((((.((...........)).))))))))))))))))))))))))))))).)))))))......	(-50.30)
solyc-miR720	UUAUAUAUUUAAAUGUAGAGGA		4	chr5	+	62025037..62025058	AAGAAACAUACAUCCAAAAUUUAUAUAUUUAAAUGUAGAGGAAGGAUUAAUAGUCUUCAUCAUAAUUAAAGACUAUUAAUCCUUCCUCUACAUUUAAAUAUGUAAAUUUGUG	................(((((((((((((((((((((((((((((((((((((((((...........)))))))))))))))))))))))))))))))))))))))))...	(-55.00)
solyc-miR721	UUAUAUGGACUUGGACAAACCUCC		4	chr6	+	42381263..42381286				CUCCAGGUCUGGACGUGCGGGAGAGUGUUAAGAAGUCCCACAUUGGUAGAGGAAUGGAAAUUUGGUCUCCUUAUAUGGACUUGGACAAACCUCCCGUCAUGAGCUAGUUUUUGG	..(((((.((((.((((((((((.((......((((((......((.(((.((((....))))..)))))......))))))......)))))))).))))..))))..)))))	(-36.70)
solyc-miR722	UUAUGCUUCCUGUCAUCCAGA		4	chr2	-	43685228..43685248	GUAUACAGAAAUUUAGAAUUUUAUGCUUCCUGUCAUCCAGAUUUUUUUAUUUAUUUUUUUUCAUUAUCAAAAAAAAUCUGGAUGACAGGAAGCAUAAAAUUCAAAAAUUUC	.......(((((((.(((((((((((((((((((((((((((((((((.....................)))))))))))))))))))))))))))))))))..)))))))	(-52.00)
				chr2	+	43685172..43685192	UGUACAGAAAUUUUUGAAUUUUAUGCUUCCUGUCAUCCAGAUUUUUUUUGAUAAUGAAAAAAAAUAAAUAAAAAAAUCUGGAUGACAGGAAGCAUAAAAUUCUAAAUUUCU	.....((((((((..(((((((((((((((((((((((((((((((((.....................))))))))))))))))))))))))))))))))).))))))))	(-54.90)
solyc-miR723	UUAUGUCAUGUAGGACAUGUGUGU		4	chr8	+	46619984..46620007				AAAAAUAGACACAUUCGUCCUACAUGGCACUACAUGGAAAUUUUGAGUCUUACGUGGCGUUCGAUGUGCAUUAUGUCAUGUAGGACAUGUGUGUCCACUUGUUCAAUUUUAUAA	.......(((((((..(((((((((((((.(((((.(((.......(((......))).))).))))).....)))))))))))))..)))))))...................	(-35.90)
solyc-miR724	UUAUGUGGCACAUUCCGUAACUCC		4	chr6	-	44491469..44491492	AAUUUUAUGCACCUUUUGGAUUAUGUGGCACAUUCCGUAACUCCACGUAGUUGAGGUGCGUGGAAGAUAUUUGGAUGCCACAUAAGCUAAGAAGGUGUACAAAAUAACAAAAAA	.(((((.((((((((((((.((((((((((...((((((.(((((((((.......))))))).)).)))..))))))))))))).)).)))))))))).))))).........	(-44.00)
solyc-miR725	UUAUGUGUUAUGGGGCGGAUU		4	chr6	-	40268293..40268313				ACUCAACUAUCCGCCCCAUAACAUAUAAUCCACCCAAUACAUAGACCUCAUAGGGUGUAUAUUGGGUGGGUUAUGUGUUAUGGGGCGGAUUGUUGGGCUAUUGGUUAAAAA	.((((((.(((((((((((((((((((((((((((((((..((.((((....)))).))))))))))))))))))))))))))))))))).))))))..............	(-69.50)
solyc-miR726	UUCAAACUCUAUCAUGUACAUCAU		4	chr10	-	57290583..57290606	AUAGCUCUUUUCUAUUUGUAUUCAAACUCUAUCAUGUACAUCAUUAUAUAUAUAUAUAUAUAUGUGUGCUGAUGAUGUACGUGAUAGAGUUUGAAUACAAAUAGAAAAGAGCUA	.((((((((((((((((((((((((((((((((((((((((((((((((((((((....))))))))).)))))))))))))))))))))))))))))))))))))))))))))	(-75.40)
solyc-miR727	UUCAAAUCUGACAACGUGAAC		4	chr11	+	50791042..50791062				UCUGAUCUUCACAUUGUCAUAUUUGAAUCUUACUCCCCAGCAGUCCCGAAAUCUGUGUUAGGGAGUAUGAUUCAAAUCUGACAACGUGAACAGCUGAAACCCUACAGGGUA	.(((...(((((.((((((.(((((((((.(((((((..((((.........))))....))))))).))))))))).)))))).)))))))).....((((....)))).	(-44.50)
solyc-miR728	UUCAAUUUGUUUGCCCUACUUUAC		4	chr1	+	831060..831083	AAAAACUACACUAUUUCUGGUUCAAUUUGUUUGCCCUACUUUACUUUUAAAGUAAAGUAAAGUGAGACGAACAAAUUGAAUCAGAGAGAGUAUAGUUUUUAGUUCGGUUCAAAA	((((((((.(((.((((((((((((((((((((.(.(((((((((((......))))))))))).).)))))))))))))))))))).))).))))))))..............	(-46.70)
solyc-miR729	UUCACAUUCGACAUGCUAAAGGAA		4	chr6	+	23724955..23724978	AGACAAUUCAGCCGAGGAACUUCACAUUCGACAUGCUAAAGGAAAUAUCUUAACCUUUACUAUGAAAUAUUUCCUUUAGCAUGUCGAAUGUGAAGUUCCUCGGCUGGAUUGUCU	((((((((((((((((((((((((((((((((((((((((((((((((.(((..........))).))))))))))))))))))))))))))))))))))))))))))))))))	(-84.10)
solyc-miR730	UUCAGAAACGUCGACGGGUGC		4	chr7	+	6513053..6513073	UACCUAUGUUGCUCGGACUCUUCAGAAACGUCGACGGGUGCGUGUCGGAUCCUCCAAAAGUAGUGCAUUUUUGGAGGAUCUGACACACACCGGUCGAUGUUUCUGAAGAGU	................(((((((((((((((((((.((((.((((((((((((((((((((.....)))))))))))))))))))).)))).)))))))))))))))))))	(-75.00)
solyc-miR731	UUCCAGCGAUUUUGCCAUUUU		4	chr4	-	65543923..65543943				AUUAAUCAAAAUGACAAAAUCGCUGGAACAACAGCGAUUUUGCUAUUUCCGGCUGAGAAAAUCGCUGUUGUUCCAGCGAUUUUGCCAUUUUGAUUAAUAUAAAAUUUUAUA	(((((((((((((.((((((((((((((((((((((((((((((......)))....))))))))))))))))))))))))))).))))))))))))).............	(-60.20)
				chr6	-	46180462..46180482				AAAAUCACAUUAUGCAAAAUCGCUGGAACAACAACGAUUUUGCUUUUACCGGUGAAGGAAAUCGCUGUUGUUCCAGCGAUUUUGCCAUUUUGAUUAAUAUAAAAUUUUAUA	..(((((......((((((((((((((((((((.(((((((.((((.......))))))))))).)))))))))))))))))))).....)))))................	(-45.60)
				chr8	+	1964610..1964630				AUUAACCAAAAUGGCAAAAUCGCUUGAACAACAACGGUUUUGCUUUUUCCGGUGGAGUAAAUCGUUGUUGUUCCAGCGAUUUUGCCAUUUUGGUUAAUAUAAAUUUUUAUA	((((((((((((((((((((((((.(((((((((((((((.(((((.......)))))))))))))))))))).)))))))))))))))))))))))).............	(-61.10)
solyc-miR732	UUCCGAACUAGUGCCACGUAGGCU		4	chr9	+	2036015..2036038				UAAUAAUUUUUUAGCGCUUUUUAGCUUACGUGGCACUAUCUUGUGGGCCCAAUGGUGAUUGACCUUUUUUUUCCGAACUAGUGCCACGUAGGCUAAAAAGGGGUAGAAAAUUAC	...((((((((((.(.((((((((((((((((((((((..(((.(((......(((.....)))......))))))..)))))))))))))))))))))).).)))))))))).	(-53.00)
				chr4	+	23205370..23205393				UAUUAAUAAUUUUUACCCCUUUUUAGCUUACGUGGCACUAUCUUGUGGGCCCAAUCAUGGUUGACUUUUUUUCCGAACUAGUGCCACGUAGGCUAAAAAGGGGUAUAAAAUUAC	......((((((((((((((((((((((((((((((((((....((.((((.......)))).)).............))))))))))))))))))))))))))).))))))).	(-54.20)
				chr4	-	5796541..5796564				UUAAUAAUUUUUUACCUCUUUUUAGCUUACGUGGCACUAUCUUGUGGGCCCAACGACGAUUGACUUUUUUUUCCGAACUAGUGCCACGUAGGCUAAAAAGGGGUAGAAAAUUAC	....(((((((((((((((((((((((((((((((((((((((((.(......).))))...............))..))))))))))))))))))))))))))))))))))).	(-54.30)
solyc-miR733	UUCCGGUUCGCUGCCCAGAAC		4	chr8	+	57728737..57728757	CGUCUCCUUCAAACUCGUAGUUCCGGUUCGCUGCCCAGAACCAGGUAAUUUUUUUUCUUAGCCUGGUUCUGGACAGCGAAUCGAAACUACGAGUUUGAAUGAGACGACUCC	((((((.(((((((((((((((.((((((((((.((((((((((((..............)))))))))))).)))))))))).))))))))))))))).)))))).....	(-73.20)
solyc-miR734	UUCCUGAUUGAUGAACAAAGA		4	chr2	+	43249096..43249116	ACAAAAACAUCCAGAUCUGAUUCCUGAUUGAUGAACAAAGAGAUUAUUCAAGCCUAUCAUUAACGAUUGAUUGAUGAUGGCAAUCUCUUUGUUCAUCAAUUUGAAAUCAAA	.................(((((.(.((((((((((((((((((((......(((.(((((((((....).))))))))))))))))))))))))))))))).).)))))..	(-40.40)
solyc-miR735	UUCUGGGCAGCGAACCGGAAC		4	chr8	-	57728736..57728756				GAGUCGUCUCAUUCAAACUCGUAGUUUCGAUUCGCUGUCCAGAACCAGGCUAAGAAAAAAAAUUACCUGGUUCUGGGCAGCGAACCGGAACUACGAGUUUGAAGGAGACGA	...(((((((.((((((((((((((((((.(((((((((((((((((((.(((.........)))))))))))))))))))))).)))))))))))))))))).)))))))	(-77.90)
solyc-miR736	UUGACAGAAGAUAGAGAGCAC	miR156	1	chr2	+	53114943..53114963	AAGUAUUGGGUGAGAUAUUGUUGACAGAAGAUAGAGAGCACGAAUAAUGAGGUGCUAAUUGGAAGCUGCACCUUAAUUCUUUGUGCUCUCUAUUCUUCUGUCAUCAUCUUC	.......((((((........(((((((((((((((((((((((.((((((((((............))))))).))).))))))))))))).))))))))))))))))..	(-50.60)
				chr2	+	35865212..35865232	GGAGGUGGUAGGAGAUGUUGUUGACAGAAGAUAGAGAGCACAGAUGAUAAAGUGCAUGGAAAUUGUCUGCACCUUACUCCUUUGUGCUCUUUAUUCUUCUGUCAUCAUCAU	..............(((.((.(((((((((((((((((((((((.(((((.(((((.((......))))))).))).)).))))))))))))).)))))))))).)).)))	(-45.10)
solyc-miR737	UUGACGUUAUCUCAAUUGCUU		4	chr9	+	15197747..15197767				CAUUAAUGAAAAAGAUGAGAAAACGAUUGAUGUAAUGGCAAGAGGAGGCCUUCUUUAACGACCCAUUCUCUUGACGUUAUCUCAAUUGCUUCAUCAUCUUCUUCAUCACAC	.....(((((.((((((((((..(((((((.((((((.((((((((((...((......)).)).)))))))).)))))).))))))).))).))))))).))))).....	(-37.00)
solyc-miR738	UUGAGCCGCGCCAAUAUCACG	miR171	2	chr12	-	519814..519834				AAUACACGAGAUAUUGGUGCGGUUCAAUGAGAAAGCAGUACUUAAGAACAUUUUUGAGUCUACUUUUUGAUUGAGCCGCGCCAAUAUCACGUGUAGCUAAAUCUUUAGUUG	..((((((.(((((((((((((((((((.((((((.((.((((((((....)))))))))).)))))).))))))))))))))))))).))))))(((((....)))))..	(-56.60)
solyc-miR739	UUGAGCCGUGCCAAUAUCACG	miR171	1	chr2	-	45338755..45338775				CUUCUAACGAGAUAUUGGUGCGGUUCAAUUAGAAAGCGCACUUCUUUAUAUAUAGAACUUCGUUAUUUAAUUGAGCCGUGCCAAUAUCACGUAUUACUAUAACGUUGAAUA	......(((.(((((((((((((((((((((((.((((...((((........))))...)))).))))))))))))))))))))))).)))...................	(-42.20)
solyc-miR740	UUGAGGCUGCGAGCCAAUAAGA		4	chr2	+	55298249..55298270				AAUCCCCUCUUAUUGGCUUGCUGCCUCAAGGGAAUGUAAAGGAGCCAUAGGUCACGGGUUCGAUUCUCCCUUGAGGCUGCGAGCCAAUAAGAGGGGAUUAAAAGAGCGAAUG	(((((((((((((((((((((.(((((((((((..(.((..(((((..........)))))..)))))))))))))).))))))))))))))))))))).............	(-66.60)
solyc-miR741	UUGAGUGUUUUAGAGGCAUGCC		4	chr6	-	7088805..7088826	GUGUUCCAGAAUGUGAGAUGUUGAGUGUUUUAGAGGCAUGCCAUUACUCACCUGUUGGUGGACAUCGUAGUGGUAUCCGAACUGCUCAUAAAAUCUUACAAUGUGGUUACUA	(((..(((.(.((((((((..(((((((((....((.(((((((((((((((....))))).....)))))))))))))))).)))))....)))))))).).))).)))..	(-41.10)
solyc-miR742	UUGAUGGAUAGAGUUACCUGAUA		4	chr5	+	55829972..55829994				CAUGAGAUCUUAGAUUCAGUUCCUAGCGGAGACAAAAAACACAAGGUGAUUCUUCCCAUCUGUCCUAGCCUUGAUGGAUAGAGUUACCUGAUACUUGUUUCUAGUGGGAGGCG	...................((((((..((((((((........((((((((((..(((((............)))))..)))))))))).....))))))))..))))))...	(-35.00)
solyc-miR743	UUGGCAUUCUGUCCACCUCC	miR394	1	chr1	+	92656442..92656461	AGUAUCAGUGUAGAGCCAUUUUGGCAUUCUGUCCACCUCCCAGCUUGCUGAGGACUGAGGAGGGGGCCAAAGUGCCAAACUAGCUCUGCAGCUCUCUCUCUUUCACAAAA	......((((((((((...(((((((((..((((.(((((((((((....))).))).)))))))))...)))))))))...)))))))).)).................	(-44.70)
solyc-miR744	UUGGUAGACUUGUUAGAUAUGACG		4	chr2	+	25625793..25625816				GUGUAGAUUAUAGCAAAACUGCGUCAUAUCUAACAAGUCUGCCAAGUUGUUACAUAUGUUUGAGUGGAACUUGGUAGACUUGUUAGAUAUGACGGAGGUUUGCUAUAAUCUACA	.(((((((((((((((..((.(((((((((((((((((((((((((((.((((.((....)).))))))))))))))))))))))))))))))).))..)))))))))))))))	(-73.00)
solyc-miR745	UUGGUCGCCCGAAGAGCUUGCG		4	chr3	+	35365527..35365548	ACUUUCCGCGCUGGGGUUCGUUGGUCGCCCGAAGAGCUUGCGCACCUCGGGCAAUAGGGGGGAGGUGCGCGACGAGCGAGCGCCGUCCCCGGUGUUUAAAACGAGUUCGCGG	.......(((((((((..((.((.((((.((......(((((((((((...(.....)...))))))))))))).)))).)).)).))))))))).................	(-47.50)
solyc-miR746	UUGGUCUAGUCCUGCAUCUUU	miR9476	2	chr1	+	87985692..87985712	ACAGCCAAUCCAUCCUGCUAUUGGUCUAGUCCUGCAUCUUUUUUUAUAUUUUUUGAUAACGGAAAAAAUGUAAAAAAAGAUGCAGGACUAGACCAAUAGCAGUUUUGGACA	........((((..((((((((((((((((((((((((((((((((((((((((........))))))))))))))))))))))))))))))))))))))))...))))..	(-67.30)
				chr1	-	87985747..87985767	GUUCCUGUCCAAAACUGCUAUUGGUCUAGUCCUGCAUCUUUUUUUACAUUUUUUCCGUUAUCAAAAAAUAUAAAAAAAGAUGCAGGACUAGACCAAUAGCAGGAUGGAUUG	......(((((...((((((((((((((((((((((((((((((((.(((((((........))))))).))))))))))))))))))))))))))))))))..)))))..	(-63.80)
solyc-miR747	UUGUAGCCCUUUGACAAAAGUG		4	chr12	+	63899600..63899621				CAGGGAAAGAAGUUGCCAAUCUUCUUAUUUCUAUCCACUUUUGGAAUGAUGUUGUUCGGGCACUUACAGUUUGUAGCCCUUUGACAAAAGUGUUUCGUUUGGUGGAUGGGGA	......((((((........)))))).((((((((((((..(((((((...(((((.((((((.........)).))))...)))))...)))))))...))))))))))))	(-35.10)
solyc-miR748	UUGUAGUGAAAUGGAUGUUGAAUC		4	chr10	-	61267824..61267847				UCUGAGGUUGAGUUUGAUCCACAUUCAUUUCAUUACACGAUAGUAUAGCAAAAUCUAUGUAUGUACUACCUUGUAGUGAAAUGGAUGUUGAAUCUAAUUUAACUUUAGAGCUUU	((((((((((((((.((((.(((((((((((((((((.(.((((((((((.......))).))))))).).))))))))))))))))).).))).)))))))))))))).....	(-45.70)
solyc-miR749	UUGUCCAAAUUGAGCUGCUAG		4	chr1	-	2413710..2413730				AAAACUAGCAGCUUAAUUUGUUCAAAAAAUAAAAAGGUUUCUGCAGCUUUUUCUGCUCAAGGACCUUAUUUUGUCCAAAUUGAGCUGCUAGAUUUUACGAUAAUCUUUUCC	((((((((((((((((((((..(((((......(((((((.((.(((.......))))).))))))).)))))..)))))))))))))))).))))...............	(-36.90)
solyc-miR750	UUGUCCACUUUAGAAAUGACACAC		4	chr12	-	14142169..14142192	UCUGAUCUGUCCCUAUUUAGUUGUCCACUUUAGAAAUGACACACAAAUGAGGAUAUAAUAGGAAAAAAAUUGUCCUUUCAUGAUUUGUCAAAAUGGACAAGUAAACAGGGACAA	.......(((((((.((((.(((((((.(((.....(((((..((...(((((((...............)))))))...))...))))))))))))))).)))).))))))).	(-35.50)
solyc-miR751	UUGUCUGCGACCUCUGAAAGGUCA		4	chr2	-	52053233..52053256	UAAGAAUGACGUAAGUAGGCUUGUCUGCGACCUCUGAAAGGUCAACGACGCCGGUCUCGUCUGGGGUCUAGAUUCCGGUCGUGACAACUGAUGAAGCCUGUUUGCCGCCUCCAU	..........(((((((((((((((.((((((...((...(((...(((.((((......)))).)))..))))).))))))))))........))))))))))).........	(-35.00)
solyc-miR752	UUGUGAUCUUAAUUGAAUGUA		4	chr3	-	23549270..23549290	AAUAUAUGAACACAUGAUGCUUGUGAUCUUAAUUGAAUGUAUAAUUUGUUGAUAUAUAUAUAUAUCAAUAAAUCAUACAUUUAAUUAAGAUCACAAGCGUCAUGUGGUCAU	.....((((.((((((((((((((((((((((((((((((((.(((((((((((((....))))))))))))).)))))))))))))))))))))))))))))))).))))	(-63.90)
solyc-miR753	UUGUGUUCUCAGGUCACCCCU	miR398	1	chr5	+	5805241..5805261				AGAGGAGUGUGCCUGGAAACACAGGUGCAUUUUGGUCUUUUUUUAAAAAAAAUUGCGGACCAAAGUACACUUGUGUUCUCAGGUCACCCCUUUGGGAUCACCUUGUUUUUU	(((((.(((.((((((.((((((((((.(((((((((((((((....)))))....)))))))))).)))))))))).))))))))).)))))((.....)).........	(-44.90)
solyc-miR754	UUUAAAUUACCUCGAGGGGAAG		4	chr6	+	36086355..36086376	GCCAGAGAUCGGGGUAAGCGUUUAAAUUACCUCGAGGGGAAGGUGUUAGGCAUCCCUCUAGGUCUACAAAUGUGGAUCCCGGCCGUAUCUCAGGCAAUCUAUGUGAGGGUUA	(((.(((((((((((..((((((.....((((.((((((...((.....)).)))))).))))....))))))..)))))).....))))).)))(((((......))))).	(-40.30)
solyc-miR755	UUUAAUUUUUUUUUUUGAAAAAUC		4	chr6	-	36411073..36411096	GCUGCCUAGGCAGCGAUCUUUUUAAUUUUUUUUUUUGAAAAAUCACAAAUUGCUCCAGUAGGAGCAUUUCAUUUUUUUAAAAAAAAAAUUCAAUAAAAUCGCUGCUUACUUUUU	......(((((((((((.((......((((((((((((((((........((((((....))))))......))))))))))))))))......)).)))))))))))......	(-36.10)
solyc-miR756	UUUACUUGUCGACAACAACUU		4	chr12	-	64512354..64512374				AAGAUUUGAAGUUGUUGUUGACAAGUAAAUUUCAAAUUACAGAGGUCAUAGUACAAUUUGUGUUUUAAAAUUUACUUGUCGACAACAACUUUAAAUCUUGCUGUCAUGUCU	((((((((((((((((((((((((((((((((.(((.((((((.((......))..)))))).))).))))))))))))))))))))))))))))))))............	(-47.80)
solyc-miR757	UUUAGCAAGAGUUGUUUUACC	miR6024	1	chr1	-	83111045..83111065				AAAUGGGGAAGUGGAGAAACAACACUUGCUAAAGGAAGUUCACCAGUCAUCUCUUUUCUUUUGGAGUUUUUUUAGCAAGAGUUGUUUUACCUCUUCUCAAUUCCGUCUCUC	.....((((((.((.((((((((.(((((((((((((.((((..((...........))..)))).))))))))))))).)))))))).)).)))))).............	(-38.90)
solyc-miR758	UUUAGCUUUGUAUGCCUCUGA		4	chr1	+	14779471..14779491				CGGAAGGAUUAAAAAAAAUAAAGAAAAUCAGAGGAAUACAAAGCUAAACUCCUAUAUUAUGGAAACGGAAUUUAGCUUUGUAUGCCUCUGACUUUCCUUAUUUUUACAUGG	.............((((((((.((((.(((((((.(((((((((((((.(((..............))).))))))))))))).))))))).)))).))))))))......	(-39.20)
solyc-miR759	UUUAGGUAUGAAACUCAAAAA		4	chr7	+	49515794..49515814				UUAUUUUUUGAGUUUCAUACCUAAACUAUUGAAAGUGAUAGUUUAGGUAUGAAACUCACACUUCCAAUAGUUUAGGUAUGAAACUCAAAAAAAAUGAAUAGUUUAGGUGUG	...((((((((((((((((((((((((((((.(((((..(((((.......)))))..))))).))))))))))))))))))))))))))))...................	(-47.60)
[truncated: 56 more rows]
