# Supplementary material for: miRNAs involved in transcriptome remodeling during pollen development and heat stress response in Solanum lycopersicum
Source: Sci Rep. 2020 Jul 1;10:10694. doi: 10.1038/s41598-020-67833-6 (PMC7329895; doi:10.1038/s41598-020-67833-6)
Supplement: Supplementary file 3 — Supplementary file3 (XLSX 10 kb) [file 41598_2020_67833_MOESM3_ESM.xlsx]

## Sheet: Sheet1
Supplementary Table 2: Size of detected miRNA families For each miRNA family (column 1) the number of assigned miRNAs is shown with a further division based on the assignment category (column 2 to 4).
family	category 1	category 2	category 3
miR156	4	0	0
miR159	0	0	2
miR160	3	1	0
miR162	3	0	0
miR166	1	0	0
miR167	1	0	0
miR169	2	0	1
miR171	5	1	2
miR172	2	0	0
miR319	0	0	2
miR390	2	0	0
miR393	1	0	0
miR394	1	0	0
miR395	2	0	0
miR398	1	0	0
miR399	1	0	0
miR403	1	0	0
miR408	1	0	0
miR477	2	0	0
miR479	1	0	0
miR482	6	0	1
miR1886	1	0	0
miR1919	2	0	0
miR5304	1	0	0
miR6024	1	0	2
miR7980	0	1	0
miR7981	3	11	29
miR7984	0	0	6
miR8006	0	1	1
miR9476	1	1	0
miR9477	0	1	0
miR10535	0	0	1
miR10538	0	0	1
