# Supplementary material for: miRNAs involved in transcriptome remodeling during pollen development and heat stress response in Solanum lycopersicum
Source: Sci Rep. 2020 Jul 1;10:10694. doi: 10.1038/s41598-020-67833-6 (PMC7329895; doi:10.1038/s41598-020-67833-6)
Supplement: Supplementary file 4 — Supplementary file4 (XLSX 585 kb) [file 41598_2020_67833_MOESM4_ESM.xlsx]

## Sheet: Sheet1
Supplementary Table 3: Target prediction For each miRNA (column 1) the predicted targets (column 2) and their corresponding description (column3) and assigned MapMan term(s) (column 4) is shown. Further, information about the target site is provided, including start (column 5) and end (column 6) of target site on the mRNA as well as the expectation value reported by psRNATarget (column 7) and the…
miRNA name	mRNA ID	description	MapMan terms	target site
				start	end	expectation value	region
solyc-miR001	Solyc02g086500.3.1	ARM repeat superfamily protein, putative	not assigned.unknown	501	523	3	CDS
	Solyc07g054980.2.1	R2R3MYB transcription factor 85	secondary metabolism.sulfur-containing.glucosinolates.regulation.indole;RNA.regulation of transcription.MYB domain transcription factor family;signalling.receptor kinases.misc	1311	1333	3	3' UTR
	Solyc10g005080.3.1	Late elongated hypocotyl	RNA.regulation of transcription.MYB-related transcription factor family	1268	1290	3	5' UTR
	Solyc08g008490.3.1	WD-repeat protein, putative	not assigned.no ontology	618	640	2.5	5' UTR
	Solyc01g006760.3.1	Transmembrane protein, putative	not assigned.unknown	412	434	2.5	5' UTR
	Solyc12g098110.1.1	LOW QUALITY:Self-incompatibility S1 family protein	not assigned.no ontology	466	488	2.5	3' UTR
	Solyc01g079235.1.1	Agenet-like domain-containing protein	not assigned.no ontology.agenet domain-containing protein	2647	2669	3	3' UTR
	Solyc06g048620.3.1	Leucine-rich receptor-like kinase family protein	signalling.receptor kinases.leucine rich repeat VII	4133	4155	2.5	3' UTR
	Solyc12g096670.2.1	Ankyrin repeat family protein	cell.organisation	2459	2481	2.5	3' UTR
	Solyc01g005610.3.1	GDSL esterase/lipase	misc.GDSL-motif lipase	46	68	2.5	CDS
	Solyc10g055640.2.1	Pre-mRNA-splicing factor syf2, putative	not assigned.no ontology	3161	3183	1	3' UTR
	Solyc07g063670.2.1	LOW QUALITY:mediator of RNA polymerase II transcription subunit	not assigned.unknown	1111	1134	3	CDS + 3' UTR
	Solyc04g074350.3.1	Glycosyltransferase	hormone metabolism.cytokinin.synthesis-degradation;misc.UDP glucosyl and glucoronyl transferases	1527	1549	2	CDS + 3' UTR
	Solyc05g048800.2.1	Protein O-glucosyltransferase 1	not assigned.unknown	257	279	3	5' UTR
	Solyc01g005590.2.1	Arabinogalactan peptide 14	not assigned.unknown	361	383	2.5	3' UTR
	Solyc06g068110.3.1	cytochrome P450 family protein	not assigned.unknown	1022	1044	2.5	3' UTR
solyc-miR002	Solyc07g066260.3.1	Protein phosphatase 2C family protein	protein.postranslational modification	226	249	3	5' UTR
	Solyc01g087570.2.1	BnaA09g36760D protein	not assigned.unknown	356	379	3	CDS
	Solyc10g049210.2.1	Serine carboxypeptidase, putative	protein.degradation.serine protease	320	343	3	CDS
	Solyc09g066490.3.1	Adaptin ear-binding coat-associated protein 1	not assigned.unknown	898	921	3	CDS + 3' UTR
	Solyc06g065310.3.1	Biotin/lipoate A/B protein ligase family	not assigned.unknown	205	228	3	5' UTR
	Solyc06g068770.3.1	DB279	misc.UDP glucosyl and glucoronyl transferases	639	662	3	5' UTR
	Solyc01g105570.3.1	U2 small nuclear ribonucleoprotein auxiliary factor-like protein	not assigned.unknown	1526	1549	1.5	3' UTR
	Solyc02g087960.3.1	R2R3MYB transcription factor 94	RNA.regulation of transcription.MYB domain transcription factor family	874	897	3	CDS + 3' UTR
	Solyc02g071460.1.1	LOW QUALITY:Alkyl hydroperoxide reductase subunit C	not assigned.unknown	237	260	2.5	CDS
	Solyc04g025870.3.1	AP-1 complex subunit gamma-2	cell.vesicle transport	3175	3197	3	3' UTR
	Solyc06g071690.3.1	R2R3MYB transcription factor 50	RNA.regulation of transcription.MYB domain transcription factor family	784	807	3	CDS
	Solyc03g116630.3.1	cytochrome P450 family protein	not assigned.unknown	1182	1205	2.5	3' UTR
	Solyc09g056170.3.1	Fimbrin, putative	cell.organisation	2307	2330	2.5	3' UTR
	Solyc04g080010.3.1	Glycosyltransferase	secondary metabolism.phenylpropanoids.lignin biosynthesis;secondary metabolism.flavonoids.dihydroflavonols;misc.UDP glucosyl and glucoronyl transferases	48	71	3	5' UTR
	Solyc02g088790.3.1	RNA-binding protein	RNA.RNA binding	1553	1576	2.5	3' UTR
	Solyc07g044870.3.1	Pectin lyase-like superfamily protein	cell wall.degradation.pectate lyases and polygalacturonases	1771	1794	3	3' UTR
	Solyc06g074300.3.1	5'-3' exonuclease family protein	not assigned.unknown	2448	2471	3	3' UTR
	Solyc09g061710.3.1	Alba DNA/RNA-binding protein	not assigned.unknown	1311	1334	2.5	3' UTR
	Solyc10g074490.2.1	O-fucosyltransferase family protein	hormone metabolism.auxin.induced-regulated-responsive-activated	1101	1124	3	CDS
solyc-miR003	Solyc08g061100.3.1	Cellulose synthase	cell wall.cellulose synthesis.cellulose synthase	2411	2431	2.5	CDS
	Solyc01g060450.3.1	transmembrane protein, putative (DUF1218)	not assigned.unknown	1138	1158	3	CDS
	Solyc05g007150.3.1	UDP-galactose transporter, putative	transport.NDP-sugars at the ER	334	354	3	5' UTR
	Solyc04g082360.2.1	F-box protein	not assigned.unknown	3760	3780	3	3' UTR
	Solyc02g036300.3.1	malonyl-CoA decarboxylase family protein	lipid metabolism.FA synthesis and FA elongation.MCD	1	19	3	CDS
	Solyc00g009050.2.1	UPF0544 protein C5orf45 isogeny	not assigned.unknown	1339	1359	2.5	3' UTR
	Solyc02g091360.1.1	Plastid movement impaired protein	not assigned.unknown	507	527	2.5	3' UTR
	Solyc11g006040.2.1	Receptor protein kinase, putative	signalling.receptor kinases.leucine rich repeat IX	42	62	3	CDS
	Solyc09g098540.3.1	Chitinase family protein	stress.biotic	1408	1428	3	3' UTR
	Solyc01g095760.3.1	Glycosyltransferase	secondary metabolism.flavonoids.anthocyanins.anthocyanidin 3-O-glucosyltransferase	1539	1559	3	3' UTR
	Solyc05g055820.2.1	Haloacid dehalogenase-like hydrolase (HAD) superfamily protein	not assigned.no ontology	361	381	3	3' UTR
	Solyc08g076800.3.1	LOW QUALITY:arginine/serine-rich splicing factor 35	not assigned.unknown	1069	1089	3	3' UTR
	Solyc01g090350.3.1	non-specific lipid-transfer protein	misc.protease inhibitor/seed storage/lipid transfer protein (LTP) family protein	543	563	2.5	3' UTR
	Solyc04g072200.2.1	FRIGIDA-like protein, putative	development.unspecified	2362	2382	3	3' UTR
	Solyc02g083900.3.1	Transformation/transcription domain-associated protein	signalling.phosphinositides	2385	2405	2.5	CDS
solyc-miR004	Solyc09g065810.3.1	Guanylate-binding family protein	signalling.G-proteins	2944	2967	3	3' UTR
	Solyc07g049570.3.1	3-oxoacyl-[acyl-carrier-protein] synthase	lipid metabolism.FA synthesis and FA elongation.ketoacyl ACP synthase	583	606	3	CDS
solyc-miR005	Solyc07g053810.3.1	Squamosa promoter binding protein 4	development.squamosa promoter binding like (SPL)	959	982	3	3' UTR
	Solyc06g071660.2.1	LOB domain-containing protein, putative	RNA.regulation of transcription.AS2,Lateral Organ Boundaries Gene Family	235	258	3	5' UTR
	Solyc07g006300.3.1	Fatty acid hydroxylase superfamily	secondary metabolism.wax	2313	2336	2.5	3' UTR
	Solyc03g110960.3.1	Nucleoside diphosphate kinase	nucleotide metabolism.phosphotransfer and pyrophosphatases.nucleoside diphosphate kinase	2820	2843	2.5	3' UTR
	Solyc05g050090.3.1	Fatty acid/sphingolipid desaturase	lipid metabolism.exotics (steroids, squalene etc).sphingolipids	1580	1603	3	3' UTR
	Solyc01g109270.3.1	electron transporter, putative (Protein of unknown function, DUF547)	not assigned.unknown	937	960	3	5' UTR
	Solyc05g015460.3.1	F-box family protein	not assigned.unknown	1077	1100	3	3' UTR
	Solyc04g016330.3.1	Glycerol-3-phosphate dehydrogenase [NAD(+)]	lipid metabolism.glyceral metabolism.Glycerol-3-phosphate dehydrogenase (NAD+)	2576	2599	3	3' UTR
solyc-miR006	Solyc05g054630.3.1	Elongator complex protein 1	RNA.regulation of transcription.Histone acetyltransferases	4273	4296	3	3' UTR
	Solyc01g068070.3.1	Transducin/WD-like repeat-protein	signalling.G-proteins	2497	2520	3	CDS
	Solyc01g100960.3.1	Glucose-6-phosphate 1-dehydrogenase	OPP.oxidative PP.G6PD	1031	1054	2	CDS
solyc-miR007	Solyc08g066700.3.1	Exosome complex exonuclease RRP46 homolog	RNA.processing.ribonucleases	865	888	3	CDS
	Solyc01g098000.3.1	Elongation factor 1-beta	protein.synthesis.elongation	842	865	3	3' UTR
	Solyc05g006760.3.1	Tetratricopeptide repeat (TPR)-like superfamily protein	not assigned.unknown	337	360	3	CDS
	Solyc07g045480.3.1	phytochrome F	signalling.light	4894	4917	3	3' UTR
	Solyc03g119390.3.1	bHLH transcription factor 026	RNA.regulation of transcription.bHLH,Basic Helix-Loop-Helix family	986	1009	3	3' UTR
	Solyc10g011790.3.1	BTB/POZ domain-containing family protein	not assigned.no ontology.BTB/POZ domain-containing protein	2240	2263	2	3' UTR
	Solyc11g010350.2.1	Glucan 1,3-beta-glucosidase	not assigned.unknown	10	34	3	5' UTR
	Solyc10g044720.2.1	inositol requiring 1-1	not assigned.unknown	1417	1440	1.5	3' UTR
	Solyc11g066530.2.1	pre-mRNA-splicing factor of RES complex protein	not assigned.unknown	317	340	3	3' UTR
	Solyc05g055190.1.1	LOW QUALITY:Leucine-rich repeat receptor protein kinase EXS, putative	stress.biotic.PR-proteins;signalling.receptor kinases.leucine rich repeat XI	272	295	2.5	CDS
	Solyc09g009930.2.1	YELLOW STRIPE like 3	not assigned.unknown	790	813	3	3' UTR
	Solyc01g100120.3.1	Kinesin-like protein	cell.organisation	1151	1174	2.5	5' UTR
	Solyc03g082580.3.1	6-phosphogluconolactonase, putative	OPP.oxidative PP.6-phosphogluconolactonase	1756	1779	2.5	3' UTR
	Solyc06g082170.2.1	LOW QUALITY:Glutaredoxin family protein, putative	redox.glutaredoxins	1517	1540	3	3' UTR
	Solyc02g089040.3.1	Unknown protein		4334	4357	2.5	3' UTR
	Solyc03g044630.2.1	DUF309 domain protein	not assigned.unknown	21	44	2	5' UTR
solyc-miR008	Solyc07g008095.1.1	Transducin family protein / WD-40 repeat family protein	not assigned.no ontology	1993	2016	3	5' UTR
	Solyc07g066060.3.1	Transducin/WD40 repeat-like superfamily protein	not assigned.no ontology	1160	1183	2.5	3' UTR
	Solyc12g033100.1.1	LOW QUALITY:RING/U-box superfamily protein isoform 2	not assigned.unknown	787	810	0	3' UTR
	Solyc03g005440.3.1	Agenet domain protein	not assigned.no ontology.agenet domain-containing protein	1770	1796	3	3' UTR
	Solyc01g006710.3.1	ATP-dependent RNA helicase, putative	DNA.synthesis/chromatin structure	4676	4699	0.5	3' UTR
	Solyc02g072535.1.1	pentatricopeptide (PPR) repeat-containing protein	not assigned.unknown	341	364	1.5	3' UTR
	Solyc09g072960.1.1	F-box/RNI-like superfamily protein	not assigned.unknown	1163	1187	3	3' UTR
	Solyc02g083960.3.1	2-oxoglutarate (2OG) and Fe(II)-dependent oxygenase-like protein	misc.oxidases - copper, flavone etc;misc.oxygenases	1501	1524	2.5	5' UTR
	Solyc05g051340.2.1	Pentatricopeptide repeat-containing family protein	not assigned.no ontology.pentatricopeptide (PPR) repeat-containing protein	2544	2567	3	CDS
	Solyc05g051710.3.1	RPM1-interacting protein 4 (RIN4) family protein	not assigned.unknown	656	679	3	3' UTR
	Solyc05g048780.1.1	Ripening related protein family	not assigned.unknown	698	721	0	3' UTR
	Solyc00g006820.3.1	Major facilitator superfamily protein	transport.peptides and oligopeptides	1113	1136	3	CDS
	Solyc03g031780.3.1	50S ribosomal protein L2, chloroplastic	not assigned.unknown	315	338	3	CDS
	Solyc10g005610.2.1	serine/arginine repetitive matrix-like protein	not assigned.unknown	1577	1600	3	3' UTR
solyc-miR009	Solyc07g008095.1.1	Transducin family protein / WD-40 repeat family protein	not assigned.no ontology	1993	2016	3	5' UTR
	Solyc07g066060.3.1	Transducin/WD40 repeat-like superfamily protein	not assigned.no ontology	1160	1183	2.5	3' UTR
	Solyc12g033100.1.1	LOW QUALITY:RING/U-box superfamily protein isoform 2	not assigned.unknown	787	810	0	3' UTR
	Solyc03g005440.3.1	Agenet domain protein	not assigned.no ontology.agenet domain-containing protein	1772	1796	3	3' UTR
	Solyc01g006710.3.1	ATP-dependent RNA helicase, putative	DNA.synthesis/chromatin structure	4676	4699	0.5	3' UTR
	Solyc02g072535.1.1	pentatricopeptide (PPR) repeat-containing protein	not assigned.unknown	341	364	1.5	3' UTR
	Solyc09g072960.1.1	F-box/RNI-like superfamily protein	not assigned.unknown	1163	1187	3	3' UTR
	Solyc01g103010.3.1	Cullin-associated NEDD8-dissociated protein 1	hormone metabolism.auxin.signal transduction;development.unspecified	4735	4757	2.5	3' UTR
	Solyc02g083960.3.1	2-oxoglutarate (2OG) and Fe(II)-dependent oxygenase-like protein	misc.oxidases - copper, flavone etc;misc.oxygenases	1501	1524	2.5	5' UTR
	Solyc05g051340.2.1	Pentatricopeptide repeat-containing family protein	not assigned.no ontology.pentatricopeptide (PPR) repeat-containing protein	2544	2567	3	CDS
	Solyc05g048780.1.1	Ripening related protein family	not assigned.unknown	698	721	0	3' UTR
	Solyc05g005280.3.1	Poly [ADP-ribose] polymerase	not assigned.no ontology	74	97	3	5' UTR
	Solyc03g031780.3.1	50S ribosomal protein L2, chloroplastic	not assigned.unknown	315	338	3	CDS
	Solyc10g005610.2.1	serine/arginine repetitive matrix-like protein	not assigned.unknown	1577	1600	3	3' UTR
solyc-miR010	Solyc09g007770.2.1	plasma membrane intrinsic protein 2.1	transport.Major Intrinsic Proteins.PIP	963	986	2	3' UTR
	Solyc07g049570.3.1	3-oxoacyl-[acyl-carrier-protein] synthase	lipid metabolism.FA synthesis and FA elongation.ketoacyl ACP synthase	582	605	3	CDS
solyc-miR011	Solyc03g093160.3.1	Luc7-like protein 3	RNA.RNA binding	523	546	3	CDS
	Solyc09g007770.2.1	plasma membrane intrinsic protein 2.1	transport.Major Intrinsic Proteins.PIP	963	986	2.5	3' UTR
	Solyc07g049570.3.1	3-oxoacyl-[acyl-carrier-protein] synthase	lipid metabolism.FA synthesis and FA elongation.ketoacyl ACP synthase	582	605	2	CDS
solyc-miR012	Solyc12g035750.1.1	NAD(P)H-quinone oxidoreductase subunit K, chloroplastic	not assigned.unknown	397	420	3	CDS
	Solyc06g009780.3.1	Kinesin-like protein	cell.organisation	755	778	2.5	5' UTR
	Solyc11g008990.2.1	Membrane-associated 30 kDa, chloroplastic	RNA.regulation of transcription.unclassified	1731	1754	3	3' UTR
	Solyc10g086630.1.1	LOW QUALITY:Legume-specific protein	not assigned.unknown	405	428	3	3' UTR
	Solyc05g053670.3.1	60S ribosomal protein L13a-like protein	protein.synthesis.ribosomal protein.eukaryotic.60S subunit.L13A	882	905	3	3' UTR
	Solyc10g047260.1.1	LOW QUALITY:magnesium transporter 7	not assigned.unknown	94	117	3	CDS
	Solyc10g075150.2.1	Non-specific lipid-transfer protein	not assigned.unknown	123	146	3	CDS
	Solyc01g105720.2.1	LOW QUALITY:Peptide upstream ORF protein	not assigned.unknown	1822	1845	2.5	3' UTR
solyc-miR013	Solyc02g071490.3.1	2-oxoglutarate (2OG) and Fe(II)-dependent oxygenase superfamily protein	secondary metabolism.flavonoids.dihydroflavonols;secondary metabolism.flavonoids.flavonols	404	427	2.5	CDS
	Solyc01g057900.3.1	Ubiquitin-protein ligase, putative	protein.degradation.ubiquitin.E3.HECT	2811	2834	3	CDS
solyc-miR014	Solyc11g006500.2.1	Charged multivesicular body protein 5	RNA.regulation of transcription.SNF7	1201	1221	2.5	3' UTR
	Solyc07g047770.3.1	Histidine kinase CHK2	hormone metabolism.cytokinin.signal transduction	5234	5254	3	3' UTR
solyc-miR015	Solyc03g081330.1.1	LOW QUALITY:Avr9/Cf-9 rapidly elicited protein 65	not assigned.unknown	581	604	0.5	3' UTR
	Solyc07g005760.3.1	hydroxycinnamoyl CoA quinate transferase	secondary metabolism.phenylpropanoids.lignin biosynthesis.HCT	462	485	3	CDS
	Solyc07g063450.2.1	Lysine-specific histone demethylase 1-like protein	misc.oxidases - copper, flavone etc	3115	3138	3	3' UTR
	Solyc06g051140.3.1	Ubiquitin-conjugating enzyme E2	protein.degradation.ubiquitin	1779	1802	3	5' UTR
	Solyc02g071580.3.1	Subtilisin-like protease	protein.degradation.subtilases	5164	5187	2.5	3' UTR
	Solyc01g110320.3.1	Coiled-coil domain-containing 90B, mitochondrial	not assigned.unknown	1968	1991	2.5	3' UTR
	Solyc09g055570.3.1	Leucine-rich repeat protein kinase family protein	signalling.receptor kinases.leucine rich repeat VIII.VIII-1	111	134	2.5	5' UTR
	Solyc10g081670.2.1	LOW QUALITY:Plant invertase/pectin methylesterase inhibitor	not assigned.unknown	807	830	3	3' UTR
	Solyc03g095757.1.1	LOW QUALITY:F-box family protein	not assigned.unknown	893	916	3	3' UTR
	Solyc03g033240.2.1	Protein trichome birefringence	not assigned.unknown	285	308	2.5	5' UTR
	Solyc07g062210.3.1	Trichome birefringence-like protein	not assigned.unknown	1396	1419	2.5	3' UTR
	Solyc02g083250.3.1	Ganglioside-induced differentiation-associated protein 2	signalling.G-proteins	85	108	3	5' UTR
	Solyc12g042720.2.1	tyrosine sulfotransferase-like protein	not assigned.unknown	476	499	3	3' UTR
solyc-miR016	Solyc11g062270.2.1	Signal recognition particle subunit SRP72	protein.targeting.secretory pathway.unspecified	124	144	3	5' UTR
	Solyc11g010260.2.1	Pentatricopeptide repeat-containing protein	not assigned.no ontology.pentatricopeptide (PPR) repeat-containing protein	1820	1840	2	3' UTR
	Solyc01g010860.3.1	sphingoid base hydroxylase 2	lipid metabolism.exotics (steroids, squalene etc).sphingolipids	179	199	3	5' UTR
	Solyc04g063280.3.1	ENTH/VHS/GAT family protein	cell.vesicle transport	4831	4851	2.5	3' UTR
	Solyc03g111930.3.1	Cytochrome P450	misc.cytochrome P450	2070	2090	2.5	3' UTR
	Solyc10g079210.2.1	glycosyltransferase-like protein	hormone metabolism.abscisic acid.signal transduction	695	715	3	5' UTR
	Solyc06g053190.3.1	Ypt/Rab-GAP domain of gyp1p superfamily protein	signalling.G-proteins	4014	4034	2.5	3' UTR
	Solyc09g009830.3.1	Carbonic anhydrase family protein	TCA / org transformation.carbonic anhydrases	464	484	3	5' UTR
	Solyc11g010350.2.1	Glucan 1,3-beta-glucosidase	not assigned.unknown	2637	2657	3	3' UTR
	Solyc12g005940.2.1	1-aminocyclopropane-1-carboxylate oxidase 1	hormone metabolism.ethylene.synthesis-degradation.1-aminocyclopropane-1-carboxylate oxidase	1241	1261	3	3' UTR
	Solyc10g011780.1.1	LOW QUALITY:Eukaryotic translation initiation factor 1A	not assigned.unknown	260	280	3	3' UTR
	Solyc06g069545.1.1	2-methylene-furan-3-one reductase	not assigned.unknown	229	249	3	5' UTR
	Solyc03g098160.3.1	UPF0614 protein C14orf102 family	not assigned.unknown	38	58	1.5	5' UTR
	Solyc04g050210.1.1	LOW QUALITY:WRKY transcription factor 69	RNA.regulation of transcription.WRKY domain transcription factor family	1296	1316	2	3' UTR
	Solyc10g074540.1.1	Phosphate-responsive 1 family protein	hormone metabolism.brassinosteroid.signal transduction.other;development.unspecified	1272	1292	3	3' UTR
	Solyc01g094580.3.1	Beta-amylase	major CHO metabolism.degradation.starch.starch cleavage.beta amylase	2843	2863	3	CDS
	Solyc01g105810.4.1	GDP dissociation inhibitor	signalling.G-proteins	1925	1945	3	3' UTR
	Solyc08g077950.1.1	SNF2 domain-containing protein / helicase domain-containing protein / zinc finger protein-like protein	not assigned.unknown	1414	1434	3	3' UTR
	Solyc05g006560.1.1	glycosyltransferase family protein (DUF23)	not assigned.unknown	1193	1213	3	CDS
	Solyc11g011050.2.1	R2R3MYB transcription factor 43	RNA.regulation of transcription.MYB domain transcription factor family	1201	1221	3	3' UTR
	Solyc01g103770.3.1	Cyclin-C1-1	not assigned.unknown	742	762	3	3' UTR
	Solyc05g052040.1.1	Ethylene-responsive transcription factor	hormone metabolism.ethylene.signal transduction	1540	1560	3	3' UTR
	Solyc09g011660.3.1	Adenine nucleotide alpha hydrolases-like superfamily protein	stress.abiotic.cold	1815	1835	2.5	3' UTR
	Solyc02g064540.2.1	RNA-binding (RRM/RBD/RNP motifs) family protein	RNA.RNA binding	1155	1175	3	5' UTR
	Solyc11g010310.2.1	ATP-dependent RNA helicase, putative	DNA.synthesis/chromatin structure;protein.degradation.ubiquitin.E3.RING	6574	6594	3	3' UTR
	Solyc12g008670.2.1	blind-like4	RNA.regulation of transcription.MYB domain transcription factor family	1178	1198	3	3' UTR
	Solyc02g069970.3.1	Beta-conglycinin, alpha' chain	not assigned.unknown	10	30	3	CDS
	Solyc08g006530.3.1	CONSTANS-like protein	RNA.regulation of transcription.C2C2(Zn) CO-like, Constans-like zinc finger family	1453	1473	3	3' UTR
	Solyc01g094160.1.1	Regulator of chromosome condensation (RCC1) family with FYVE zinc finger domain-containing protein	not assigned.unknown	417	437	3	3' UTR
	Solyc12g099130.2.1	R2R3MYB transcription factor 108	RNA.regulation of transcription.MYB domain transcription factor family	92	112	3	5' UTR
	Solyc03g095370.3.1	CLP protease regulatory subunit CLPX1, mitochondrial	not assigned.unknown	30	49	3	5' UTR
	Solyc03g080090.3.1	Nam-like protein 1	RNA.regulation of transcription.NAC domain transcription factor family;development.unspecified	1377	1397	3	CDS
	Solyc10g078950.2.1	Carbon catabolite repressor 4-like protein	DNA.synthesis/chromatin structure	2391	2411	2.5	3' UTR
	Solyc08g006720.3.1	Glutathione peroxidase	redox.ascorbate and glutathione.glutathione	65	85	3	5' UTR
	Solyc08g066740.3.1	Early nodulin-like protein 1	misc.plastocyanin-like	898	918	2.5	3' UTR
	Solyc12g008480.2.1	RING/U-box superfamily protein	not assigned.unknown	421	441	2.5	3' UTR
	Solyc01g100120.3.1	Kinesin-like protein	cell.organisation	525	545	2.5	5' UTR
	Solyc12g006850.2.1	LELKT1GEN L.esculentum potassium channel	transport.potassium	3483	3503	3	3' UTR
	Solyc04g076740.3.1	Protein TIC 20, chloroplastic	protein.targeting.chloroplast	1298	1318	3	3' UTR
	Solyc02g094250.3.1	Chlorophyll a-b binding protein, chloroplastic	not assigned.unknown	47	67	3	5' UTR
	Solyc02g094010.2.1	Kinase family protein	signalling.receptor kinases.misc	2453	2473	3	3' UTR
	Solyc04g045480.3.1	Ubiquitin thioesterase	not assigned.unknown	1515	1535	3	3' UTR
	Solyc02g070300.3.1	Protection of telomeres 1 protein	DNA.synthesis/chromatin structure	1843	1863	3	3' UTR
	Solyc01g066590.3.1	Dynein light chain	cell.organisation	726	746	3	3' UTR
	Solyc03g121090.3.1	Oxidative stress 3, putative isoform 2	not assigned.unknown	294	314	2.5	5' UTR
	Solyc05g010320.3.1	Chalcone-flavonone isomerase family protein	secondary metabolism.flavonoids.chalcones.chalcone isomerase	1371	1391	2	3' UTR
	Solyc09g059870.1.1	LOW QUALITY:Protein OBERON 1	not assigned.unknown	301	321	3	CDS
	Solyc10g076590.2.1	Phosphoinositide phosphatase family protein	signalling.phosphinositides	2406	2426	2.5	3' UTR
	Solyc04g074990.3.1	ZF-HD homeobox protein family	RNA.regulation of transcription.zf-HD	69	89	3	5' UTR
	Solyc03g096645.1.1	Unknown protein		2617	2637	3	3' UTR
				2003	2023	3	3' UTR
	Solyc04g082170.3.1	alcohol dehydrogenase	misc.alcohol dehydrogenases	1386	1406	3	3' UTR
	Solyc10g005450.2.1	Equilibrative nucleoside transporter family protein	transport.unspecified cations	1820	1840	3	3' UTR
	Solyc11g006260.2.1	Defensin-like family protein	not assigned.unknown	471	491	3	3' UTR
	Solyc01g008180.3.1	Remorin family protein	RNA.regulation of transcription.unclassified	2094	2114	2.5	3' UTR
	Solyc12g013895.1.1	Rapid ALkalinization Factor	not assigned.unknown	490	510	2.5	3' UTR
	Solyc04g008080.1.1	LOW QUALITY:Dirigent protein	not assigned.unknown	595	615	3	3' UTR
	Solyc03g096640.3.1	NAD(P)-binding Rossmann-fold superfamily protein	misc.nitrilases, *nitrile lyases, berberine bridge enzymes, reticuline oxidases, troponine reductases	2574	2594	3	3' UTR
				1960	1980	3	3' UTR
solyc-miR017	Solyc05g054630.3.1	Elongator complex protein 1	RNA.regulation of transcription.Histone acetyltransferases	4272	4295	3	3' UTR
	Solyc06g009650.3.1	Vps51/Vps67 family (components of vesicular transport) protein	not assigned.unknown	246	269	3	5' UTR
	Solyc03g005010.3.1	RNA methyltransferase	protein.synthesis.ribosome biogenesis.Pre-rRNA processing and modifications.methylotransferases	1172	1195	3	CDS
	Solyc01g068070.3.1	Transducin/WD-like repeat-protein	signalling.G-proteins	2496	2519	3	CDS
solyc-miR018	Solyc02g014220.3.1	Endoglucanase	misc.gluco-, galacto- and mannosidases.endoglucanase	95	118	3	CDS
	Solyc03g071720.3.1	Phytol kinase	secondary metabolism.isoprenoids.tocopherol biosynthesis	8	31	1.5	5' UTR
				31	54	2.5	5' UTR
	Solyc11g050920.1.1	LOW QUALITY:PIF1-like helicase	not assigned.unknown	148	171	3	CDS
	Solyc03g111870.3.1	E3 ubiquitin-protein ligase RGLG2	protein.degradation.ubiquitin.E3.RING	2503	2526	3	3' UTR
	Solyc08g078290.1.1	LOW QUALITY:Hydroxyproline-rich glycoprotein family protein, putative	cell wall.cell wall proteins.HRGP	1160	1183	0.5	CDS
	Solyc11g028140.1.1	LOW QUALITY:Protein Ycf2	protein.assembly and cofactor ligation	103	126	3	CDS
	Solyc02g014225.1.1	Endoglucanase	misc.gluco-, galacto- and mannosidases.endoglucanase	6	29	3	CDS
	Solyc02g081310.3.1	50S ribosomal L15	protein.synthesis.ribosomal protein.prokaryotic.unknown organellar.50S subunit.L15	177	200	3	CDS
	Solyc03g115000.3.1	Longifolia protein	not assigned.unknown	3742	3765	3	3' UTR
	Solyc08g076010.3.1	Myb family transcription factor family protein	RNA.regulation of transcription.G2-like transcription factor family, GARP	1920	1942	3	3' UTR
	Solyc00g212265.1.1	cysteine-rich RLK (RECEPTOR-like protein kinase) 13	not assigned.unknown	561	584	3	CDS
solyc-miR019	Solyc03g033510.3.1	Armadillo repeat only	not assigned.no ontology.armadillo/beta-catenin repeat family protein	2356	2379	2.5	3' UTR
	Solyc12g096310.2.1	plant/protein (Protein of unknown function, DUF599)	not assigned.unknown	38	61	3	5' UTR
	Solyc09g092520.3.1	xyloglucan endotransglycosylase	cell wall.modification	951	974	2	3' UTR
				1045	1069	3	3' UTR
	Solyc04g007240.1.1	Adenylate isopentenyltransferase	hormone metabolism.cytokinin.synthesis-degradation	1006	1029	3	3' UTR
	Solyc01g087440.3.1	Protein EFR3 like B	cell.cycle	200	223	0.5	5' UTR
	Solyc01g005400.3.1	Caleosin-related family protein	lipid metabolism.TAG synthesis;development.unspecified	2030	2053	2	3' UTR
	Solyc12g099120.2.1	Abscisic acid induced MYB1	RNA.regulation of transcription.MYB domain transcription factor family	8	32	3	5' UTR
	Solyc09g014470.2.1	Kinase family protein	signalling.receptor kinases.leucine rich repeat VIII.VIII-2	580	603	2.5	5' UTR
	Solyc10g085360.2.1	Cell-wall invertase	major CHO metabolism.degradation.sucrose.invertases.cell wall	227	250	3	5' UTR
	Solyc03g005240.2.1	Calmodulin, putative	signalling.calcium	686	709	2.5	3' UTR
	Solyc01g108710.3.1	transcription initiation factor TFIID subunit 1b-like protein	not assigned.unknown	314	337	3	3' UTR
	Solyc01g095870.2.1	Reduced male fertility, Probable F-box protein	not assigned.unknown	61	85	3	5' UTR
	Solyc09g005420.3.1	MLP	stress.biotic;stress.abiotic.unspecified	151	174	2.5	5' UTR
	Solyc05g005390.2.1	Transcription factor	RNA.regulation of transcription.CCAAT box binding factor family, HAP3	913	936	2	3' UTR
	Solyc12g019144.1.1	RING/U-box superfamily protein	protein.degradation.ubiquitin.E3.RING	799	822	3	5' UTR
	Solyc03g117520.2.1	Protein FAR1-RELATED SEQUENCE 6	signalling.light	2961	2984	2.5	3' UTR
	Solyc07g045160.3.1	ATP-dependent 6-phosphofructokinase	glycolysis.cytosolic branch.phosphofructokinase (PFK);glycolysis.plastid branch.phosphofructokinase (PFK);glycolysis.unclear/dually targeted.phosphofructokinase (PFK)	223	246	2	5' UTR
	Solyc11g069340.2.1	Zinc finger transcription factor 69	RNA.regulation of transcription.unclassified	3034	3057	3	3' UTR
	Solyc07g062170.2.1	Kinase family protein	signalling.receptor kinases.misc	1052	1075	2	3' UTR
	Solyc06g076760.2.1	Laccase 1a	secondary metabolism.simple phenols	1678	1701	3	CDS + 3' UTR
	Solyc08g066200.3.1	Poly(A) polymerase	RNA.processing.3 end processing.PAP	327	350	2.5	5' UTR
	Solyc11g022380.2.1	Phosphoinositide phosphatase family protein	signalling.phosphinositides	29	52	3	5' UTR
	Solyc03g093200.3.1	Cell number regulator 6	not assigned.no ontology	1203	1226	2.5	3' UTR
	Solyc03g007950.3.1	Pectin lyase-like superfamily protein	cell wall.degradation.pectate lyases and polygalacturonases	2170	2193	2.5	3' UTR
	Solyc02g065170.3.1	L-ascorbate oxidase like	misc.oxidases - copper, flavone etc	27	50	3	5' UTR
	Solyc02g084345.1.1	NAC domain-containing protein, putative	development.unspecified	682	705	2	5' UTR
	Solyc03g006950.2.1	Protein phosphatase 2C family protein	protein.postranslational modification	448	471	1.5	5' UTR
	Solyc02g093140.3.1	CBS domain-containing protein-like	hormone metabolism.ethylene.synthesis-degradation;hormone metabolism.jasmonate.synthesis-degradation	1577	1600	1	3' UTR
	Solyc01g087565.1.1	calmodulin-binding receptor-like cytoplasmic kinase 1	not assigned.unknown	821	844	2.5	3' UTR
	Solyc06g008720.3.1	CW-type zinc finger protein	not assigned.unknown	76	99	2.5	5' UTR
	Solyc01g098100.2.1	60S ribosome subunit biogenesis protein NIP7 homolog	protein.synthesis.ribosome biogenesis	832	855	3	3' UTR
	Solyc07g062530.3.1	phosphoenolpyruvate carboxylase 2	glycolysis.cytosolic branch.phospho-enol-pyruvate carboxylase (PEPC)	497	520	3	5' UTR
	Solyc08g005590.3.1	SWIb domain-containing protein	not assigned.no ontology	657	680	3	3' UTR
	Solyc11g007520.1.1	LOW QUALITY:Methylcrotonoyl-CoA carboxylase subunit alpha, mitochondrial	not assigned.unknown	564	588	3	3' UTR
	Solyc09g065410.3.1	Lipid transfer protein	not assigned.unknown	783	806	1.5	3' UTR
	Solyc03g117320.3.1	Ribosomal protein L3	protein.synthesis.ribosomal protein.prokaryotic.chloroplast.50S subunit.L3	454	477	3	5' UTR
	Solyc01g108400.3.1	CDPK-related kinase	protein.postranslational modification;signalling.calcium	977	1000	2	5' UTR
	Solyc01g097360.3.1	Coiled-coil domain-containing protein 14	not assigned.unknown	349	372	3	3' UTR
	Solyc03g122190.3.1	Jasmonate zim-domain protein	hormone metabolism.jasmonate.signal transduction;stress.biotic.signalling	2627	2650	3	3' UTR
	Solyc08g080280.3.1	FAM91 carboxy-terminus protein	not assigned.unknown	2883	2906	2	3' UTR
	Solyc03g005380.3.1	Protein transport protein sec23, putative	protein.targeting.secretory pathway.golgi	2704	2727	3	3' UTR
	Solyc12g088360.2.1	U-box domain-containing protein	not assigned.no ontology.armadillo/beta-catenin repeat family protein	1459	1482	2.5	3' UTR
	Solyc05g046310.3.1	N-acetyl-gamma-glutamyl-phosphate reductase	not assigned.unknown	1198	1221	2	3' UTR
	Solyc11g005790.2.1	Trichome birefringence-like 7	not assigned.unknown	203	226	1.5	5' UTR
	Solyc04g081955.1.1	Pentatricopeptide repeat (PPR) superfamily protein	not assigned.no ontology.pentatricopeptide (PPR) repeat-containing protein	1875	1898	3	3' UTR
	Solyc07g049720.3.1	10kDa polypeptide precursor of photosystem 2	DNA.synthesis/chromatin structure	3862	3885	1.5	3' UTR
	Solyc10g080020.2.1	F-box/LRR protein	protein.degradation.ubiquitin.E3.SCF.FBOX	1742	1765	2.5	3' UTR
	Solyc12g035250.2.1	Zinc finger transcription factor 77	RNA.RNA binding	3494	3517	0.5	3' UTR
	Solyc07g062040.3.1	Protein kinase family protein	signalling.receptor kinases.leucine rich repeat XIII	476	499	2.5	5' UTR
	Solyc11g010550.2.1	GPI ethanolamine phosphate transferase	not assigned.no ontology	203	225	3	5' UTR
	Solyc10g084990.2.1	Phosphatidylinositol:ceramide inositolphosphotransferase	misc.acid and other phosphatases	238	261	3	5' UTR
	Solyc03g093650.3.1	ABC transporter B family protein	transport.ABC transporters and multidrug resistance systems	132	155	2.5	5' UTR
	Solyc07g005710.3.1	NAD(P)H-quinone oxidoreductase subunit I, chloroplastic	not assigned.unknown	604	627	1.5	3' UTR
	Solyc07g053450.3.1	BZIP family transcription factor	RNA.regulation of transcription.bZIP transcription factor family	781	803	3	5' UTR
	Solyc11g007140.2.1	Hippocampus abundant transcript-like protein 1	not assigned.unknown	216	239	3	5' UTR
	Solyc12g008380.1.1	LOW QUALITY:Avr9/Cf-9 rapidly elicited protein	not assigned.unknown	682	705	2	3' UTR
	Solyc07g063410.3.1	JA2-like	RNA.regulation of transcription.NAC domain transcription factor family;development.unspecified	1457	1480	3	3' UTR
	Solyc12g006470.2.1	viroid RNA-binding protein	amino acid metabolism.synthesis.central amino acid metabolism.GABA.GABA transaminase	1539	1562	3	3' UTR
	Solyc04g080310.1.1	DNA repair metallo-beta-lactamase family protein	not assigned.unknown	452	475	3	3' UTR
	Solyc08g069140.3.1	Cyclic nucleotide-gated channel	transport.cyclic nucleotide or calcium regulated channels	819	842	3	5' UTR
	Solyc02g078860.3.1	3(2),5-bisphosphate nucleotidase HAL2	nucleotide metabolism.degradation	1797	1820	1	3' UTR
	Solyc12g096960.2.1	Major allergen d 1	not assigned.unknown	20	43	2.5	5' UTR
solyc-miR020	Solyc06g084626.1.1	1-deoxy-D-xylulose 5-phosphate reductoisomerase, chloroplastic	not assigned.unknown	623	646	1	CDS
				804	827	1	CDS
	Solyc05g021410.2.1	histone-lysine N-methyltransferase SUVR5	not assigned.unknown	257	280	1	CDS
				1227	1250	1	CDS
				880	903	1	CDS
				750	773	1	CDS
				1045	1068	1.5	CDS
				1566	1589	1.5	CDS
				369	392	1.5	CDS
				569	592	3	CDS
	Solyc10g082055.1.1	Beige/BEACH and WD40 domain-containing protein	not assigned.unknown	2244	2267	1	CDS
				2529	2552	1	CDS
				2683	2706	1	CDS
				2955	2978	1	CDS
				3136	3159	1	CDS
				2809	2832	1.5	CDS
	Solyc10g082065.1.1	Nuclear transport factor 2 family protein with RNA binding domain isoform 2	not assigned.unknown	274	297	1	CDS
				455	478	1	CDS
				4323	4346	1	3' UTR
				4504	4527	1	3' UTR
				98	121	2	CDS
	Solyc02g068140.3.1	Major facilitator superfamily protein	development.unspecified	834	857	3	CDS
	Solyc08g006252.1.1	BR enhanced expression 1	not assigned.unknown	98	121	1	CDS
	Solyc07g005587.1.1	histone-lysine N-methyltransferase SUVR5	not assigned.unknown	279	302	1	CDS
	Solyc05g006607.1.1	Acyl transferase/acyl hydrolase/lysophospholipase superfamily protein	not assigned.unknown	279	302	1	CDS
	Solyc08g006251.1.1	no pollen germination related 2	not assigned.unknown	98	121	1	CDS
				279	302	1	CDS
				434	457	1	CDS
				615	638	2	CDS
	Solyc03g097882.1.1	histone-lysine N-methyltransferase SUVR5	not assigned.unknown	98	121	1	CDS
				279	302	1	CDS
	Solyc07g004993.1.1	Phosphatidylinositol N-acetyglucosaminlytransferase subunit P-like protein	not assigned.unknown	98	121	1	CDS
	Solyc03g097886.1.1	50S ribosomal protein L14, chloroplastic	not assigned.unknown	98	121	1	CDS
				368	391	1	CDS
				696	719	1	CDS
				1263	1286	1	CDS
				1409	1432	1	CDS
				1589	1612	1	CDS
				2270	2293	1	CDS
				2643	2666	1	CDS
				3003	3026	1	CDS
				2711	2734	1.5	CDS
				3251	3274	1.5	CDS
				879	902	1.5	CDS
				2123	2146	1.5	CDS
				1035	1058	2.5	CDS
				3149	3172	2.5	CDS
				3432	3455	2.5	CDS
	Solyc03g097884.1.1	histone-lysine N-methyltransferase SUVR5	not assigned.unknown	533	556	1	CDS
				172	195	1.5	5' UTR
				353	376	1.5	CDS
				714	737	1.5	CDS
				963	986	2	CDS
	Solyc03g061655.1.1	Ribosomal protein S12	not assigned.unknown	117	140	1	CDS
				406	429	1	CDS
	Solyc04g005210.2.1	ascorbate peroxidase 1	not assigned.unknown	1350	1373	0	CDS
				425	448	1	CDS
				900	923	1	CDS
				1169	1192	1	CDS
				1022	1045	1	CDS
				948	971	1	CDS
				572	595	1.5	CDS
				1901	1924	1.5	CDS
				2081	2104	2	CDS
				719	742	2.5	CDS
				278	301	2.5	CDS
	Solyc09g009743.1.1	DWNN domain, a CCHC-type zinc finger	not assigned.unknown	495	518	1	CDS
				314	337	1.5	CDS
solyc-miR021	Solyc00g010750.2.1	Guanylate-binding family protein	signalling.G-proteins	208	231	3	5' UTR
	Solyc10g080750.2.1	phosphatidylinositol- 4-phosphate 5-kinase 5	signalling.phosphinositides.phosphatidylinositol-4-phosphate 5-kinase	466	489	3	CDS
	Solyc05g049960.3.1	ARID/BRIGHT DNA-binding domain-containing protein	RNA.regulation of transcription.putative transcription regulator	2434	2457	3	3' UTR
	Solyc08g081360.3.1	PLAC8 family protein	not assigned.no ontology.hydroxyproline rich proteins;not assigned.no ontology.proline rich family	1	23	2	5' UTR
	Solyc07g066540.1.1	LOW QUALITY:transmembrane protein	not assigned.unknown	673	696	3	3' UTR
	Solyc09g065840.3.1	single-stranded DNA binding protein-like protein	not assigned.unknown	1153	1176	1.5	3' UTR
solyc-miR022	Solyc07g008095.1.1	Transducin family protein / WD-40 repeat family protein	not assigned.no ontology	1993	2016	3	5' UTR
	Solyc09g013100.3.1	histone-lysine N-methyltransferase ATXR3-like protein	not assigned.unknown	2175	2198	3	3' UTR
	Solyc10g005200.3.1	glycosyltransferase family protein (DUF23)	not assigned.unknown	1619	1642	3	3' UTR
	Solyc01g091610.1.1	LOW QUALITY:Pentatricopeptide repeat-containing protein family	not assigned.no ontology.pentatricopeptide (PPR) repeat-containing protein	2488	2511	3	CDS
	Solyc12g040305.1.1	zinc finger CCCH domain protein	not assigned.unknown	296	319	3	CDS
	Solyc08g036440.2.1	LOW QUALITY:Feruloyl transferase	not assigned.unknown	97	120	3	CDS
	Solyc11g069020.2.1	Disease resistance protein	stress.biotic.PR-proteins	415	438	3	CDS
	Solyc05g046040.2.1	CONSTANS-like zinc finger protein	RNA.regulation of transcription.C2C2(Zn) CO-like, Constans-like zinc finger family	2178	2201	3	3' UTR
	Solyc01g007980.3.1	Protein kinase family protein	signalling.receptor kinases.DUF 26	2372	2394	2	3' UTR
	Solyc03g098710.1.1	Kunitz trypsin inhibitor	not assigned.unknown	211	234	3	CDS
solyc-miR023	Solyc08g079510.3.1	cyclin-dependent kinase-like protein	not assigned.unknown	3204	3227	3	3' UTR
	Solyc09g013100.3.1	histone-lysine N-methyltransferase ATXR3-like protein	not assigned.unknown	2175	2198	2	3' UTR
	Solyc09g090450.1.1	LOW QUALITY:Hydroxyproline-rich glycoprotein family protein	not assigned.no ontology.hydroxyproline rich proteins	527	550	2.5	CDS
	Solyc02g032170.3.1	Alpha/beta-hydrolase	not assigned.unknown	1469	1492	3	3' UTR
	Solyc11g007400.1.1	LOW QUALITY:Receptor-like protein kinase	lipid metabolism.lipid degradation.lysophospholipases.glycerophosphodiester phosphodiesterase;signalling.receptor kinases.thaumatin like	577	600	3	3' UTR
	Solyc01g110960.3.1	Prefoldin chaperone subunit family protein, putative	not assigned.unknown	2525	2548	3	3' UTR
	Solyc02g061950.3.1	Methyltransferase family protein, putative	not assigned.unknown	562	585	3	CDS
	Solyc05g046040.2.1	CONSTANS-like zinc finger protein	RNA.regulation of transcription.C2C2(Zn) CO-like, Constans-like zinc finger family	2178	2201	2	3' UTR
	Solyc01g007980.3.1	Protein kinase family protein	signalling.receptor kinases.DUF 26	2372	2394	2.5	3' UTR
	Solyc05g008680.1.1	Methyltransferase	hormone metabolism.brassinosteroid.synthesis-degradation.sterols.SMT2	1430	1454	2.5	3' UTR
solyc-miR024	Solyc06g076960.2.1	ELF4-like 4	not assigned.unknown	1690	1713	3	3' UTR
	Solyc06g007130.4.1	omega-3 fatty acid desaturase-3	lipid metabolism.FA desaturation.omega 3 desaturase	1585	1608	1	3' UTR
	Solyc04g064480.3.1	F-box family protein	not assigned.unknown	1590	1613	3	3' UTR
	Solyc12g015680.1.1	Protein TIC 20-v, chloroplastic	not assigned.unknown	284	307	3	CDS
	Solyc02g062520.3.1	Pseudouridine synthase family protein	protein.aa activation.pseudouridylate synthase	1628	1651	3	3' UTR
	Solyc08g063080.3.1	UDP-sulfoquinovose synthase	lipid metabolism.glycolipid synthesis.UDP-sulfoquinovose synthase	2027	2050	2.5	3' UTR
	Solyc03g083147.1.1	Defective in meristem silencing 3	not assigned.unknown	822	845	2.5	3' UTR
	Solyc10g008870.3.1	Transcription elongation factor 1 homolog	not assigned.unknown	868	891	2.5	3' UTR
	Solyc03g119930.1.1	Sulfate transporter, putative	not assigned.unknown	952	975	3	CDS
solyc-miR025	Solyc03g120270.3.1	Coatomer beta subunit, putative	cell.vesicle transport	2910	2933	2.5	CDS
	Solyc08g074520.2.1	TATA-binding protein associated factor-like protein	RNA.regulation of transcription.Chromatin Remodeling Factors	312	335	3	CDS
	Solyc10g074620.2.1	Cellulose synthase, putative	cell wall.cellulose synthesis.cellulose synthase	1334	1357	3	CDS
solyc-miR026	Solyc02g086190.2.1	Delta(7)-sterol-C5(6)-desaturase	hormone metabolism.brassinosteroid.synthesis-degradation.sterols.DWF7	19	42	2	CDS
	Solyc08g081210.3.1	MAP kinase kinase kinase 66	signalling.MAP kinases	3441	3464	3	3' UTR
	Solyc02g086180.3.1	Delta(7)-sterol-C5(6)-desaturase	hormone metabolism.brassinosteroid.synthesis-degradation.sterols.DWF7	165	188	1.5	CDS
	Solyc03g104790.2.1	Protein kinase superfamily protein	not assigned.unknown	31	54	1	5' UTR
solyc-miR027	Solyc11g071580.2.1	aldehyde oxidase	hormone metabolism.abscisic acid.synthesis-degradation.synthesis.abscisic aldehyde oxidase;misc.misc2	1582	1605	2	CDS
	Solyc01g097910.2.1	Rubredoxin family protein	protein.assembly and cofactor ligation	807	830	3	3' UTR
solyc-miR028	Solyc09g091870.1.1	Flavin-containing monooxygenase	misc.oxidases - copper, flavone etc	556	579	2.5	CDS
	Solyc01g108530.3.1	Acetyl esterase IPR013094 Alpha_beta hydrolase fold-3	lipid metabolism.lipid degradation.lysophospholipases.carboxylesterase;lipid metabolism.lipid degradation.beta-oxidation.acyl-CoA thioesterase;Biodegradation of Xenobiotics	411	434	2.5	CDS
	Solyc08g044345.1.1	Prefoldin chaperone subunit family protein	not assigned.unknown	816	839	3	3' UTR
	Solyc08g066200.3.1	Poly(A) polymerase	RNA.processing.3 end processing.PAP	7522	7545	2.5	3' UTR
	Solyc06g074770.3.1	U-box domain-containing protein	protein.degradation.ubiquitin	313	336	3	CDS
	Solyc02g088550.3.1	U-box domain-containing protein	protein.degradation.ubiquitin	454	477	3	CDS
	Solyc07g064080.3.1	amino-terminal region of chorein	not assigned.unknown	9910	9934	2	3' UTR
	Solyc10g012210.2.1	AT-rich interactive domain protein	RNA.regulation of transcription.putative transcription regulator	1925	1948	3	CDS
	Solyc06g066240.3.1	Cytochrome P450	misc.cytochrome P450	1715	1738	2	3' UTR
solyc-miR029	Solyc09g007230.3.1	Zinc finger transcription factor 53	RNA.regulation of transcription.unclassified	1884	1907	3	3' UTR
	Solyc03g113350.3.1	Zinc finger protein, putative	protein.degradation.ubiquitin.E3.RING	2763	2786	3	CDS
	Solyc07g056510.3.1	Glutathione S-transferase	misc.glutathione S transferases	984	1007	2	3' UTR
	Solyc09g091870.1.1	Flavin-containing monooxygenase	misc.oxidases - copper, flavone etc	556	579	3	CDS
	Solyc01g099500.1.1	RecQ family ATP-dependent DNA helicase	DNA.synthesis/chromatin structure	111	134	3	CDS
	Solyc01g108530.3.1	Acetyl esterase IPR013094 Alpha_beta hydrolase fold-3	lipid metabolism.lipid degradation.lysophospholipases.carboxylesterase;lipid metabolism.lipid degradation.beta-oxidation.acyl-CoA thioesterase;Biodegradation of Xenobiotics	411	434	2.5	CDS
	Solyc02g094500.3.1	sialyltransferase-like	protein.glycosylation	2117	2140	3	3' UTR
	Solyc01g099480.3.1	RecQ family ATP-dependent DNA helicase	not assigned.unknown	1380	1403	3	CDS
	Solyc08g044345.1.1	Prefoldin chaperone subunit family protein	not assigned.unknown	816	839	1.5	3' UTR
	Solyc12g006960.2.1	Sulfate transporter, putative	transport.sulphate	2065	2088	2	CDS
	Solyc08g066200.3.1	Poly(A) polymerase	RNA.processing.3 end processing.PAP	7522	7545	3	3' UTR
	Solyc07g005520.1.1	BTB/POZ domain-containing protein	transport.potassium	1424	1446	2.5	3' UTR
	Solyc07g007860.1.1	Bifunctional inhibitor/lipid-transfer protein/seed storage 2S albumin superfamily protein	not assigned.unknown	454	477	2.5	3' UTR
	Solyc07g064080.3.1	amino-terminal region of chorein	not assigned.unknown	9910	9934	2.5	3' UTR
	Solyc06g066240.3.1	Cytochrome P450	misc.cytochrome P450	1715	1738	2.5	3' UTR
	Solyc04g008420.1.1	PHD finger protein family	RNA.regulation of transcription.PHD finger transcription factor	1717	1740	3	CDS
solyc-miR030	Solyc07g062970.3.1	protein phosphatase 2C	protein.postranslational modification	155	178	2.5	CDS
solyc-miR031	Solyc01g009250.3.1	LOW QUALITY:zinc finger (CCCH-type) family protein	not assigned.unknown	924	947	3	3' UTR
	Solyc01g094150.3.1	Katanin p60 ATPase-containing subunit	protein.degradation.AAA type	1037	1060	2	CDS
	Solyc09g009910.3.1	ABC transporter family protein	transport.ABC transporters and multidrug resistance systems	2087	2110	3	3' UTR
solyc-miR032	Solyc04g049770.3.1	Regulator of nonsense transcripts 2	protein.synthesis.misc	4268	4291	1	3' UTR
	Solyc09g055740.1.1	LOW QUALITY:Insulinase (Peptidase family M16) family protein	not assigned.unknown	139	163	3	CDS
	Solyc11g066170.2.1	Two-component response regulator	not assigned.unknown	2112	2135	3	3' UTR
	Solyc08g081350.2.1	LOW QUALITY:Zinc finger protein CONSTANS-LIKE 3	not assigned.unknown	1376	1399	3	3' UTR
	Solyc04g078195.1.1	Gibberellin regulated protein	not assigned.unknown	2378	2401	2.5	3' UTR
	Solyc10g006110.3.1	EH domain-containing protein 1	signalling.calcium	13	36	2.5	5' UTR
	Solyc07g005910.3.1	zein-binding protein (Protein of unknown function, DUF593)	not assigned.unknown	1799	1822	3	5' UTR
	Solyc11g007850.2.1	DNA binding protein	RNA.regulation of transcription.putative transcription regulator	2712	2735	2	3' UTR
	Solyc12g035195.1.1	Tetratricopeptide repeat (TPR)-like superfamily protein	not assigned.unknown	736	759	2.5	CDS
	Solyc09g008840.3.1	Pyruvate kinase family protein	glycolysis.cytosolic branch.pyruvate kinase (PK)	1690	1713	2.5	3' UTR
	Solyc01g097860.3.1	Myelin-associated oligodendrocyte basic protein isoform 1	not assigned.unknown	1912	1935	2.5	3' UTR
	Solyc03g071800.2.1	Gamma-irradiation and mitomycin c induced 1, putative isoform 3	not assigned.unknown	1436	1459	3	5' UTR
	Solyc12g013570.2.1	Plant cadmium resistance 2, putative	not assigned.no ontology	617	640	2.5	5' UTR
	Solyc06g076200.1.1	XH/XS domain-containing family protein	RNA.regulation of transcription.putative transcription regulator	2693	2716	3	3' UTR
	Solyc08g077350.3.1	Haloacid dehalogenase-like hydrolase family protein	not assigned.no ontology	5467	5490	2.5	3' UTR
	Solyc02g079940.3.1	transmembrane protein, putative (DUF1218)	not assigned.unknown	363	386	2.5	5' UTR
	Solyc01g094750.3.1	Cytochrome P450 family protein	misc.cytochrome P450	1874	1897	2	3' UTR
	Solyc11g066770.2.1	AP-2 complex subunit alpha	cell.vesicle transport	1549	1572	2	3' UTR
	Solyc03g120240.3.1	Protein SYS1	cell.vesicle transport	5019	5042	3	3' UTR
	Solyc04g080360.3.1	S-adenosyl-L-methionine-dependent methyltransferases superfamily protein	stress.abiotic.drought/salt	1224	1247	3	CDS
	Solyc03g114625.1.1	Carbohydrate-binding-like fold	not assigned.unknown	637	660	2.5	5' UTR
	Solyc00g294237.1.1	carboxyl-terminal peptidase (DUF239)	not assigned.no ontology	105	128	3	CDS
	Solyc01g110180.3.1	B-box zinc finger family protein	RNA.regulation of transcription.C2C2(Zn) CO-like, Constans-like zinc finger family	1528	1550	2.5	5' UTR
	Solyc10g076600.2.1	Acyl-coenzyme A oxidase 4	lipid metabolism.lipid degradation.beta-oxidation.acyl CoA DH	99	122	3	5' UTR
	Solyc07g005760.3.1	hydroxycinnamoyl CoA quinate transferase	secondary metabolism.phenylpropanoids.lignin biosynthesis.HCT	1625	1648	3	3' UTR
	Solyc08g061610.3.1	P-type ATPase of Arabidopsis 2	transport.metal	3640	3663	2.5	3' UTR
	Solyc03g096645.1.1	Unknown protein		2837	2860	3	3' UTR
	Solyc07g056707.1.1	NEP-interacting protein, putative (DUF239)	not assigned.no ontology	108	131	3	CDS
	Solyc05g005010.3.1	carboxyl-terminal peptidase (DUF239)	protein.degradation	177	200	2.5	5' UTR
	Solyc06g011560.3.1	transmembrane protein	not assigned.unknown	1893	1916	3	3' UTR
	Solyc10g037910.2.1	Kinase family protein	hormone metabolism.brassinosteroid.signal transduction.BRI;protein.postranslational modification	728	751	3	3' UTR
	Solyc08g005260.2.1	Myb family transcription factor family protein	RNA.regulation of transcription.G2-like transcription factor family, GARP	1614	1637	3	3' UTR
	Solyc03g096640.3.1	NAD(P)-binding Rossmann-fold superfamily protein	misc.nitrilases, *nitrile lyases, berberine bridge enzymes, reticuline oxidases, troponine reductases	2794	2817	3	3' UTR
	Solyc09g009990.3.1	GATA zinc finger domain-containing protein C1393.08 isoform 2	not assigned.unknown	1854	1877	3	3' UTR
solyc-miR033	Solyc04g076420.3.1	dsRNA-binding protein	RNA.RNA binding	1708	1731	3	3' UTR
	Solyc02g086950.1.1	LOW QUALITY:RING/U-box superfamily protein, putative	not assigned.unknown	488	511	3	3' UTR
	Solyc03g118890.3.1	Protein phosphatase 2C family protein	protein.postranslational modification	1522	1545	3	3' UTR
	Solyc01g111070.3.1	Chalcone synthase, putative	secondary metabolism.flavonoids.chalcones	2168	2191	3	3' UTR
	Solyc01g068080.3.1	Cinnamoyl-CoA reductase, putative	secondary metabolism.phenylpropanoids;secondary metabolism.flavonoids.dihydroflavonols	2293	2316	2.5	3' UTR
	Solyc09g065380.2.1	flocculation FLO11-like protein	not assigned.unknown	1129	1152	1.5	3' UTR
solyc-miR034	Solyc08g078870.2.1	14 kDa proline-rich protein DC2.15, putative	misc.protease inhibitor/seed storage/lipid transfer protein (LTP) family protein	295	318	3	CDS
	Solyc06g073550.3.1	La-related protein	not assigned.unknown	3835	3858	2	3' UTR
	Solyc06g066280.3.1	Cytochrome P450, putative	misc.cytochrome P450	1576	1599	1.5	CDS
	Solyc04g050780.2.1	U-box domain-containing protein	protein.degradation.ubiquitin.E3.RING	2176	2199	2.5	3' UTR
	Solyc02g065760.2.1	ethylene induced calmodulin binding protein	not assigned.unknown	371	394	3	CDS
	Solyc11g065480.2.1	transferring glycosyl group transferase (DUF604)	not assigned.no ontology	1288	1311	1.5	3' UTR
	Solyc12g089070.1.1	LOW QUALITY:Ubiquitin family protein	not assigned.unknown	500	523	3	3' UTR
	Solyc01g068480.3.1	Embryo defective 2765	not assigned.unknown	5615	5638	2.5	3' UTR
	Solyc07g014730.3.1	Phospholipase A2	lipid metabolism.lipid degradation.lysophospholipases.phospholipase A2	891	914	0.5	3' UTR
	Solyc12g089020.2.1	Kinase family protein	signalling.receptor kinases.lysine motif	928	951	3	CDS
	Solyc06g069000.3.1	Uncharacterized GPI-anchored protein At4g28100	not assigned.unknown	1293	1316	2.5	3' UTR
	Solyc09g098120.3.1	Oil body-associated protein 1A	not assigned.unknown	756	779	2	CDS
	Solyc01g006380.2.1	U-box domain-containing protein	not assigned.unknown	1638	1661	0	3' UTR
solyc-miR035	Solyc02g086795.1.1	Protein kinase superfamily protein	not assigned.unknown	25	48	3	CDS
	Solyc01g005380.2.1	Unknown protein		579	602	2	3' UTR
	Solyc01g007160.3.1	N-acetyltransferase ESCO2	not assigned.unknown	1385	1408	3	3' UTR
	Solyc09g061930.3.1	Ovary receptor kinase 7	signalling.receptor kinases.leucine rich repeat III	2712	2735	2.5	3' UTR
	Solyc07g040920.2.1	MYB transcription factor	RNA.regulation of transcription.MYB-related transcription factor family	412	434	2	CDS
	Solyc02g091770.2.1	Starch synthase, chloroplastic/amyloplastic	major CHO metabolism.synthesis.starch.starch synthase	1194	1217	2.5	CDS
solyc-miR036	Solyc04g082250.3.1	FtsH-like protein precursor	protein.degradation.metalloprotease	6007	6030	2.5	3' UTR
	Solyc02g068070.3.1	Lipase	lipid metabolism.lipid degradation.lipases.triacylglycerol lipase	1561	1583	3	3' UTR
	Solyc05g026180.2.1	NAC domain protein	development.unspecified	2141	2164	3	3' UTR
	Solyc09g007310.3.1	E3 ubiquitin-protein ligase	protein.degradation.ubiquitin.E3.HECT	5885	5908	3	3' UTR
	Solyc07g047710.3.1	Glucan endo-1,3-beta-glucosidase-like protein	misc.beta 1,3 glucan hydrolases	3085	3108	3	5' UTR
	Solyc08g083400.3.1	B3 domain-containing protein	RNA.regulation of transcription.ABI3/VP1-related B3-domain-containing transcription factor family	919	942	2.5	3' UTR
	Solyc01g068330.3.1	cell division cycle 48	protein.synthesis.ribosome biogenesis.export from nucleus;protein.degradation.AAA type	2796	2819	3	3' UTR
	Solyc03g123840.3.1	RNA-binding family protein	RNA.RNA binding	2275	2297	2.5	3' UTR
	Solyc01g088730.3.1	DnaJ domain-containing protein	stress.abiotic.heat	1086	1109	3	3' UTR
	Solyc10g074810.2.1	RING/U-box superfamily protein	protein.degradation.ubiquitin.E3.RING	2057	2080	3	3' UTR
	Solyc11g020640.2.1	Alcohol acyl transferase	stress.biotic	104	127	3	5' UTR
	Solyc08g016050.3.1	Guanine nucleotide exchange factor SPIKE 1	signalling.G-proteins	85	108	3	CDS
	Solyc02g092590.3.1	T-box transcription factor, putative (DUF863)	not assigned.unknown	502	525	3	5' UTR
	Solyc01g104650.3.1	Transcription factor	not assigned.unknown	954	977	3	5' UTR
	Solyc10g078280.3.1	Cytochrome P450, putative	misc.cytochrome P450	812	835	3	5' UTR
	Solyc10g081980.2.1	Late embryogenesis abundant (LEA) hydroxyproline-rich glycoprotein family, putative	stress.biotic;development.unspecified	894	917	3	3' UTR
	Solyc02g069830.3.1	Homeobox leucine-zipper protein	RNA.regulation of transcription.HB,Homeobox transcription factor family	7	30	3	5' UTR
	Solyc10g085930.2.1	YCF20-like protein (DUF565)	not assigned.unknown	2592	2615	3	3' UTR
	Solyc03g115630.3.1	Carbamoyl-phosphate synthase small chain	nucleotide metabolism.synthesis.pyrimidine.carbamoyl phosphate synthetase	1910	1933	1.5	3' UTR
	Solyc03g093080.3.1	Xyloglucan endotransglucosylase/hydrolase	cell wall.degradation.mannan-xylose-arabinose-fucose;cell wall.modification	1004	1027	2.5	3' UTR
	Solyc05g006360.1.1	Metalloendoproteinase 1, putative	protein.degradation.metalloprotease	1139	1162	2	3' UTR
	Solyc11g061750.2.1	AP2-like ethylene-responsive transcription factor	RNA.regulation of transcription.AP2/EREBP, APETALA2/Ethylene-responsive element binding protein family;development.unspecified	1594	1617	2.5	5' UTR
	Solyc06g053460.2.1	Prefoldin subunit 2 family protein	protein.folding	1519	1542	3	3' UTR
	Solyc03g112810.3.1	Mitochondrial import inner membrane translocase subunit Tim17/Tim22/Tim23 family protein	not assigned.unknown	3221	3244	2.5	3' UTR
solyc-miR037	Solyc08g007000.3.1	Protein phosphatase 2C	protein.postranslational modification	1497	1517	2.5	CDS
	Solyc08g078100.1.1	Amino acid permease family protein	transport.amino acids	67	87	3	CDS
	Solyc06g008810.3.1	Transport inhibitor response 1	hormone metabolism.auxin.signal transduction	508	528	3	5' UTR
				1377	1397	3	5' UTR
	Solyc01g090440.2.1	LOW QUALITY:Hydroxyproline-rich glycoprotein family protein, putative	not assigned.unknown	597	617	3	CDS
	Solyc06g048610.3.1	Nucleic acid-binding, OB-fold-like protein	protein.aa activation	2469	2489	3	3' UTR
	Solyc03g112050.3.1	Kinase AFC1	protein.postranslational modification	387	407	2	CDS
	Solyc03g096670.3.1	Protein phosphatase 2C	protein.postranslational modification	1695	1715	3	3' UTR
	Solyc04g076527.1.1	GATA transcription factor, putative	RNA.regulation of transcription.C2C2(Zn) GATA transcription factor family	4375	4395	3	3' UTR
	Solyc09g061290.3.1	Transcriptional corepressor LEUNIG	RNA.regulation of transcription.LUG	2299	2319	2.5	CDS
	Solyc02g076800.1.1	LOW QUALITY:DUF4228 domain protein	not assigned.unknown	639	659	3	3' UTR
	Solyc10g078570.1.1	LOW QUALITY:Serine/Threonine kinase family protein	not assigned.unknown	307	327	2	3' UTR
	Solyc02g079200.1.1	LOW QUALITY:Armadillo/beta-catenin repeat family protein	not assigned.no ontology.armadillo/beta-catenin repeat family protein	684	704	3	CDS
solyc-miR038	Solyc12g006095.1.1	Serine/threonine-protein phosphatase	protein.postranslational modification	3027	3048	3	CDS
	Solyc08g078490.3.1	formyltetrahydrofolate deformylase	PS.photorespiration	2505	2526	2.5	3' UTR
	Solyc02g082230.3.1	Serine/threonine-protein phosphatase	protein.postranslational modification	742	763	2.5	CDS
	Solyc06g017970.3.1	Ubiquitin carboxyl-terminal hydrolase 13	not assigned.no ontology	8953	8974	2.5	3' UTR
	Solyc02g050207.1.1	Prolyl oligopeptidase family protein	protein.degradation	348	369	0.5	CDS
	Solyc07g040980.3.1	Serine/arginine repetitive matrix protein 2 isoform 2	not assigned.unknown	3948	3969	3	CDS
	Solyc01g097030.3.1	Mutator-like transposase	RNA.regulation of transcription.unclassified	2075	2096	3	CDS
	Solyc12g006100.2.1	Serine/threonine-protein phosphatase	protein.postranslational modification	3027	3048	3	CDS
	Solyc08g077990.3.1	Kinase like protein	protein.postranslational modification	992	1013	2	CDS
	Solyc12g009200.2.1	Chlorophyll a-b binding protein, chloroplastic	PS.lightreaction.photosystem I.LHC-I	56	77	3	5' UTR + CDS
solyc-miR039	Solyc09g066500.3.1	chromatin remodeling 8	RNA.regulation of transcription.Chromatin Remodeling Factors	1723	1746	3	CDS
solyc-miR040	Solyc11g069560.2.1	Glycosyl transferase, family 2	misc.UDP glucosyl and glucoronyl transferases	918	941	3	CDS
	Solyc03g096860.3.1	transmembrane protein, putative (DUF1218)	not assigned.unknown	963	987	3	3' UTR
	Solyc05g053480.3.1	hydroxyethylthiazole kinase family protein	Co-factor and vitamine metabolism.thiamine	1323	1346	2	3' UTR
	Solyc04g056550.1.1	LOW QUALITY:MADS-box transcription factor family protein	RNA.regulation of transcription.MADS box transcription factor family	202	225	3	CDS
	Solyc05g007850.2.1	bacterial spot disease resistance protein 4	stress.biotic.PR-proteins	3922	3945	1.5	3' UTR
	Solyc05g008280.1.1	LOW QUALITY:RNA-binding protein	cell.cycle	70	93	1.5	CDS
	Solyc02g070290.3.1	Cation-chloride cotransporter 1	transport.unspecified anions	3125	3148	3	3' UTR
	Solyc03g110910.3.1	HVA22-like protein	hormone metabolism.abscisic acid.induced-regulated-responsive-activated	407	430	2	CDS
	Solyc12g055870.2.1	Bidirectional sugar transporter SWEET	development.unspecified	265	288	3	5' UTR
	Solyc04g080180.1.1	Plant/F18O14-17 protein	not assigned.unknown	2102	2125	3	3' UTR
	Solyc01g097810.3.1	zeta-carotene desaturase	secondary metabolism.isoprenoids.carotenoids.zeta-carotene desaturase	1359	1382	2.5	CDS
	Solyc03g005790.2.1	Chlorophyll a-b binding protein, chloroplastic	PS.lightreaction.photosystem II.LHC-II	427	450	2	3' UTR
	Solyc06g064780.1.1	LOW QUALITY:NBS-coding resistance gene analog	not assigned.unknown	437	460	0	3' UTR
	Solyc09g009930.2.1	YELLOW STRIPE like 3	not assigned.unknown	240	263	3	5' UTR
	Solyc03g058247.1.1	30S ribosomal protein S4, chloroplastic	not assigned.unknown	267	290	3	CDS
	Solyc12g006290.2.1	Reticulon-like protein	not assigned.no ontology	455	478	3	CDS
	Solyc06g075800.1.1	Histone H2B	DNA.synthesis/chromatin structure.histone.core.H2A;DNA.synthesis/chromatin structure.histone.core.H2B	527	550	2	3' UTR
	Solyc01g090280.3.1	Leucine carboxyl methyltransferase, putative	not assigned.no ontology	3552	3575	3	3' UTR
	Solyc09g009670.3.1	Solute carrier family 35 protein	protein.targeting.unknown	202	225	3	5' UTR
	Solyc12g098910.2.1	Non-specific serine/threonine protein kinase	protein.postranslational modification	1606	1629	3	3' UTR
	Solyc03g034020.3.1	U-box domain-containing family protein	protein.degradation.ubiquitin.E3.RING	2934	2956	3	3' UTR
solyc-miR041	Solyc01g103400.3.1	transmembrane protein	not assigned.unknown	3176	3199	0.5	3' UTR
	Solyc12g021317.1.1	WD40 repeat-containing protein	not assigned.unknown	923	946	1.5	CDS
solyc-miR042	Solyc01g087860.2.1	LOW QUALITY:transmembrane protein	not assigned.unknown	956	979	2	3' UTR
	Solyc11g067180.2.1	Fatty acyl-CoA reductase	lipid metabolism.lipid degradation.beta-oxidation.acyl CoA reductase	1568	1591	3	CDS
	Solyc02g078750.3.1	G-type lectin S-receptor-like Serine/Threonine-kinase	protein.postranslational modification	117	140	3	5' UTR
	Solyc05g051780.3.1	Gamma-glutamyltranspeptidase family protein	stress.abiotic;redox.ascorbate and glutathione.glutathione	648	671	2.5	5' UTR
	Solyc02g024070.3.1	Homeobox leucine-zipper protein	RNA.regulation of transcription.HB,Homeobox transcription factor family	3217	3240	3	3' UTR
	Solyc08g078760.1.1	Plant/MNJ7-17 protein, putative	not assigned.unknown	913	936	2.5	CDS
	Solyc01g100080.3.1	Single-stranded DNA-binding protein	RNA.regulation of transcription.unclassified	1231	1254	3	3' UTR
	Solyc07g052480.3.1	isocitrate lyase LEU18678	gluconeogenesis / glyoxylate cycle.isocitrate lyase	652	675	3	CDS
	Solyc06g036250.1.1	stress response NST1-like protein	not assigned.unknown	248	271	3	CDS
	Solyc09g008260.3.1	5'-AMP-activated kinase-like protein, putative	protein.postranslational modification.kinase	2494	2517	3	3' UTR
solyc-miR043	Solyc05g032850.3.1	evolutionarily conserved C-terminal region 2	not assigned.unknown	3056	3079	3	3' UTR
	Solyc04g015710.3.1	SANTA (SANT associated) protein	protein.postranslational modification	2124	2147	2.5	3' UTR
	Solyc03g098610.3.1	plastid division protein	cell.division	2991	3014	2.5	3' UTR
	Solyc04g050180.3.1	Major pollen allergen Pha a 5.1	not assigned.unknown	113	136	3	5' UTR
	Solyc02g082285.1.1	UDP-glucose 6-dehydrogenase family protein	not assigned.unknown	69	92	3	5' UTR
	Solyc01g097330.3.1	BZIP transcription factor	RNA.regulation of transcription.bZIP transcription factor family	628	651	3	CDS
	Solyc05g051830.3.1	MADS-box transcription factor family protein	RNA.regulation of transcription.MADS box transcription factor family	1248	1271	3	3' UTR
solyc-miR044	Solyc04g078510.3.1	Rer1 family protein	protein.targeting.secretory pathway.ER;cell.vesicle transport	1242	1265	2.5	3' UTR
	Solyc05g006360.1.1	Metalloendoproteinase 1, putative	protein.degradation.metalloprotease	1139	1162	3	3' UTR
	Solyc10g076920.2.1	BZIP transcription factor	hormone metabolism.abscisic acid.induced-regulated-responsive-activated	1815	1838	2.5	3' UTR
	Solyc04g049360.3.1	aminodeoxychorismate synthase/glutamine amidotransferase	amino acid metabolism.synthesis.aromatic aa.tryptophan.anthranilate synthase	2056	2079	2.5	CDS
	Solyc09g010950.3.1	ATP-dependent zinc metalloprotease FtsH	protein.degradation.metalloprotease;protein.degradation.AAA type	2945	2968	3	3' UTR
	Solyc06g062440.3.1	Disease resistance protein	stress.biotic.PR-proteins	2467	2490	2	CDS
	Solyc07g062140.3.1	trehalose-phosphate synthase 1	minor CHO metabolism.trehalose.TPS	2933	2956	2.5	CDS
	Solyc06g064840.3.1	AGAMOUS MADS box factor transcription factor	RNA.regulation of transcription.MADS box transcription factor family;development.unspecified	1250	1273	2.5	3' UTR
	Solyc11g015897.1.1	F-box protein	not assigned.unknown	115	138	2.5	CDS
	Solyc06g005560.3.1	expansin9	cell wall.modification	6355	6378	2.5	3' UTR
	Solyc12g036260.1.1	LOW QUALITY:Cation/H(+) antiporter 3	transport.metal	1666	1689	3	CDS
	Solyc01g109730.1.1	LOW QUALITY:Eukaryotic initiation factor 4A	not assigned.unknown	1540	1563	3	3' UTR
solyc-miR045	Solyc03g115630.3.1	Carbamoyl-phosphate synthase small chain	nucleotide metabolism.synthesis.pyrimidine.carbamoyl phosphate synthetase	1910	1933	3	3' UTR
	Solyc07g064260.2.1	F-box/RNI superfamily protein	protein.degradation.ubiquitin.E3.SCF.FBOX	159	182	2	CDS
	Solyc09g011410.3.1	Plastid RNA-binding protein 1	transport.metal	1259	1282	3	3' UTR
	Solyc05g006360.1.1	Metalloendoproteinase 1, putative	protein.degradation.metalloprotease	1139	1162	1.5	3' UTR
	Solyc04g040220.3.1	BTB/POZ ankyrin repeat protein	development.organ development.shoot development.shoot development	1723	1746	3	3' UTR
	Solyc08g083400.3.1	B3 domain-containing protein	RNA.regulation of transcription.ABI3/VP1-related B3-domain-containing transcription factor family	919	942	2.5	3' UTR
	Solyc06g062440.3.1	Disease resistance protein	stress.biotic.PR-proteins	2467	2490	2.5	CDS
	Solyc01g094690.3.1	plasma membrane intrinsic protein 1.2	transport.Major Intrinsic Proteins.PIP	1263	1286	3	3' UTR
	Solyc06g064840.3.1	AGAMOUS MADS box factor transcription factor	RNA.regulation of transcription.MADS box transcription factor family;development.unspecified	1250	1273	3	3' UTR
solyc-miR046	Solyc06g009170.3.1	Epoxide hydrolase	misc.misc2	1029	1052	3	CDS
	Solyc07g064260.2.1	F-box/RNI superfamily protein	protein.degradation.ubiquitin.E3.SCF.FBOX	159	182	2.5	CDS
	Solyc02g093870.3.1	Amino acid transporter, transmembrane	transport.amino acids	2692	2715	3	3' UTR
	Solyc06g071230.3.1	MYB transcription factor	RNA.regulation of transcription.MYB-related transcription factor family	2362	2385	3	3' UTR
	Solyc05g006360.1.1	Metalloendoproteinase 1, putative	protein.degradation.metalloprotease	1139	1162	2	3' UTR
	Solyc05g051940.3.1	Major facilitator superfamily transporter	development.unspecified;transport.misc	1639	1662	3	3' UTR
	Solyc08g083400.3.1	B3 domain-containing protein	RNA.regulation of transcription.ABI3/VP1-related B3-domain-containing transcription factor family	919	942	3	3' UTR
	Solyc06g062440.3.1	Disease resistance protein	stress.biotic.PR-proteins	2467	2490	3	CDS
	Solyc01g104210.2.1	GNS1/SUR4 membrane protein family	lipid metabolism.exotics (steroids, squalene etc).sphingolipids	1136	1159	2.5	3' UTR
	Solyc01g094690.3.1	plasma membrane intrinsic protein 1.2	transport.Major Intrinsic Proteins.PIP	1263	1286	3	3' UTR
	Solyc06g064840.3.1	AGAMOUS MADS box factor transcription factor	RNA.regulation of transcription.MADS box transcription factor family;development.unspecified	1250	1273	2	3' UTR
	Solyc05g013530.3.1	Octicosapeptide/Phox/Bem1p domain-containing protein kinase	not assigned.no ontology	838	861	3	3' UTR
	Solyc06g005560.3.1	expansin9	cell wall.modification	6355	6378	2	3' UTR
solyc-miR047	Solyc05g055480.3.1	NAC	development.unspecified	1502	1524	3	3' UTR
	Solyc03g115630.3.1	Carbamoyl-phosphate synthase small chain	nucleotide metabolism.synthesis.pyrimidine.carbamoyl phosphate synthetase	1910	1933	2	3' UTR
	Solyc07g064260.2.1	F-box/RNI superfamily protein	protein.degradation.ubiquitin.E3.SCF.FBOX	159	182	2.5	CDS
	Solyc01g102300.3.1	bHLH transcription factor 006	signalling.light	3482	3505	2.5	3' UTR
	Solyc03g093080.3.1	Xyloglucan endotransglucosylase/hydrolase	cell wall.degradation.mannan-xylose-arabinose-fucose;cell wall.modification	1004	1027	3	3' UTR
	Solyc05g006360.1.1	Metalloendoproteinase 1, putative	protein.degradation.metalloprotease	1139	1162	0.5	3' UTR
	Solyc04g040220.3.1	BTB/POZ ankyrin repeat protein	development.organ development.shoot development.shoot development	1723	1746	3	3' UTR
	Solyc07g064440.3.1	inositol-1,4,5-trisphosphate 5-phosphatase	not assigned.unknown	638	661	3	CDS
	Solyc11g061750.2.1	AP2-like ethylene-responsive transcription factor	RNA.regulation of transcription.AP2/EREBP, APETALA2/Ethylene-responsive element binding protein family;development.unspecified	1594	1617	3	5' UTR
	Solyc08g083400.3.1	B3 domain-containing protein	RNA.regulation of transcription.ABI3/VP1-related B3-domain-containing transcription factor family	919	942	3	3' UTR
	Solyc06g062440.3.1	Disease resistance protein	stress.biotic.PR-proteins	2467	2490	3	CDS
	Solyc05g051940.3.1	Major facilitator superfamily transporter	development.unspecified;transport.misc	1638	1662	3	3' UTR
	Solyc03g123840.3.1	RNA-binding family protein	RNA.RNA binding	2275	2297	3	3' UTR
	Solyc03g112810.3.1	Mitochondrial import inner membrane translocase subunit Tim17/Tim22/Tim23 family protein	not assigned.unknown	3221	3244	3	3' UTR
	Solyc05g013530.3.1	Octicosapeptide/Phox/Bem1p domain-containing protein kinase	not assigned.no ontology	838	861	3	3' UTR
	Solyc01g096360.3.1	Rho GTPase activating protein 2	signalling.G-proteins	2493	2516	2.5	3' UTR
	Solyc03g113610.3.1	Protein CLP1 homolog	RNA.processing	5010	5033	3	3' UTR
	Solyc01g111080.3.1	Unknown protein	not assigned.unknown	12469	12492	3	3' UTR
solyc-miR048	Solyc03g115630.3.1	Carbamoyl-phosphate synthase small chain	nucleotide metabolism.synthesis.pyrimidine.carbamoyl phosphate synthetase	1910	1933	2.5	3' UTR
	Solyc07g064260.2.1	F-box/RNI superfamily protein	protein.degradation.ubiquitin.E3.SCF.FBOX	159	182	3	CDS
	Solyc01g102300.3.1	bHLH transcription factor 006	signalling.light	3482	3505	2.5	3' UTR
	Solyc02g069830.3.1	Homeobox leucine-zipper protein	RNA.regulation of transcription.HB,Homeobox transcription factor family	7	30	2.5	5' UTR
	Solyc02g083600.3.1	Cell cycle checkpoint protein RAD17	DNA.synthesis/chromatin structure	3659	3682	2.5	3' UTR
	Solyc05g006360.1.1	Metalloendoproteinase 1, putative	protein.degradation.metalloprotease	1139	1162	1	3' UTR
	Solyc04g082430.3.1	cyclinB2_4	cell.cycle	2222	2245	3	3' UTR
	Solyc06g071230.3.1	MYB transcription factor	RNA.regulation of transcription.MYB-related transcription factor family	2362	2385	3	3' UTR
	Solyc01g104210.2.1	GNS1/SUR4 membrane protein family	lipid metabolism.exotics (steroids, squalene etc).sphingolipids	1136	1159	3	3' UTR
	Solyc11g012950.2.1	RING/U-box superfamily protein, putative	protein.degradation.ubiquitin.E3.RING	684	707	3	5' UTR
	Solyc06g064840.3.1	AGAMOUS MADS box factor transcription factor	RNA.regulation of transcription.MADS box transcription factor family;development.unspecified	1250	1273	2.5	3' UTR
	Solyc05g013530.3.1	Octicosapeptide/Phox/Bem1p domain-containing protein kinase	not assigned.no ontology	838	861	2	3' UTR
	Solyc06g005560.3.1	expansin9	cell wall.modification	6355	6378	2	3' UTR
	Solyc01g096360.3.1	Rho GTPase activating protein 2	signalling.G-proteins	2493	2516	3	3' UTR
	Solyc07g052970.3.1	Phototropic-responsive NPH3 family protein	signalling.light	471	495	3	5' UTR
solyc-miR049	Solyc11g005940.2.1	Pentatricopeptide repeat-containing family protein	not assigned.no ontology.pentatricopeptide (PPR) repeat-containing protein	2106	2129	3	CDS
	Solyc07g064260.2.1	F-box/RNI superfamily protein	protein.degradation.ubiquitin.E3.SCF.FBOX	159	182	3	CDS
	Solyc05g007850.2.1	bacterial spot disease resistance protein 4	stress.biotic.PR-proteins	3912	3935	3	3' UTR
	Solyc02g082100.3.1	RING/U-box superfamily protein	protein.degradation.ubiquitin.E3.RING	4496	4519	3	CDS
	Solyc05g006360.1.1	Metalloendoproteinase 1, putative	protein.degradation.metalloprotease	1139	1162	2.5	3' UTR
	Solyc09g018780.3.1	Oligoribonuclease	DNA.unspecified	986	1009	2.5	CDS
	Solyc04g040220.3.1	BTB/POZ ankyrin repeat protein	development.organ development.shoot development.shoot development	1723	1746	2.5	3' UTR
	Solyc02g014325.1.1	Nucleic acid-binding, OB-fold	not assigned.unknown	1706	1729	2.5	3' UTR
	Solyc10g076800.2.1	Man(3)GlcNAc(2)-PP-Dol alpha-1,2-mannosyltransferase-like protein	not assigned.no ontology	569	592	3	CDS
	Solyc10g049533.1.1	ATP-dependent helicase/deoxyribonuclease subunit B	not assigned.unknown	918	941	3	3' UTR
	Solyc02g068840.1.1	LOW QUALITY:POZ/BTB containin G-protein 1	not assigned.unknown	21	44	3	CDS
solyc-miR050	Solyc12g006610.2.1	zinc finger (Ran-binding) family protein	not assigned.unknown	1589	1612	3	CDS
	Solyc02g077550.3.1	transmembrane protein, putative (Protein of unknown function, DUF599)	not assigned.unknown	609	632	2	3' UTR
	Solyc11g011880.2.1	Protein kinase	signalling.receptor kinases.DUF 26	2218	2241	2.5	3' UTR
	Solyc04g011910.3.1	Pathogenic type III effector avirulence factor Avr cleavage site-containing protein	not assigned.unknown	1331	1354	2	3' UTR
	Solyc10g007950.3.1	Trehalose-6-phosphate synthase, putative	minor CHO metabolism.trehalose.potential TPS/TPP	3507	3530	2.5	3' UTR
	Solyc02g083150.3.1	S-acyltransferase	misc.zinc finger	2077	2100	3	3' UTR
	Solyc08g074350.2.1	NAC domain-containing protein 78	not assigned.unknown	1357	1380	2	5' UTR
	Solyc12g056440.2.1	SPX domain-containing family protein	not assigned.no ontology	2226	2249	3	3' UTR
	Solyc05g011820.2.1	Prolyl oligopeptidase family protein	protein.degradation	3267	3290	2	3' UTR
	Solyc09g075870.2.1	Lipoxygenase	hormone metabolism.jasmonate.synthesis-degradation.lipoxygenase	3080	3103	2	3' UTR
	Solyc08g077860.3.1	meiotic serine proteinase	protein.degradation.subtilases	2854	2877	1	3' UTR
	Solyc03g025450.3.1	Kinase family protein	protein.postranslational modification.kinase.receptor like cytoplasmatic kinase IX	1725	1748	3	CDS
	Solyc01g095870.2.1	Reduced male fertility, Probable F-box protein	not assigned.unknown	1377	1400	2.5	5' UTR
	Solyc06g035970.3.1	Tubulin beta chain	cell.organisation.cytoskeleton.mikrotubuli	2536	2559	2	3' UTR
	Solyc09g025230.3.1	Phosphatidylinositol transfer protein	protein.targeting.secretory pathway.unspecified	1667	1690	3	3' UTR
	Solyc10g047060.2.1	NAC domain-containing protein, putative	development.unspecified	1334	1357	3	3' UTR
	Solyc11g069860.2.1	Glutaredoxin family protein	redox.glutaredoxins	738	761	3	3' UTR
	Solyc10g048155.1.1	Replication protein A 70 kDa DNA-binding subunit	not assigned.unknown	3833	3856	2	3' UTR
	Solyc08g005980.3.1	high-affinity nickel-transport family protein	transport.metal	2033	2056	1	3' UTR
	Solyc08g078510.3.1	GRAM domain protein/ABA-responsive-like protein	hormone metabolism.abscisic acid.induced-regulated-responsive-activated	1284	1307	3	3' UTR
	Solyc04g079460.1.1	Serpin-like protein	protein.degradation.serine protease	426	449	1	CDS
	Solyc12g062910.2.1	Fra e 6.01 allergen	not assigned.unknown	1213	1236	2.5	3' UTR
	Solyc04g009640.3.1	Non-specific serine/threonine protein kinase	signalling.receptor kinases.leucine rich repeat XI;signalling.receptor kinases.leucine rich repeat XII	3470	3493	3	3' UTR
	Solyc02g092590.3.1	T-box transcription factor, putative (DUF863)	not assigned.unknown	1687	1710	2.5	3' UTR
	Solyc06g065690.3.1	Serine/threonine protein phosphatase 2A regulatory subunit B	protein.postranslational modification	57	79	3	5' UTR
	Solyc01g080770.3.1	Non-specific serine/threonine protein kinase	development.unspecified	3358	3381	1	3' UTR
	Solyc12g019060.2.1	Ankyrin repeat family protein	cell.organisation	641	664	3	5' UTR
	Solyc01g109950.3.1	Kinase, putative	signalling.receptor kinases.Catharanthus roseus-like RLK1	54	77	2	CDS
	Solyc02g069830.3.1	Homeobox leucine-zipper protein	RNA.regulation of transcription.HB,Homeobox transcription factor family	1655	1678	3	CDS
	Solyc10g044470.2.1	Chloride channel protein	transport.unspecified anions	2947	2970	2.5	3' UTR
	Solyc01g090120.3.1	Blue copper	misc.plastocyanin-like	39	62	3	5' UTR
	Solyc12g056550.1.1	LOW QUALITY:Plant/F1M20-13 protein	not assigned.unknown	1266	1289	3	3' UTR
	Solyc06g011590.2.1	Major facilitator superfamily protein	development.unspecified	1972	1995	2.5	3' UTR
	Solyc03g122370.3.1	ARM repeat superfamily protein	transport.misc	2022	2045	2.5	CDS
	Solyc12g096580.2.1	Potassium transporter	transport.potassium	3301	3324	3	3' UTR
	Solyc08g080140.3.1	3,5-epimerase/4-reductase	cell wall.precursor synthesis.RHM;cell wall.precursor synthesis.UER	1190	1213	2.5	3' UTR
	Solyc02g090690.2.1	membrane protein	not assigned.unknown	218	241	2	5' UTR
	Solyc12g009800.2.1	Purple acid phosphatase	misc.acid and other phosphatases	371	394	2.5	5' UTR
	Solyc10g008200.3.1	Tyrosine aminotransferase, putative	amino acid metabolism.degradation.aromatic aa.tyrosine;secondary metabolism.isoprenoids.tocopherol biosynthesis;secondary metabolism.sulfur-containing.glucosinolates.synthesis.shared.alkylthiohydroximate C-S lyase	1039	1062	2.5	3' UTR
	Solyc04g040120.1.1	Fatty acid desaturase	lipid metabolism.FA desaturation.omega 6 desaturase	358	381	2.5	CDS
solyc-miR051	Solyc05g017893.1.1	THO complex subunit 2	not assigned.unknown	1614	1637	2.5	CDS
	Solyc09g098100.3.1	CC-NBS-LRR_Solyc09g098100	stress.biotic.PR-proteins	762	785	3	CDS
	Solyc08g008030.3.1	AT hook motif DNA-binding family protein, putative	RNA.regulation of transcription.putative transcription regulator;DNA.unspecified	1215	1239	3	CDS
	Solyc03g117150.3.1	Plasma membrane ATPase	transport.p- and v-ATPases.H+-exporting ATPase	5342	5365	2.5	3' UTR
	Solyc05g024320.2.1	Alcohol dehydrogenase, putative	secondary metabolism.phenylpropanoids.lignin biosynthesis.CAD	85	108	3	CDS
	Solyc11g018500.2.1	Beta-galactosidase	misc.gluco-, galacto- and mannosidases.beta-galactosidase	4523	4546	3	3' UTR
solyc-miR052	Solyc09g015630.2.1	Chlorophyllide a oxygenase	not assigned.unknown	2192	2215	2.5	3' UTR
	Solyc08g079830.3.1	copper/zinc superoxide dismutase copper chaperone precursor	redox.dismutases and catalases	1236	1259	3	3' UTR
	Solyc01g094820.3.1	ARID/BRIGHT DNA-binding domain-containing protein	RNA.regulation of transcription.putative transcription regulator	425	448	2	5' UTR
	Solyc03g063970.3.1	Cornichon	not assigned.no ontology	921	943	3	3' UTR
	Solyc01g104890.3.1	Ribosomal L29 family protein	not assigned.unknown	982	1005	3	3' UTR
	Solyc11g012375.1.1	LOW QUALITY:Cysteine proteinase inhibitor	not assigned.unknown	30	53	2.5	CDS
solyc-miR053	Solyc02g092660.3.1	Major facilitator superfamily protein	not assigned.unknown	1568	1589	3	3' UTR
	Solyc08g078550.1.1	Metalloendoproteinase 1, putative	protein.degradation.metalloprotease	1395	1416	2.5	3' UTR
	Solyc01g010080.3.1	Potassium channel	transport.potassium	233	255	3	CDS
	Solyc10g054040.2.1	26S protease regulatory subunit	protein.degradation.ubiquitin.proteasom	1638	1659	3	3' UTR
	Solyc03g094110.3.1	Glycosyltransferase	not assigned.unknown	624	645	3	CDS
	Solyc12g006690.2.1	Protein kinase G11A	protein.postranslational modification	233	254	3	CDS
	Solyc09g092520.3.1	xyloglucan endotransglycosylase	cell wall.modification	198	219	3	CDS
	Solyc10g012430.3.1	Signal peptide peptidase-like protein	protein.degradation	2367	2388	2.5	3' UTR
	Solyc04g077920.3.1	Interferon-related developmental regulator family protein	not assigned.no ontology	2053	2074	2.5	3' UTR
	Solyc05g006130.3.1	RNA helicase DEAD17	DNA.synthesis/chromatin structure	122	143	3	CDS
	Solyc05g012090.3.1	Dihydropterin pyrophosphokinase-dihydropteroate synthase	C1-metabolism.dihydropteridine diphosphokinase	62	84	3	5' UTR
	Solyc10g007450.2.1	Trichome birefringence-like protein	not assigned.unknown	425	446	3	CDS
	Solyc12g021195.1.1	Mediator of RNA polymerase II transcription subunit 20-like protein	not assigned.unknown	21	42	3	CDS
	Solyc04g009520.3.1	Nuclear transcription factor Y subunit B	RNA.regulation of transcription.CCAAT box binding factor family, HAP3	676	697	3	5' UTR
	Solyc09g065520.3.1	Homocysteine S-methyltransferase-like protein	amino acid metabolism.synthesis.aspartate family.methionine.homocysteine S-methyltransferase	2353	2374	3	3' UTR
	Solyc10g078280.3.1	Cytochrome P450, putative	misc.cytochrome P450	2520	2541	3	3' UTR
	Solyc01g112245.1.1	Alpha-1,3-mannosyl-glycoprotein beta-1,2-N-acetylglucosaminyltransferase	protein.glycosylation.alpha-1,3-mannosyl-glycoprotein-beta-1,2-N-acetylglucosaminyltransferase(GnTI)	96	117	3	5' UTR
	Solyc10g018740.1.1	LOW QUALITY:receptor like protein 41	not assigned.unknown	142	163	3	CDS
	Solyc07g062300.3.1	NHL repeat-containing protein	not assigned.no ontology	153	174	2.5	5' UTR
solyc-miR054	Solyc02g077550.3.1	transmembrane protein, putative (Protein of unknown function, DUF599)	not assigned.unknown	609	632	2	3' UTR
	Solyc11g011880.2.1	Protein kinase	signalling.receptor kinases.DUF 26	2218	2241	2.5	3' UTR
	Solyc08g074350.2.1	NAC domain-containing protein 78	not assigned.unknown	1357	1380	2	5' UTR
	Solyc05g011820.2.1	Prolyl oligopeptidase family protein	protein.degradation	3267	3290	2	3' UTR
	Solyc08g077860.3.1	meiotic serine proteinase	protein.degradation.subtilases	2854	2877	1	3' UTR
	Solyc10g079250.2.1	DNA repair protein recA	DNA.synthesis/chromatin structure	143	166	3	CDS
	Solyc06g035970.3.1	Tubulin beta chain	cell.organisation.cytoskeleton.mikrotubuli	2536	2559	2	3' UTR
	Solyc09g025230.3.1	Phosphatidylinositol transfer protein	protein.targeting.secretory pathway.unspecified	1668	1690	3	3' UTR
	Solyc10g047060.2.1	NAC domain-containing protein, putative	development.unspecified	1334	1357	3	3' UTR
	Solyc10g076700.2.1	Rhodanese/Cell cycle control phosphatase superfamily protein	misc.rhodanese	1167	1190	3	3' UTR
	Solyc08g005980.3.1	high-affinity nickel-transport family protein	transport.metal	2033	2056	3	3' UTR
	Solyc04g079460.1.1	Serpin-like protein	protein.degradation.serine protease	426	449	1	CDS
	Solyc09g065030.3.1	TRICHOME BIREFRINGENCE-LIKE 11	not assigned.unknown	4299	4322	2.5	3' UTR
	Solyc12g062910.2.1	Fra e 6.01 allergen	not assigned.unknown	1213	1236	2.5	3' UTR
	Solyc12g088420.2.1	Peroxisomal membrane 22 kDa (Mpv17/PMP22) family protein	protein.targeting.peroxisomes	2360	2383	3	3' UTR
	Solyc07g062130.3.1	Trifunctional UDP-glucose 4,6-dehydratase/UDP-4-keto-6-deoxy-D-glucose 3,5-epimerase/UDP-4-keto-L-rhamnose-reductase RHM1	cell wall.precursor synthesis.RHM	2859	2882	0	3' UTR
	Solyc01g080770.3.1	Non-specific serine/threonine protein kinase	development.unspecified	3358	3381	3	3' UTR
	Solyc12g019060.2.1	Ankyrin repeat family protein	cell.organisation	641	664	3	5' UTR
	Solyc01g095870.2.1	Reduced male fertility, Probable F-box protein	not assigned.unknown	1377	1400	3	5' UTR
	Solyc10g044470.2.1	Chloride channel protein	transport.unspecified anions	2947	2970	2.5	3' UTR
	Solyc09g005880.1.1	LOW QUALITY:Membrane-associated kinase regulator-like protein, putative	not assigned.unknown	1358	1381	3	CDS + 3' UTR
	Solyc12g096580.2.1	Potassium transporter	transport.potassium	3301	3324	2.5	3' UTR
	Solyc08g080140.3.1	3,5-epimerase/4-reductase	cell wall.precursor synthesis.RHM;cell wall.precursor synthesis.UER	1190	1213	3	3' UTR
	Solyc05g007940.3.1	LERNALX L.esculentum ribonuclease lx	RNA.processing.ribonucleases	964	987	2	3' UTR
	Solyc06g084200.2.1	flocculation FLO11-like protein	not assigned.unknown	2673	2696	3	3' UTR
	Solyc12g009800.2.1	Purple acid phosphatase	misc.acid and other phosphatases	371	394	2.5	5' UTR
	Solyc08g078510.3.1	GRAM domain protein/ABA-responsive-like protein	hormone metabolism.abscisic acid.induced-regulated-responsive-activated	1284	1307	3	3' UTR
	Solyc06g011520.3.1	ACT domain-containing protein	amino acid metabolism	672	695	3	CDS
	Solyc03g121870.3.1	Methyltransferase-like protein	not assigned.unknown	934	957	2	CDS
solyc-miR055	Solyc06g008500.3.1	Ankyrin repeat domain protein, putative	cell.organisation	2760	2783	1	3' UTR
	Solyc07g005530.3.1	Ubiquitin carboxyl-terminal hydrolase, putative	protein.degradation.ubiquitin.ubiquitin protease	3391	3414	2.5	3' UTR
	Solyc02g067260.2.1	RING/U-box superfamily protein	protein.degradation.ubiquitin.E3.RING	280	303	3	CDS
	Solyc12g098620.2.1	bHLH transcription factor 072	RNA.regulation of transcription.bHLH,Basic Helix-Loop-Helix family	1584	1607	3	3' UTR
	Solyc04g005690.3.1	SWAP (Suppressor-of-White-APricot)/surp domain-containing protein / ubiquitin family protein	RNA.processing	4326	4349	1.5	3' UTR
	Solyc12g088060.2.1	TRAF-type zinc finger domain-containing 1	RNA.regulation of transcription.unclassified	1354	1377	2	3' UTR
	Solyc04g056560.3.1	Protein phosphatase-2c, putative	protein.postranslational modification	6695	6718	2	3' UTR
	Solyc10g009220.3.1	RNA-binding (RRM/RBD/RNP motifs) family protein	RNA.RNA binding	1941	1964	3	3' UTR
	Solyc12g044280.2.1	Photosystem I reaction center subunit VI	PS.lightreaction.photosystem I.PSI polypeptide subunits	1580	1603	2.5	3' UTR
	Solyc08g067560.2.1	SUMO activating enzyme 1B	not assigned.unknown	580	603	2	5' UTR
	Solyc07g065620.3.1	Poly (A)-specific ribonuclease PARN-like protein	RNA.processing.ribonucleases	2479	2502	1	3' UTR
	Solyc08g083120.3.1	ubiquitin-ribosomal fusion protein	protein.synthesis.ribosomal protein.eukaryotic.60S subunit.L40;protein.degradation.ubiquitin	510	533	2.5	3' UTR
	Solyc12g019000.2.1	La-related protein 7	not assigned.no ontology	1809	1832	2	3' UTR
	Solyc08g068420.3.1	L-gulonolactone oxidase	not assigned.no ontology	260	283	3	5' UTR
	Solyc05g013207.1.1	3-ketoacyl-CoA synthase	lipid metabolism.FA synthesis and FA elongation.beta ketoacyl CoA synthase;secondary metabolism.wax	2015	2038	2.5	3' UTR
	Solyc02g067270.2.1	RING/U-box superfamily protein	protein.degradation.ubiquitin.E3.RING	280	303	3	CDS
	Solyc05g008930.3.1	Protein kinase family protein	signalling.receptor kinases.wheat LRK10 like	2684	2706	2.5	5' UTR
	Solyc03g031770.3.1	ROP-interactive CRIB motif protein	not assigned.unknown	414	437	3	5' UTR
	Solyc09g013100.3.1	histone-lysine N-methyltransferase ATXR3-like protein	not assigned.unknown	2242	2265	1.5	3' UTR
	Solyc01g068360.3.1	Protein kinase	signalling.receptor kinases.leucine rich repeat VI	3000	3023	3	3' UTR
	Solyc12g099740.2.1	Regulator of chromosome condensation (RCC1) family with FYVE zinc finger domain-containing protein	RNA.regulation of transcription.unclassified;cell.division	4314	4337	3	3' UTR
	Solyc01g110960.3.1	Prefoldin chaperone subunit family protein, putative	not assigned.unknown	2591	2614	1.5	3' UTR
	Solyc02g068660.2.1	Kinase, putative	signalling.receptor kinases.wall associated kinase	2292	2315	3	3' UTR
	Solyc02g088650.1.1	Pentatricopeptide repeat-containing protein	not assigned.no ontology.pentatricopeptide (PPR) repeat-containing protein	1663	1686	3	CDS
	Solyc05g007150.3.1	UDP-galactose transporter, putative	transport.NDP-sugars at the ER	755	778	3	5' UTR
	Solyc12g056240.2.1	Glutathione peroxidase	redox.ascorbate and glutathione.glutathione	923	946	1.5	3' UTR
	Solyc07g052310.1.1	LOW QUALITY:CDP-diacylglycerol-glycerol-3-phosphate 3-phosphatidyltransferase	not assigned.unknown	273	296	3	3' UTR
	Solyc03g044880.3.1	Exostosin family protein	misc.UDP glucosyl and glucoronyl transferases	3971	3994	3	3' UTR
	Solyc11g013850.2.1	PyrD	not assigned.unknown	1024	1047	2.5	3' UTR
	Solyc01g094700.3.1	Glycerol-3-phosphate acyltransferase	lipid metabolism.Phospholipid synthesis	2148	2171	1	3' UTR
	Solyc06g053210.3.1	Ubiquitin	protein.synthesis.ribosomal protein.eukaryotic.60S subunit.L40;protein.degradation.ubiquitin	432	455	3	3' UTR
	Solyc02g071880.3.1	Receptor-like protein kinase	signalling.receptor kinases.leucine rich repeat VIII.VIII-2	3434	3457	2	3' UTR
solyc-miR056	Solyc00g125990.2.1	NADH dehydrogenase subunit 2	mitochondrial electron transport / ATP synthesis.NADH-DH.localisation not clear	437	460	3	CDS
	Solyc00g013130.3.1	NADH dehydrogenase subunit 2	mitochondrial electron transport / ATP synthesis.NADH-DH.localisation not clear	83	106	3	CDS
	Solyc02g072250.1.1	Leucine-rich repeat receptor-like protein kinase family	not assigned.no ontology	413	436	2	CDS
	Solyc05g010670.3.1	Heat shock family protein	stress.abiotic.heat	1442	1465	3	CDS
	Solyc03g112620.4.1	carboxyl-terminal peptidase (DUF239)	protein.degradation	1880	1903	3	3' UTR
	Solyc04g080530.3.1	Pectinesterase	cell wall.pectin*esterases.PME	22	45	3	5' UTR
	Solyc01g087030.3.1	Zinc finger transcription factor 10	protein.degradation.ubiquitin.E3.RING	1713	1736	0.5	3' UTR
solyc-miR057	Solyc02g021260.2.1	AP2/B3-like transcriptional factor family protein, putative	RNA.regulation of transcription.B3 transcription factor family	4474	4497	2.5	3' UTR
	Solyc00g125990.2.1	NADH dehydrogenase subunit 2	mitochondrial electron transport / ATP synthesis.NADH-DH.localisation not clear	437	460	3	CDS
	Solyc02g072250.1.1	Leucine-rich repeat receptor-like protein kinase family	not assigned.no ontology	413	436	2.5	CDS
	Solyc01g087030.3.1	Zinc finger transcription factor 10	protein.degradation.ubiquitin.E3.RING	1713	1736	1	3' UTR
	Solyc00g013130.3.1	NADH dehydrogenase subunit 2	mitochondrial electron transport / ATP synthesis.NADH-DH.localisation not clear	83	106	3	CDS
solyc-miR058	Solyc04g007880.3.1	Receptor-like kinase	signalling.receptor kinases.DUF 26	1594	1617	3	3' UTR
	Solyc12g044840.2.1	Kinase family protein	signalling.receptor kinases.proline extensin like	1648	1671	2	CDS
	Solyc02g065530.3.1	Hexosyltransferase	cell wall.hemicellulose synthesis.glucuronoxylan;misc.UDP glucosyl and glucoronyl transferases	796	819	3	5' UTR
	Solyc03g096435.1.1	Myb/SANT-like DNA-binding domain protein	not assigned.unknown	286	309	3	CDS
	Solyc10g017753.1.1	Myb/SANT-like DNA-binding domain protein	not assigned.unknown	286	309	3	CDS
	Solyc08g082210.3.1	AP2/EREBP transcription factor	RNA.regulation of transcription.AP2/EREBP, APETALA2/Ethylene-responsive element binding protein family	361	384	2.5	CDS
	Solyc02g061870.1.1	LOW QUALITY:NAC domain-containing protein, putative	not assigned.unknown	438	461	3	CDS
	Solyc07g065700.3.1	Sec14p-like phosphatidylinositol transfer family protein	protein.targeting.secretory pathway.unspecified	942	965	2.5	5' UTR
	Solyc10g017760.2.1	Myb/SANT-like DNA-binding domain protein	not assigned.unknown	1986	2009	3	CDS
solyc-miR059	Solyc12g094420.2.1	Mechanosensitive ion channel family protein	signalling.unspecified	2941	2963	3	3' UTR
	Solyc01g081080.2.1	Replication factor C subunit, putative	not assigned.unknown	1412	1435	3	CDS
	Solyc07g043610.3.1	Auxin response factor_SGN-U230670	RNA.regulation of transcription.ARF, Auxin Response Factor family	118	141	3	CDS
	Solyc01g102300.3.1	bHLH transcription factor 006	signalling.light	727	750	1.5	CDS
	Solyc12g087940.2.1	Eukaryotic aspartyl protease family protein	RNA.regulation of transcription.unclassified	1082	1105	3	CDS
solyc-miR060	Solyc10g005520.3.1	RNA helicase DEAD30	protein.synthesis.ribosome biogenesis.Pre-rRNA processing and modifications.DExD-box helicases	27	50	2.5	5' UTR
	Solyc09g042270.1.1	PIF1-like helicase	DNA.unspecified	430	453	3	CDS
	Solyc09g008310.3.1	Phosphoadenosine phosphosulfate reductase family protein	not assigned.no ontology	391	417	3	CDS
	Solyc04g076153.1.1	AT hook motif-containing protein, putative, expressed	not assigned.unknown	1165	1188	3	CDS
	Solyc02g089100.3.1	TSA: Wollemia nobilis Ref_Wollemi_Transcript_16418_819 transcribed RNA sequence	not assigned.unknown	1838	1861	3	3' UTR
	Solyc12g019080.2.1	Type I inositol polyphosphate 5-phosphatase 12	minor CHO metabolism.myo-inositol.inositol phosphatase;DNA.synthesis/chromatin structure	5932	5955	2.5	3' UTR
	Solyc04g005830.3.1	P-loop containing nucleoside triphosphate hydrolases superfamily protein	not assigned.no ontology	268	291	2.5	5' UTR
	Solyc09g065560.3.1	Sulfate transporter	transport.sulphate	9718	9741	2.5	3' UTR
	Solyc04g076160.2.1	AT hook motif-containing protein, putative, expressed	not assigned.unknown	1468	1491	3	CDS
	Solyc09g098230.3.1	ATP-dependent DNA helicase 2 subunit Ku70-like protein	DNA.repair	2309	2332	3	3' UTR
	Solyc08g042140.3.1	translation initiation factor 3 subunit I	not assigned.unknown	1397	1420	0.5	3' UTR
	Solyc09g075040.3.1	E3 ubiquitin-protein ligase	protein.degradation.ubiquitin.E3.RING	146	169	3	5' UTR
	Solyc02g055535.1.1	AT hook motif-containing protein, putative	not assigned.unknown	1348	1371	3	CDS
	Solyc01g073670.3.1	Major facilitator superfamily protein	not assigned.no ontology	2403	2426	3	3' UTR
	Solyc07g056630.3.1	RING-type E3 ubiquitin ligase	not assigned.unknown	5139	5162	3	3' UTR
	Solyc08g061000.3.1	Dead box ATP-dependent RNA helicase, putative	DNA.synthesis/chromatin structure	3183	3206	3	3' UTR
	Solyc12g013820.2.1	Ubiquitin conjugating enzyme, putative	protein.degradation.ubiquitin.E2	4097	4120	0.5	3' UTR
	Solyc09g012070.2.1	LOW QUALITY:Glycosyl hydrolase superfamily protein	not assigned.unknown	163	186	2.5	CDS
	Solyc09g097870.3.1	bHLH transcription factor 062	RNA.regulation of transcription.bHLH,Basic Helix-Loop-Helix family	1176	1199	1.5	CDS
	Solyc08g075230.1.1	LOW QUALITY:Late embryogenesis abundant (LEA)hydroxyproline-rich glycoprotein family	not assigned.unknown	834	857	2.5	3' UTR
	Solyc03g046515.1.1	Cytochrome P450	secondary metabolism.flavonoids.dihydroflavonols.flavonoid 3-monooxygenase;misc.cytochrome P450	358	381	3	CDS
	Solyc06g062350.3.1	RuvB-like helicase	development.unspecified	2574	2597	3	3' UTR
	Solyc10g047890.1.1	LOW QUALITY:Ribonuclease H-like superfamily protein	not assigned.unknown	83	106	2.5	CDS
	Solyc02g055530.3.1	Pleiotropic drug resistance ABC transporter	transport.ABC transporters and multidrug resistance systems	4070	4093	3	3' UTR
	Solyc11g073255.1.1	ARM repeat superfamily protein	not assigned.unknown	854	877	3	3' UTR
solyc-miR061	Solyc01g087950.3.1	Carboxypeptidase	protein.degradation.serine protease	1803	1826	2.5	3' UTR
	Solyc08g005540.2.1	Amino acid permease family protein	transport.amino acids	3282	3305	1.5	3' UTR
solyc-miR062	Solyc09g075665.1.1	alpha/beta-Hydrolases superfamily protein	Biodegradation of Xenobiotics	377	400	2	3' UTR
	Solyc04g074880.2.1	Purine permease-like protein	transport.nucleotides	723	746	3	CDS
	Solyc10g074467.1.1	low-molecular-weight cysteine-rich 21	not assigned.unknown	207	230	3	5' UTR
	Solyc04g074870.3.1	Purine permease-like protein	transport.nucleotides	750	773	2	CDS
	Solyc09g008450.3.1	Ankyrin repeat family protein	cell.organisation	3066	3089	3	3' UTR
	Solyc11g006200.2.1	Homeodomain-like transcriptional regulator	RNA.regulation of transcription.putative transcription regulator	1090	1113	2.5	CDS
	Solyc00g048515.1.1	TBP-ASSOCIATED FACTOR 6B	not assigned.unknown	358	381	2	3' UTR
	Solyc06g017970.3.1	Ubiquitin carboxyl-terminal hydrolase 13	not assigned.no ontology	3005	3028	3	5' UTR
	Solyc04g077260.3.1	blind-like3	RNA.regulation of transcription.MYB domain transcription factor family	1412	1435	3	CDS
	Solyc10g078510.2.1	Glucan endo-1,3-beta-glucosidase, putative	misc.beta 1,3 glucan hydrolases.glucan endo-1,3-beta-glucosidase	1620	1643	2.5	CDS
	Solyc04g016160.3.1	Glycosyltransferase, putative	not assigned.unknown	2338	2361	2.5	CDS
	Solyc01g056430.1.1	Nodulin / glutamate-ammonia ligase-like protein	N-metabolism.ammonia metabolism.glutamine synthetase	540	563	2	CDS
	Solyc01g073890.3.1	Cysteine/Histidine-rich C1 domain family protein	not assigned.no ontology.DC1 domain containing protein	252	275	3	5' UTR
	Solyc06g030620.2.1	EIN3-binding F-box-like protein	protein.degradation.ubiquitin.E3.SCF.FBOX	405	428	3	CDS
	Solyc06g066650.3.1	rop guanine nucleotide exchange factor-like protein	signalling.G-proteins	1248	1271	2.5	CDS
	Solyc12g018990.2.1	Inosine-uridine preferring nucleoside hydrolase family protein	nucleotide metabolism.degradation.pyrimidine.uridine nucleosidase	1250	1273	3	3' UTR
	Solyc02g062430.3.1	D-2-hydroxyglutarate dehydrogenase	not assigned.no ontology	403	426	1	CDS
solyc-miR063	Solyc03g025760.3.1	Protein O-glucosyltransferase 1	not assigned.unknown	4	27	3	CDS
				70	93	3	CDS
	Solyc02g022920.1.1	ethylene-responsive nuclear protein	not assigned.unknown	1703	1726	3	3' UTR
	Solyc05g054550.3.1	ubiquitin-conjugating enzyme E2	protein.degradation.ubiquitin.E2	2691	2714	3	3' UTR
	Solyc08g078450.3.1	Exostosin family protein	misc.UDP glucosyl and glucoronyl transferases	13	36	3	5' UTR
	Solyc02g068710.3.1	Sulfiredoxin	redox.misc	4581	4604	3	3' UTR
	Solyc03g005420.2.1	SPFH/Band 7/PHB domain-containing membrane-associated protein family	not assigned.unknown	2476	2499	2.5	3' UTR
	Solyc03g033560.3.1	Zinc finger family protein	RNA.RNA binding	1666	1689	2.5	3' UTR
	Solyc01g044480.3.1	Elongation factor P	protein.synthesis.elongation	9763	9786	2	3' UTR
	Solyc04g054830.3.1	Type I inositol-1,4,5-trisphosphate 5-phosphatase CVP2	DNA.synthesis/chromatin structure	2017	2040	2.5	3' UTR
	Solyc05g053890.2.1	Glycosyltransferase	stress.biotic;misc.UDP glucosyl and glucoronyl transferases	1785	1808	3	3' UTR
	Solyc07g015870.3.1	Pectin lyase-like superfamily protein	cell wall.degradation.pectate lyases and polygalacturonases	1846	1869	1.5	3' UTR
	Solyc05g056400.3.1	Protein disulfide-isomerase	redox.thioredoxin.PDIL	5823	5846	2	3' UTR
	Solyc01g096960.3.1	Heat shock family protein	not assigned.unknown	4093	4116	2.5	3' UTR
				4507	4530	3	3' UTR
	Solyc03g098250.3.1	DNA polymerase epsilon subunit	DNA.synthesis/chromatin structure	2219	2242	3	3' UTR
	Solyc07g053980.3.1	Callose synthase-like protein	minor CHO metabolism.callose	3149	3172	1.5	CDS
	Solyc11g070080.1.1	LOW QUALITY:carboxyl-terminal peptidase (DUF239)	protein.degradation	1410	1433	2	3' UTR
	Solyc02g038740.3.1	3-hydroxy-3-methylglutaryl coenzyme A reductase	secondary metabolism.isoprenoids.mevalonate pathway.HMG-CoA reductase	2342	2365	3	3' UTR
	Solyc09g008820.3.1	F-box protein PP2-A13	cell.organisation	1153	1176	2	3' UTR
	Solyc07g005380.3.1	Pathogenesis-related (PR)-10-related norcoclaurine synthase-like protein	not assigned.unknown	736	759	3	3' UTR
	Solyc11g012830.2.1	F-box family protein	protein.degradation.ubiquitin.E3.SCF.FBOX	1954	1977	2	3' UTR
	Solyc03g118480.3.1	Zinc-finger domain of monoamine-oxidase A repressor R1	not assigned.unknown	1193	1216	2.5	3' UTR
	Solyc04g008050.3.1	Two-component response regulator	RNA.regulation of transcription.ARR	2393	2416	3	3' UTR
	Solyc10g084220.2.1	FAR1-related sequence 7	signalling.light	3435	3458	2.5	3' UTR
	Solyc10g007730.3.1	Type II inositol 3,4-bisphosphate 4-phosphatase	not assigned.unknown	1766	1789	2.5	3' UTR
	Solyc09g082370.3.1	Type I inositol-1,4,5-trisphosphate 5-phosphatase CVP2	DNA.synthesis/chromatin structure	1588	1611	1.5	CDS
	Solyc09g007410.3.1	SUN-like protein 25	signalling.calcium	1899	1922	1.5	3' UTR
	Solyc07g007500.3.1	Protein TIC 214	not assigned.unknown	1090	1113	2.5	3' UTR
solyc-miR064	Solyc07g005650.3.1	WRKY transcription factor 32	RNA.regulation of transcription.WRKY domain transcription factor family	662	682	2.5	CDS
	Solyc02g086463.1.1	ARM repeat superfamily protein	not assigned.unknown	1930	1950	2.5	CDS
	Solyc12g088480.2.1	Zinc-finger domain of monoamine-oxidase A repressor R1	not assigned.unknown	1994	2014	3	3' UTR
	Solyc07g040950.3.1	Lactoylglutathione lyase / glyoxalase I family protein	Biodegradation of Xenobiotics.lactoylglutathione lyase	854	874	3	3' UTR
	Solyc06g005990.3.1	Helicase, putative	DNA.unspecified	5316	5336	2.5	3' UTR
	Solyc12g036530.1.1	LOW QUALITY:Pentatricopeptide repeat-containing protein	not assigned.unknown	380	400	3	3' UTR
	Solyc09g083310.2.1	E3 ubiquitin ligase DRIP2-like protein	RNA.regulation of transcription.unclassified;protein.degradation.ubiquitin.E3.RING	1814	1834	2.5	3' UTR
	Solyc06g068560.3.1	Major facilitator superfamily protein	transport.misc	3892	3913	3	3' UTR
	Solyc12g019940.1.1	LOW QUALITY:Polyprotein	not assigned.unknown	114	134	3	CDS
	Solyc01g008910.2.1	Scarecrow-like transcription factor 3 family protein	development.unspecified	1944	1964	3	3' UTR
	Solyc05g024190.3.1	Chlorophyll synthase	not assigned.unknown	347	367	2.5	5' UTR
solyc-miR065	Solyc01g007920.2.1	Isochorismatase hydrolase family protein	secondary metabolism.phenylpropanoids	943	966	3	3' UTR
	Solyc07g061920.3.1	glucan synthase-like 4	minor CHO metabolism.callose	4353	4376	3	CDS
	Solyc02g090450.3.1	Sl Peroxidase	misc.peroxidases	926	949	3	5' UTR
	Solyc06g054650.3.1	uncharacterized protein	not assigned.unknown	1225	1248	3	CDS
	Solyc01g100040.3.1	Protein phosphatase 2C family protein	protein.postranslational modification	863	886	3	CDS
	Solyc02g082820.3.1	cyclin B2	cell.cycle	563	586	2.5	5' UTR
	Solyc10g005370.3.1	Pyruvate, phosphate dikinase regulatory protein, putative	not assigned.unknown	1343	1366	3	3' UTR
	Solyc11g007230.1.1	LOW QUALITY:Pentatricopeptide repeat-containing protein	not assigned.no ontology.pentatricopeptide (PPR) repeat-containing protein	2001	2024	3	CDS
	Solyc02g069080.3.1	Exocyst complex component 8	not assigned.unknown	2092	2115	3	CDS
	Solyc11g072980.1.1	3-ketoacyl-CoA synthase	lipid metabolism.FA synthesis and FA elongation.beta ketoacyl CoA synthase	1218	1241	3	CDS
solyc-miR066	Solyc06g064900.3.1	Aldehyde dehydrogenase	not assigned.unknown	170	193	3	5' UTR
	Solyc06g059900.3.1	LOW QUALITY:NAD(P)H-quinone oxidoreductase subunit 1, chloroplastic	not assigned.unknown	381	404	2.5	CDS
	Solyc06g064895.1.1	Aldehyde dehydrogenase, putative	not assigned.unknown	323	346	3	CDS
	Solyc01g087210.3.1	Cellulose synthase family protein	cell wall.cellulose synthesis.cellulose synthase	220	243	3	5' UTR
	Solyc01g073890.3.1	Cysteine/Histidine-rich C1 domain family protein	not assigned.no ontology.DC1 domain containing protein	1784	1807	2.5	CDS
solyc-miR067	Solyc06g011590.2.1	Major facilitator superfamily protein	development.unspecified	256	279	3	CDS
	Solyc06g034130.2.1	LOW QUALITY:Late embryogenesis abundant protein-like protein	development.late embryogenesis abundant	152	175	2	CDS
solyc-miR069	Solyc01g007880.3.1	1-phosphatidylinositol-4-phosphate 5-kinase, putative	cell.division.plastid	3714	3737	1	3' UTR
	Solyc02g082570.2.1	Fact complex subunit spt16	not assigned.unknown	1293	1316	3	3' UTR
	Solyc11g065400.2.1	transferring glycosyl group transferase (DUF604)	not assigned.no ontology	1712	1735	2	3' UTR
solyc-miR070	Solyc08g044600.1.1	LOW QUALITY:Histone-lysine N-methyltransferase, H3 lysine-9 specific SUVH6	RNA.regulation of transcription.SET-domain transcriptional regulator family	351	374	3	CDS
	Solyc01g104140.3.1	Phosphatidylinositol-4-phosphate 5-kinase family protein	signalling.phosphinositides.phosphatidylinositol-4-phosphate 5-kinase	2404	2427	2.5	CDS
	Solyc10g086600.2.1	Subtilisin-like protease	protein.degradation.subtilases	1143	1166	3	CDS
	Solyc04g080510.3.1	CBS domain protein	not assigned.no ontology	1228	1251	3	5' UTR
	Solyc02g071560.3.1	Subtilisin-like protease	protein.degradation.subtilases	1098	1121	2	CDS
	Solyc05g014270.3.1	TPX2 (Targeting protein for Xklp2) family protein, putative	not assigned.unknown	469	491	2.5	CDS
solyc-miR071	Solyc04g010200.1.1	ABC transporter G family member	transport.ABC transporters and multidrug resistance systems	1551	1574	3	CDS
	Solyc01g088780.3.1	Rac-like GTP binding protein	signalling.G-proteins	207	230	3	5' UTR
	Solyc02g065660.3.1	WPP domain-interacting tail-anchored 1-like protein	not assigned.unknown	2544	2567	3	3' UTR
	Solyc12g011160.2.1	3-hydroxyisobutyryl-CoA hydrolase-like protein	lipid metabolism.lipid degradation.beta-oxidation.enoyl CoA hydratase;amino acid metabolism.degradation.aromatic aa.tryptophan	1515	1538	3	3' UTR
	Solyc07g043200.2.1	Zinc transporter protein	transport.metal	1781	1804	3	3' UTR
	Solyc01g088800.3.1	RNA binding protein, putative	RNA.RNA binding	207	230	3	5' UTR
	Solyc02g065555.1.1	Calcium uniporter, mitochondrial	not assigned.unknown	45	68	2.5	5' UTR
solyc-miR074	Solyc03g117740.3.1	nuclear protein	not assigned.unknown	346	369	2.5	CDS
	Solyc04g014720.3.1	60S ribosomal protein L6	protein.synthesis.ribosomal protein.eukaryotic.60S subunit.L6	4	27	3	5' UTR
	Solyc12g049210.1.1	LOW QUALITY:DUF3511 domain protein	not assigned.unknown	351	374	2.5	3' UTR
	Solyc01g109130.3.1	Proteasome assembly chaperone 2	not assigned.no ontology	1060	1083	2.5	3' UTR
	Solyc11g072220.2.1	Ulp1 protease family protein, putative	not assigned.unknown	2025	2048	2.5	3' UTR
solyc-miR075	Solyc08g006230.3.1	Transcriptional factor B3 family protein	RNA.regulation of transcription.B3 transcription factor family	1392	1415	3	3' UTR
solyc-miR076	Solyc08g006230.3.1	Transcriptional factor B3 family protein	RNA.regulation of transcription.B3 transcription factor family	1392	1415	3	3' UTR
solyc-miR077	Solyc03g033490.2.1	Pathogenesis-related thaumatin family protein	stress.biotic;signalling.receptor kinases.thaumatin like	873	893	3	CDS
	Solyc05g025660.1.1	LOW QUALITY:Major facilitator superfamily protein	transport.peptides and oligopeptides	171	191	3	CDS
	Solyc05g051280.3.1	Lipase class 3 family protein / putative calmodulin-binding heat-shock protein	signalling.calcium	969	989	3	CDS
	Solyc08g076350.3.1	alpha/beta-Hydrolases superfamily protein	not assigned.unknown	1751	1771	3	3' UTR
solyc-miR078	Solyc09g018460.1.1	LOW QUALITY:GRAS5	development.unspecified	204	224	2.5	CDS
solyc-miR079	Solyc01g007880.3.1	1-phosphatidylinositol-4-phosphate 5-kinase, putative	cell.division.plastid	3714	3737	1.5	3' UTR
	Solyc02g082570.2.1	Fact complex subunit spt16	not assigned.unknown	1293	1316	3	3' UTR
	Solyc11g065400.2.1	transferring glycosyl group transferase (DUF604)	not assigned.no ontology	1712	1735	2.5	3' UTR
solyc-miR080	Solyc11g066280.2.1	Ribosome production factor 1	protein.synthesis.ribosome biogenesis.BRIX	1388	1411	3	3' UTR
	Solyc00g227860.1.1	UDP-glycosyltransferase	secondary metabolism.flavonoids.anthocyanins	1589	1612	3	3' UTR
	Solyc04g082750.3.1	3-beta-hydroxy-delta5-steroid dehydrogenase	lipid metabolism.exotics (steroids, squalene etc).3-beta hydroxysteroid dehydrogenase/isomerase	2529	2552	2	3' UTR
	Solyc06g074020.2.1	LOW QUALITY:ovate family protein12	not assigned.unknown	643	666	2	3' UTR
	Solyc06g053490.3.1	FAM136A-like protein (DUF842)	not assigned.unknown	625	648	2.5	3' UTR
	Solyc12g097000.2.1	TIR-NBS-LRR class disease resistance protein	stress.biotic.receptors;stress.biotic.PR-proteins	1154	1177	2.5	3' UTR
	Solyc11g065110.2.1	Homeobox leucine zipper protein	RNA.regulation of transcription.HB,Homeobox transcription factor family	13	36	3	5' UTR
solyc-miR081	Solyc07g009460.3.1	purple acid phosphatase 28	misc.acid and other phosphatases	1296	1319	3	3' UTR
	Solyc04g055170.3.1	annexin p35	cell.organisation	1220	1243	1.5	3' UTR
	Solyc08g021940.2.1	Calcium-dependent lipid-binding (CaLB domain) family protein	signalling.calcium	899	921	3	CDS
	Solyc07g005580.3.1	1-acyl-sn-glycerol-3-phosphate acyltransferase	development.unspecified	2130	2153	1.5	3' UTR
	Solyc05g012110.3.1	6-phosphogluconolactonase, putative	OPP.oxidative PP.6-phosphogluconolactonase	1466	1489	3	3' UTR
	Solyc10g077090.2.1	50S ribosomal protein 5, chloroplastic	not assigned.unknown	2224	2247	2.5	CDS
	Solyc03g119650.3.1	stomatal cytokinesis defective / SCD1 protein (SCD1)	cell.division	1397	1420	3	CDS
	Solyc12g096020.2.1	Protein phosphatase 2c	hormone metabolism.abscisic acid.signal transduction;protein.postranslational modification	2900	2923	1	3' UTR
	Solyc05g055110.3.1	Nuclear pore complex protein Nup136d	not assigned.unknown	523	547	3	CDS
	Solyc09g055230.3.1	Double Clp-N motif-containing P-loop nucleoside triphosphate hydrolases superfamily protein, putative	stress.abiotic.heat;protein.degradation.serine protease	976	999	3	CDS
	Solyc12g005920.2.1	Fimbrin-like family protein	cell.organisation	2900	2923	3	3' UTR
solyc-miR082	Solyc02g082650.3.1	Mitochondrial transcription termination factor family protein	not assigned.unknown	675	698	3	5' UTR
	Solyc04g081060.3.1	Kinesin-like protein	cell.organisation	1092	1115	3	CDS
	Solyc08g074855.1.1	BZIP transcription factor family protein	not assigned.unknown	1097	1120	1.5	3' UTR
	Solyc03g115340.2.1	Expansin	cell wall.modification	521	544	3	3' UTR
	Solyc07g018360.3.1	Elongation factor Ts	protein.synthesis.elongation	3201	3224	2.5	CDS
	Solyc09g007330.3.1	minichromosome maintenance 8	DNA.synthesis/chromatin structure	4080	4103	3	3' UTR
	Solyc01g107510.3.1	DNA repair protein REV1	DNA.synthesis/chromatin structure	3031	3054	3	CDS
	Solyc10g006590.2.1	transmembrane protein, putative (Protein of unknown function, DUF538)	not assigned.unknown	396	419	2.5	CDS
	Solyc07g053410.3.1	TCP transcription factor 10	RNA.regulation of transcription.TCP transcription factor family;development.unspecified	975	998	3	CDS
	Solyc06g082825.1.1	MLO-like protein	stress.biotic.signalling.MLO-like	766	789	2.5	3' UTR
	Solyc05g047716.1.1	MADS-box transcription factor family protein	not assigned.unknown	189	213	3	CDS
	Solyc08g077250.3.1	Inner nuclear membrane Man1	not assigned.unknown	152	175	3	5' UTR
	Solyc02g088940.3.1	CTP synthase family protein	nucleotide metabolism.synthesis.pyrimidine.CTP synthetase	1059	1082	2	5' UTR
				1203	1226	2	5' UTR
				1346	1369	2	5' UTR
				1489	1512	2.5	5' UTR
				630	653	2.5	5' UTR
				916	939	2.5	5' UTR
solyc-miR083	Solyc02g071050.3.1	Purine permease	transport.nucleotides	1535	1558	3	3' UTR
	Solyc00g010750.2.1	Guanylate-binding family protein	signalling.G-proteins	1392	1415	3	5' UTR
	Solyc08g068700.1.1	Tyramine n-hydroxycinnamoyl transferase	misc.GCN5-related N-acetyltransferase	732	755	3	CDS + 3' UTR
	Solyc08g062250.2.1	Guanylate-binding family protein	signalling.G-proteins	1241	1264	3	5' UTR
	Solyc10g078820.2.1	Phosphatase 2C family protein	protein.postranslational modification	1567	1590	3	5' UTR
	Solyc12g096650.2.1	Vacuolar protein sorting-associated protein 20 homolog 1	RNA.regulation of transcription.SNF7;cell.vesicle transport	254	277	3	5' UTR
	Solyc03g115690.1.1	LOW QUALITY:Transmembrane protein, putative	not assigned.unknown	990	1013	3	CDS + 3' UTR
	Solyc06g007980.3.1	UDP-glucose:sterol 3-O-glucosyltransferase	lipid metabolism.exotics (steroids, squalene etc).UDP-glucose:sterol glucosyltransferase	398	421	2.5	5' UTR
	Solyc08g029190.3.1	Octicosapeptide/Phox/Bem1p domain-containing protein / tetratricopeptide repeat-containing protein	RNA.processing	2263	2286	2.5	3' UTR
	Solyc06g054550.3.1	Lipase	lipid metabolism.lipid degradation.lipases	38	61	3	5' UTR
	Solyc05g041770.2.1	Guanylate-binding family protein	signalling.G-proteins	1264	1287	3	5' UTR
	Solyc05g047520.3.1	ATP-dependent RNA helicase DOB1	protein.synthesis.ribosome biogenesis.Pre-rRNA processing and modifications.DExD-box helicases	3347	3370	3	3' UTR
	Solyc04g072320.2.1	RNA polymerase I subunit 43	not assigned.unknown	1335	1357	2.5	5' UTR
	Solyc04g081955.1.1	Pentatricopeptide repeat (PPR) superfamily protein	not assigned.no ontology.pentatricopeptide (PPR) repeat-containing protein	1705	1728	3	3' UTR
	Solyc11g012420.2.1	Auxin induced-like protein	hormone metabolism.auxin.induced-regulated-responsive-activated	1332	1355	1.5	CDS + 3' UTR
	Solyc09g037137.1.1	BED zinc finger,hAT family dimerization domain, putative	DNA.unspecified	716	739	2.5	CDS
	Solyc01g079880.3.1	Stem-specific TSJT1	metal handling	61	84	2.5	5' UTR
	Solyc03g080140.3.1	Hexokinase type 1	not assigned.unknown	4517	4540	3	3' UTR
	Solyc02g086840.3.1	Protein KINESIN LIGHT CHAIN-RELATED 3	cell.organisation	3439	3462	3	3' UTR
	Solyc09g090560.1.1	Transmembrane protein, putative	not assigned.unknown	503	526	3	CDS
	Solyc01g058210.2.1	HCO3- transporter family	not assigned.unknown	1954	1977	3	3' UTR
	Solyc04g072640.3.1	Membrane-anchored ubiquitin-fold protein	protein.degradation.ubiquitin	438	461	2.5	5' UTR
	Solyc12g007070.2.1	SolycHsfC1	RNA.regulation of transcription.HSF,Heat-shock transcription factor family	1842	1865	2.5	3' UTR
	Solyc12g056190.2.1	Nuclear transport factor 2 (NTF2) family protein	not assigned.unknown	1187	1210	3	3' UTR
	Solyc04g056330.1.1	AIG2-like (Avirulence induced protein) family protein	not assigned.unknown	508	531	3	CDS + 3' UTR
	Solyc05g046085.1.1	pentatricopeptide (PPR) repeat-containing protein	not assigned.unknown	727	750	3	CDS + 3' UTR
solyc-miR084	Solyc03g044880.3.1	Exostosin family protein	misc.UDP glucosyl and glucoronyl transferases	3987	4010	3	3' UTR
	Solyc05g009850.3.1	GC-rich sequence DNA-binding factor-like protein	not assigned.unknown	3034	3057	2.5	3' UTR
	Solyc01g090470.3.1	Protein AATF	not assigned.no ontology	1630	1653	2.5	3' UTR
	Solyc12g095860.2.1	LEY17226 cyclin-dependent protein kinase 2A-2	cell.cycle	2862	2885	2.5	3' UTR
	Solyc10g080890.2.1	NAD(P)-binding Rossmann-fold superfamily protein	misc.short chain dehydrogenase/reductase (SDR)	337	360	2.5	5' UTR
	Solyc04g071260.3.1	Actin	cell.organisation.cytoskeleton.actin.Actin	3407	3430	2.5	3' UTR
	Solyc01g099280.3.1	Sucrose nonfermenting 4	protein.postranslational modification	3567	3590	2.5	3' UTR
	Solyc03g112040.1.1	Cytochrome P450	misc.cytochrome P450	31	54	3	CDS
	Solyc09g031880.2.1	galacturonic acid kinase	cell wall.precursor synthesis.sugar kinases.galacturonic acid kinase	1329	1352	2	3' UTR
	Solyc12g019550.2.1	Lipase maturation factor 2	not assigned.unknown	609	632	2	3' UTR
	Solyc11g013845.1.1	Exostosin family protein	misc.UDP glucosyl and glucoronyl transferases	664	687	3	3' UTR
	Solyc11g006000.2.1	MAP kinase kinase kinase 80	signalling.MAP kinases	337	360	3	5' UTR
	Solyc07g009220.2.1	Pentatricopeptide repeat-containing family protein	not assigned.no ontology.pentatricopeptide (PPR) repeat-containing protein	640	663	2.5	CDS
solyc-miR086	Solyc01g044480.3.1	Elongation factor P	protein.synthesis.elongation	9808	9831	3	3' UTR
	Solyc01g079940.3.1	Eukaryotic aspartyl protease family protein	protein.degradation.aspartate protease	1795	1818	3	3' UTR
	Solyc06g005070.2.1	Major facilitator superfamily protein	transport.peptides and oligopeptides	1595	1618	3	CDS
	Solyc03g062900.3.1	Elongation factor 4	not assigned.unknown	2105	2128	2.5	3' UTR
	Solyc01g105360.3.1	Glycosyltransferase	hormone metabolism.cytokinin.synthesis-degradation;misc.UDP glucosyl and glucoronyl transferases	1682	1705	2.5	3' UTR
	Solyc11g005010.2.1	Ypt/Rab-GAP domain of gyp1p superfamily protein	signalling.G-proteins	532	555	3	CDS
	Solyc06g008120.1.1	Mitochondrial import receptor subunit TOM22	protein.targeting.mitochondria	1125	1148	2.5	3' UTR
	Solyc04g055120.3.1	peroxisomal ABC transporter 1	transport.ABC transporters and multidrug resistance systems	3779	3802	2.5	CDS
	Solyc06g065720.1.1	DOMON domain-containing protein / dopamine beta-monooxygenase N-terminal domain-containing protein	misc.oxidases - copper, flavone etc	2493	2516	2.5	CDS
	Solyc05g054540.3.1	ubiquitin-conjugating enzyme E2	protein.degradation.ubiquitin.E2	1307	1330	2.5	5' UTR
	Solyc06g083425.1.1	JmjC domain protein JMJ24	not assigned.unknown	162	185	2	CDS
	Solyc12g044180.2.1	CC-NBS-LRR disease resistance protein	stress.biotic.PR-proteins	3634	3657	3	3' UTR
solyc-miR087	Solyc11g012250.1.1	MBOAT (Membrane bound O-acyl transferase) family protein, putative	secondary metabolism.wax	701	722	3	CDS
	Solyc11g012240.1.1	MBOAT (membrane bound O-acyl transferase) family protein	secondary metabolism.wax	713	734	3	CDS
	Solyc11g012210.1.1	MBOAT (membrane bound O-acyl transferase) family protein	secondary metabolism.wax	713	734	3	CDS
solyc-miR089	Solyc04g081040.1.1	LOW QUALITY:RNAse THREE-like protein 3	not assigned.unknown	684	707	2.5	3' UTR
	Solyc07g053730.3.1	Nucleolar GTP-binding protein 1	protein.synthesis.ribosome biogenesis.export from nucleus;signalling.G-proteins	535	558	3	CDS
	Solyc06g035943.1.1	Cytochrome P450	misc.cytochrome P450	771	794	3	CDS + 3' UTR
	Solyc08g078290.1.1	LOW QUALITY:Hydroxyproline-rich glycoprotein family protein, putative	cell wall.cell wall proteins.HRGP	1160	1183	2.5	CDS
	Solyc08g079030.3.1	Low-density lipoprotein receptor-related 11	not assigned.unknown	2377	2400	3	3' UTR
	Solyc12g099440.2.1	Fatty acid beta-oxidation multifunctional protein	lipid metabolism.lipid degradation.beta-oxidation.multifunctional	1107	1130	3	CDS
solyc-miR090	Solyc04g081040.1.1	LOW QUALITY:RNAse THREE-like protein 3	not assigned.unknown	684	707	3	3' UTR
	Solyc07g017437.1.1	3-oxo-5-alpha-steroid 4-dehydrogenase family protein	not assigned.unknown	118	141	3	5' UTR
	Solyc12g087990.2.1	Hydroxyproline-rich glycoprotein family protein, putative	not assigned.unknown	1011	1034	2.5	5' UTR
	Solyc03g112300.3.1	Octicosapeptide/Phox/Bem1p domain-containing protein kinase	not assigned.no ontology	1845	1868	2.5	3' UTR
	Solyc10g012030.3.1	Chorismate synthase	not assigned.unknown	825	848	3	5' UTR
	Solyc05g006490.3.1	TPX2 (Targeting protein for Xklp2) family protein, putative	not assigned.unknown	438	461	3	5' UTR
	Solyc02g068690.3.1	Exostosin-like protein	misc.UDP glucosyl and glucoronyl transferases	1159	1182	2.5	CDS
	Solyc10g084340.2.1	AP2-like ethylene-responsive transcription factor	RNA.regulation of transcription.AP2/EREBP, APETALA2/Ethylene-responsive element binding protein family;development.unspecified	804	827	3	5' UTR
	Solyc10g079180.2.1	Protein phosphatase 2C family protein	misc.acid and other phosphatases	1097	1120	2.5	3' UTR
	Solyc01g008800.2.1	disease resistance protein (TIR-NBS-LRR class)	stress.biotic.PR-proteins	4840	4863	3	CDS
solyc-miR091	Solyc04g045590.3.1	Alpha-ketoglutarate-dependent dioxygenase alkB	DNA.unspecified	2384	2407	2.5	3' UTR
	Solyc04g072360.2.1	F-box/RNI-like superfamily protein	protein.degradation.ubiquitin.E3.SCF.FBOX	510	533	3	CDS
	Solyc11g068765.1.1	Gb:AAF02129.1, putative	not assigned.unknown	1622	1645	2	3' UTR
	Solyc12g096550.2.1	Pheophorbide a oxygenase	protein.targeting.chloroplast	1897	1920	3	3' UTR
	Solyc07g005780.2.1	Eukaryotic translation initiation factor 4G	protein.synthesis.initiation	1967	1990	3	3' UTR
	Solyc11g072800.2.1	Respiratory burst oxidase-like protein	stress.biotic.respiratory burst	1338	1361	3	CDS
	Solyc04g072320.2.1	RNA polymerase I subunit 43	not assigned.unknown	774	797	3	5' UTR
	Solyc08g014490.1.1	LOW QUALITY:HXXXD-type acyl-transferase family protein	not assigned.no ontology	573	596	3	CDS
	Solyc06g009550.3.1	Kinase family protein	signalling.receptor kinases.Catharanthus roseus-like RLK1	2406	2429	3	3' UTR
	Solyc11g065400.2.1	transferring glycosyl group transferase (DUF604)	not assigned.no ontology	1662	1685	2.5	3' UTR
	Solyc03g116170.3.1	Nucleosome assembly protein family	DNA.synthesis/chromatin structure	1246	1269	3	3' UTR
	Solyc11g073070.1.1	LOW QUALITY:respiratory burst oxidase-like protein	not assigned.unknown	189	212	2.5	CDS
	Solyc08g068400.3.1	alpha/beta-Hydrolases superfamily protein	not assigned.unknown	2013	2036	2.5	3' UTR
	Solyc01g010080.3.1	Potassium channel	transport.potassium	775	798	3	CDS
	Solyc06g071480.3.1	Dof zinc finger protein	RNA.regulation of transcription.C2C2(Zn) DOF zinc finger family	1528	1551	3	3' UTR
	Solyc10g055680.1.1	Methyltransferase	hormone metabolism.brassinosteroid.synthesis-degradation.sterols.SMT2	1295	1318	3	3' UTR
	Solyc10g049720.2.1	bHLH transcription factor 156	RNA.regulation of transcription.bHLH,Basic Helix-Loop-Helix family	1461	1484	2	3' UTR
solyc-miR092	Solyc04g045590.3.1	Alpha-ketoglutarate-dependent dioxygenase alkB	DNA.unspecified	2384	2407	2.5	3' UTR
	Solyc07g005780.2.1	Eukaryotic translation initiation factor 4G	protein.synthesis.initiation	1967	1990	3	3' UTR
	Solyc11g068765.1.1	Gb:AAF02129.1, putative	not assigned.unknown	1622	1645	3	3' UTR
	Solyc09g091430.3.1	Pectate lyase	cell wall.degradation.pectate lyases and polygalacturonases	1786	1809	3	3' UTR
	Solyc11g072800.2.1	Respiratory burst oxidase-like protein	stress.biotic.respiratory burst	1338	1361	3	CDS
	Solyc01g103080.3.1	ATP-dependent RNA helicase family protein	RNA.processing	1975	1998	3	CDS
	Solyc08g014490.1.1	LOW QUALITY:HXXXD-type acyl-transferase family protein	not assigned.no ontology	573	596	2.5	CDS
	Solyc10g047300.2.1	Translocon at the outer membrane of chloroplasts 64-V isoform 1	protein.targeting.chloroplast	1561	1584	3	CDS
	Solyc06g009550.3.1	Kinase family protein	signalling.receptor kinases.Catharanthus roseus-like RLK1	2406	2429	3	3' UTR
	Solyc11g065400.2.1	transferring glycosyl group transferase (DUF604)	not assigned.no ontology	1662	1685	1	3' UTR
	Solyc11g073070.1.1	LOW QUALITY:respiratory burst oxidase-like protein	not assigned.unknown	189	212	2.5	CDS
	Solyc08g068400.3.1	alpha/beta-Hydrolases superfamily protein	not assigned.unknown	2013	2036	2.5	3' UTR
	Solyc01g010080.3.1	Potassium channel	transport.potassium	775	798	3	CDS
	Solyc12g096550.2.1	Pheophorbide a oxygenase	protein.targeting.chloroplast	1897	1920	3	3' UTR
	Solyc06g071480.3.1	Dof zinc finger protein	RNA.regulation of transcription.C2C2(Zn) DOF zinc finger family	1528	1551	3	3' UTR
	Solyc10g049720.2.1	bHLH transcription factor 156	RNA.regulation of transcription.bHLH,Basic Helix-Loop-Helix family	1461	1484	2	3' UTR
solyc-miR093	Solyc02g027080.2.1	Disease resistance protein BS2	stress.biotic.PR-proteins	3110	3133	2	3' UTR
	Solyc11g068765.1.1	Gb:AAF02129.1, putative	not assigned.unknown	1622	1645	1.5	3' UTR
	Solyc07g017737.1.1	Adagio protein 1	protein.degradation.ubiquitin.E3.SCF.FBOX	766	789	3	3' UTR
	Solyc02g090240.3.1	Pentatricopeptide repeat-containing protein, putative	not assigned.no ontology.pentatricopeptide (PPR) repeat-containing protein	2602	2625	3	3' UTR
	Solyc11g065400.2.1	transferring glycosyl group transferase (DUF604)	not assigned.no ontology	1662	1685	1.5	3' UTR
	Solyc10g055680.1.1	Methyltransferase	hormone metabolism.brassinosteroid.synthesis-degradation.sterols.SMT2	1295	1318	3	3' UTR
	Solyc10g083970.1.1	S-adenosylmethionine synthase	amino acid metabolism.synthesis.aspartate family.methionine.S-adenosylmethionine synthetase;metal handling.binding, chelation and storage	1605	1628	3	3' UTR
solyc-miR094	Solyc02g027080.2.1	Disease resistance protein BS2	stress.biotic.PR-proteins	3110	3133	2	3' UTR
	Solyc11g068765.1.1	Gb:AAF02129.1, putative	not assigned.unknown	1622	1645	1.5	3' UTR
	Solyc07g017737.1.1	Adagio protein 1	protein.degradation.ubiquitin.E3.SCF.FBOX	766	789	3	3' UTR
	Solyc02g077280.3.1	GTP-binding protein Era-like protein	not assigned.unknown	2457	2480	2.5	3' UTR
	Solyc02g090240.3.1	Pentatricopeptide repeat-containing protein, putative	not assigned.no ontology.pentatricopeptide (PPR) repeat-containing protein	2602	2625	3	3' UTR
	Solyc11g065400.2.1	transferring glycosyl group transferase (DUF604)	not assigned.no ontology	1662	1685	1.5	3' UTR
	Solyc10g055680.1.1	Methyltransferase	hormone metabolism.brassinosteroid.synthesis-degradation.sterols.SMT2	1295	1318	3	3' UTR
solyc-miR095	Solyc04g011680.2.1	Cytochrome P450	secondary metabolism.phenylpropanoids.lignin biosynthesis.F5H;secondary metabolism.flavonoids.dihydroflavonols.flavonoid 3-monooxygenase;misc.cytochrome P450	116	139	3	5' UTR
	Solyc01g010920.2.1	O-fucosyltransferase family protein	hormone metabolism.auxin.induced-regulated-responsive-activated	990	1013	2.5	3' UTR
	Solyc03g115630.3.1	Carbamoyl-phosphate synthase small chain	nucleotide metabolism.synthesis.pyrimidine.carbamoyl phosphate synthetase	1909	1932	3	3' UTR
	Solyc05g005300.2.1	LOW QUALITY:bHLH transcription factor 084	RNA.regulation of transcription.bHLH,Basic Helix-Loop-Helix family	1502	1525	3	CDS + 3' UTR
	Solyc01g105190.3.1	Pentatricopeptide repeat (PPR) superfamily protein	not assigned.unknown	1291	1314	3	3' UTR
	Solyc02g069830.3.1	Homeobox leucine-zipper protein	RNA.regulation of transcription.HB,Homeobox transcription factor family	6	29	2	5' UTR
	Solyc02g092050.3.1	AP2-like ethylene-responsive transcription factor	development.unspecified	611	634	3	5' UTR
	Solyc02g088900.3.1	Nucleotide-sugar transporter family protein	transport.metabolite transporters at the envelope membrane	687	710	3	CDS
	Solyc01g028900.3.1	Pyruvate dehydrogenase E1 component subunit beta	amino acid metabolism.degradation.branched chain group.shared	1344	1367	3	3' UTR
	Solyc03g051970.3.1	Dihydrosphingosine 1-phosphate phosphatase	lipid metabolism.exotics (steroids, squalene etc).sphingolipids	3121	3144	3	3' UTR
	Solyc02g087730.3.1	F-box family protein	not assigned.unknown	81	104	2.5	5' UTR
	Solyc03g123840.3.1	RNA-binding family protein	RNA.RNA binding	2274	2296	3	3' UTR
	Solyc07g066230.3.1	Receptor kinase	hormone metabolism.brassinosteroid.signal transduction.BRI;signalling.receptor kinases.leucine rich repeat X;signalling.receptor kinases.leucine rich repeat XI	1650	1673	2	5' UTR
solyc-miR096	Solyc01g010150.3.1	ACT domain-containing protein	amino acid metabolism.misc	2242	2265	3	3' UTR
	Solyc01g058320.3.1	transmembrane protein	not assigned.unknown	4189	4212	0.5	3' UTR
	Solyc10g074990.2.1	Polynucleotidyl transferase isoform 1	DNA.unspecified	1881	1904	2	3' UTR
	Solyc09g008520.3.1	RING/FYVE/PHD zinc finger protein	RNA.regulation of transcription.PHD finger transcription factor	646	669	3	CDS
	Solyc06g072660.3.1	Protein DEK	not assigned.unknown	2011	2034	3	3' UTR
	Solyc06g082650.3.1	60S ribosomal protein L10	protein.synthesis.ribosomal protein.eukaryotic.60S subunit.L10	749	772	3	CDS + 3' UTR
	Solyc03g005830.3.1	O-acetyltransferase family protein	misc.acyl transferases;misc.O-methyl transferases	2480	2503	2	3' UTR
	Solyc10g083790.2.1	CYP97C11	not assigned.unknown	1297	1320	2.5	3' UTR
	Solyc04g082860.2.1	Glycosyltransferase	secondary metabolism.sulfur-containing.glucosinolates.synthesis.aliphatic.UDP-glycosyltransferase;hormone metabolism.salicylic acid.synthesis-degradation.synthesis.SA glucosyltransferase ester and ether bond making SGE, SAG;misc.UDP glucosyl and glucoronyl transferases	94	117	3	CDS
	Solyc08g006850.3.1	Patatin	development.storage proteins	28	51	3	5' UTR
	Solyc07g045315.1.1	Ribulose-1,5 bisphosphate carboxylase/oxygenase large subunit N-methyltransferase	RNA.regulation of transcription.SET-domain transcriptional regulator family	697	720	3	3' UTR
	Solyc02g079190.3.1	TRANSPORT INHIBITOR RESPONSE 1 protein, putative	hormone metabolism.auxin.signal transduction;protein.degradation.ubiquitin.E3.SCF.FBOX	77	100	2.5	5' UTR
solyc-miR097	Solyc01g010150.3.1	ACT domain-containing protein	amino acid metabolism.misc	2242	2265	3	3' UTR
	Solyc01g058320.3.1	transmembrane protein	not assigned.unknown	4189	4212	0.5	3' UTR
	Solyc10g074990.2.1	Polynucleotidyl transferase isoform 1	DNA.unspecified	1881	1904	2	3' UTR
	Solyc09g008520.3.1	RING/FYVE/PHD zinc finger protein	RNA.regulation of transcription.PHD finger transcription factor	646	669	3	CDS
	Solyc06g072660.3.1	Protein DEK	not assigned.unknown	2011	2034	3	3' UTR
	Solyc06g082650.3.1	60S ribosomal protein L10	protein.synthesis.ribosomal protein.eukaryotic.60S subunit.L10	749	772	3	CDS + 3' UTR
	Solyc03g005830.3.1	O-acetyltransferase family protein	misc.acyl transferases;misc.O-methyl transferases	2480	2503	2	3' UTR
	Solyc10g083790.2.1	CYP97C11	not assigned.unknown	1297	1320	2.5	3' UTR
	Solyc04g082860.2.1	Glycosyltransferase	secondary metabolism.sulfur-containing.glucosinolates.synthesis.aliphatic.UDP-glycosyltransferase;hormone metabolism.salicylic acid.synthesis-degradation.synthesis.SA glucosyltransferase ester and ether bond making SGE, SAG;misc.UDP glucosyl and glucoronyl transferases	94	117	3	CDS
	Solyc08g006850.3.1	Patatin	development.storage proteins	28	51	3	5' UTR
	Solyc07g045315.1.1	Ribulose-1,5 bisphosphate carboxylase/oxygenase large subunit N-methyltransferase	RNA.regulation of transcription.SET-domain transcriptional regulator family	697	720	3	3' UTR
	Solyc02g079190.3.1	TRANSPORT INHIBITOR RESPONSE 1 protein, putative	hormone metabolism.auxin.signal transduction;protein.degradation.ubiquitin.E3.SCF.FBOX	77	100	2.5	5' UTR
solyc-miR098	Solyc05g055170.3.1	Charged multivesicular body protein 5	RNA.regulation of transcription.SNF7	1046	1068	3	3' UTR
	Solyc05g007630.3.1	Late blight resistance protein, putative	stress.biotic.PR-proteins	638	660	3	CDS
	Solyc01g101240.3.1	aspartic protease precursor	protein.degradation.aspartate protease	299	322	3	5' UTR
	Solyc05g018130.3.1	2-oxoglutarate (2OG) and Fe(II)-dependent oxygenase superfamily protein	secondary metabolism.N misc.alkaloid-like	902	925	1	CDS
	Solyc03g118290.3.1	auxin response factor 2A	RNA.regulation of transcription.ARF, Auxin Response Factor family	193	216	3	5' UTR
	Solyc04g076750.2.1	Oligopeptide transporter, putative	transport.peptides and oligopeptides	2530	2553	3	3' UTR
	Solyc07g053330.2.1	Protein trichome birefringence	stress.abiotic.cold	835	860	2.5	5' UTR
	Solyc08g008260.2.1	Myosin heavy chain-related family protein	signalling.light.COP9 signalosome;cell.organisation.cytoskeleton.Myosin;development.unspecified	3341	3364	2.5	3' UTR
	Solyc07g007820.3.1	ENTH/ANTH/VHS superfamily protein	not assigned.no ontology.epsin N-terminal homology (ENTH) domain-containing protein	966	989	2	5' UTR
	Solyc05g018125.1.1	2-oxoglutarate (2OG) and Fe(II)-dependent oxygenase superfamily protein	secondary metabolism.N misc.alkaloid-like	2301	2324	1	CDS
	Solyc11g009000.2.1	alpha/beta-Hydrolases superfamily protein	not assigned.no ontology	471	494	3	CDS
	Solyc09g092050.3.1	Pentatricopeptide repeat-containing family protein	not assigned.no ontology.pentatricopeptide (PPR) repeat-containing protein	68	91	2.5	CDS
	Solyc02g083860.3.1	flavanone 3-dioxygenase	secondary metabolism.flavonoids.dihydroflavonols.flavanone 3-hydroxylase	785	808	3	CDS
	Solyc11g012310.1.1	LOW QUALITY:transmembrane protein	not assigned.unknown	402	425	3	3' UTR
solyc-miR099	Solyc05g056470.1.1	ABC transporter family protein	transport.ABC transporters and multidrug resistance systems	1636	1659	3	CDS
	Solyc02g061850.3.1	Phospholipase D	lipid metabolism.lipid degradation.lysophospholipases.phospholipase D	2427	2450	3	CDS
	Solyc05g051370.3.1	Transcription initiation factor TFIID subunit 8	signalling.light	2848	2871	2.5	3' UTR
	Solyc06g005790.3.1	DNA-directed RNA polymerase II subunit	RNA.transcription	630	653	3	CDS + 3' UTR
	Solyc06g008820.3.1	Na+/H+ antiporter 1	transport.unspecified cations	1338	1361	2.5	CDS
	Solyc01g080190.3.1	Pentatricopeptide repeat-containing protein, putative	not assigned.no ontology.pentatricopeptide (PPR) repeat-containing protein	1235	1258	3	CDS
solyc-miR100	Solyc08g078490.3.1	formyltetrahydrofolate deformylase	PS.photorespiration	2504	2525	2.5	3' UTR
	Solyc02g072520.3.1	Receptor kinase, putative	signalling.receptor kinases.leucine rich repeat VII	1123	1144	3	CDS
	Solyc02g036430.2.1	NAC domain protein,	RNA.regulation of transcription.NAC domain transcription factor family	4441	4462	3	3' UTR
	Solyc07g007850.2.1	SPOC domain / Transcription elongation factor S-II protein	not assigned.unknown	1187	1208	2.5	CDS
	Solyc02g050207.1.1	Prolyl oligopeptidase family protein	protein.degradation	347	368	0.5	CDS
	Solyc07g040980.3.1	Serine/arginine repetitive matrix protein 2 isoform 2	not assigned.unknown	3947	3968	3	CDS
	Solyc06g063170.3.1	Glutamate receptor	signalling.in sugar and nutrient physiology	3127	3148	3	3' UTR
	Solyc08g077990.3.1	Kinase like protein	protein.postranslational modification	991	1012	3	CDS
solyc-miR101	Solyc09g012070.2.1	LOW QUALITY:Glycosyl hydrolase superfamily protein	not assigned.unknown	275	298	3	3' UTR
	Solyc01g091640.3.1	S-adenosyl-L-methionine-dependent methyltransferases superfamily protein	stress.abiotic.drought/salt	5017	5040	3	3' UTR
	Solyc12g095990.2.1	RNA helicase DEAD40	protein.synthesis.initiation	1570	1593	2	3' UTR
	Solyc03g124040.3.1	Mitochondrial transcription termination factor family protein	RNA.regulation of transcription.unclassified	1718	1741	3	CDS
	Solyc08g069090.1.1	LOW QUALITY:MAP kinase kinase kinase 63	protein.postranslational modification	1421	1444	3	3' UTR
	Solyc01g107380.3.1	MAR-binding filament-like protein 1 isoform 1	not assigned.unknown	628	651	3	CDS
	Solyc04g077600.3.1	BSD domain-containing family protein	RNA.regulation of transcription.Polycomb Group (PcG);RNA.regulation of transcription.BSD domain containing family	1613	1636	3	3' UTR
	Solyc11g071770.1.1	Translation elongation factor, putative	protein.synthesis.ribosome biogenesis;protein.synthesis.elongation	3074	3097	3	CDS + 3' UTR
solyc-miR102	Solyc09g091900.3.1	ER lumen protein-retaining receptor	protein.targeting.secretory pathway.ER	576	596	2	CDS
	Solyc03g025230.3.1	Multidrug resistance protein mdtK	transport.misc	1979	1999	3	3' UTR
	Solyc01g010930.3.1	O-fucosyltransferase family protein	hormone metabolism.auxin.induced-regulated-responsive-activated	1565	1585	2.5	CDS
	Solyc04g015600.3.1	LRR receptor-like kinase family protein	signalling.receptor kinases.leucine rich repeat X	1577	1597	3	CDS
	Solyc01g011040.3.1	leucine-rich repeat (LRR) family protein	stress.biotic	779	799	2.5	CDS
	Solyc04g079120.3.1	Protein phosphatase 2C family protein	protein.postranslational modification	620	640	2.5	CDS
	Solyc01g058100.2.1	NAD(P)H-quinone oxidoreductase subunit K, chloroplastic	not assigned.unknown	137	157	3	5' UTR
	Solyc09g072810.3.1	Receptor protein kinase, putative	signalling.receptor kinases.leucine rich repeat XII	979	999	3	CDS
	Solyc01g091230.3.1	Receptor-like kinase	signalling.receptor kinases.leucine rich repeat IV	538	558	3	CDS
	Solyc04g005390.2.1	Leucine-rich repeat-containing protein	signalling.receptor kinases.misc	796	816	2.5	CDS
solyc-miR103	Solyc01g010150.3.1	ACT domain-containing protein	amino acid metabolism.misc	1913	1936	0.5	3' UTR
	Solyc06g076100.3.1	Phosphatase 2C family protein	misc.acid and other phosphatases	2594	2617	3	3' UTR
	Solyc12g099400.2.1	BnaA03g42290D protein	not assigned.unknown	1427	1449	3	3' UTR
	Solyc06g065945.1.1	Protein FAR1-RELATED SEQUENCE 6	signalling.light	1486	1509	2.5	3' UTR
	Solyc02g071420.3.1	Ypt/Rab-GAP domain of gyp1p superfamily protein isoform 1	signalling.G-proteins	728	751	3	CDS
	Solyc09g005880.1.1	LOW QUALITY:Membrane-associated kinase regulator-like protein, putative	not assigned.unknown	208	231	3	CDS
	Solyc03g096850.3.1	rubredoxin family protein	protein.assembly and cofactor ligation	331	354	3	CDS
	Solyc08g082210.3.1	AP2/EREBP transcription factor	RNA.regulation of transcription.AP2/EREBP, APETALA2/Ethylene-responsive element binding protein family	301	324	2	CDS
	Solyc00g005445.1.1	Cyclopropane-fatty-acyl-phospholipid synthase	not assigned.unknown	90	114	2.5	CDS
	Solyc03g095315.1.1	Quinone oxidoreductase-like protein 2 like	misc.misc2	39	62	3	CDS
solyc-miR104	Solyc08g067810.3.1	CTC-interacting domain protein, putative	not assigned.unknown	1113	1136	3	3' UTR
	Solyc01g094950.3.1	Protein BPS1, chloroplastic	development.unspecified	1185	1208	3	CDS
	Solyc09g025310.3.1	NAC domain protein,	RNA.regulation of transcription.NAC domain transcription factor family;development.unspecified	339	362	3	CDS
solyc-miR105	Solyc02g093550.3.1	S-adenosyl-L-methionine-dependent methyltransferase	not assigned.no ontology	1627	1650	3	3' UTR
	Solyc07g064260.2.1	F-box/RNI superfamily protein	protein.degradation.ubiquitin.E3.SCF.FBOX	158	181	3	CDS
	Solyc03g095350.2.1	Oxidoreductase, zinc-binding dehydrogenase family protein	misc.misc2	189	212	3	5' UTR
	Solyc05g006360.1.1	Metalloendoproteinase 1, putative	protein.degradation.metalloprotease	1138	1161	3	3' UTR
	Solyc07g047710.3.1	Glucan endo-1,3-beta-glucosidase-like protein	misc.beta 1,3 glucan hydrolases	3084	3107	3	5' UTR
	Solyc04g045390.1.1	LOW QUALITY:Omega-6 fatty acid desaturase, chloroplastic	not assigned.unknown	185	208	3	CDS
	Solyc02g071530.2.1	Flap endonuclease 1	DNA.synthesis/chromatin structure	3019	3042	3	3' UTR
	Solyc07g064500.3.1	Purple acid phosphatase	misc.acid and other phosphatases	828	851	3	CDS
	Solyc01g009520.3.1	Ribosomal protein	protein.synthesis.ribosomal protein.prokaryotic.unknown organellar.50S subunit.L10A;protein.synthesis.ribosomal protein.eukaryotic.60S subunit.L10A	11	34	2.5	5' UTR
	Solyc03g112810.3.1	Mitochondrial import inner membrane translocase subunit Tim17/Tim22/Tim23 family protein	not assigned.unknown	3220	3243	2.5	3' UTR
	Solyc02g014460.3.1	WD40 repeat-containing protein	not assigned.no ontology	1913	1936	3	CDS
	Solyc07g066030.3.1	Proteasome activator subunit 4	not assigned.unknown	6105	6128	2.5	3' UTR
	Solyc02g063330.3.1	Kinase family protein	protein.postranslational modification.kinase.receptor like cytoplasmatic kinase VI	1009	1032	3	CDS
	Solyc01g099450.3.1	ATP-dependent DNA helicase Q-like SIM	not assigned.unknown	1521	1544	3	3' UTR
	Solyc01g096360.3.1	Rho GTPase activating protein 2	signalling.G-proteins	2492	2515	3	3' UTR
solyc-miR106	Solyc12g007180.2.1	Tesmin/TSO1-like CXC domain-containing protein	RNA.regulation of transcription.CPP(Zn),CPP1-related transcription factor family	1078	1101	2.5	CDS
	Solyc05g012750.2.1	Disease resistance protein, putative	not assigned.unknown	632	655	3	CDS
	Solyc02g076750.2.1	Cysteine protease, putative	protein.degradation.cysteine protease	374	397	2.5	5' UTR
	Solyc06g083190.3.1	Peptidyl-prolyl cis-trans isomerase	protein.folding;cell.cycle.peptidylprolyl isomerase	236	259	3	CDS
	Solyc06g036430.3.1	Reticulon-like protein	stress.biotic;protein.targeting.secretory pathway.plasma membrane	1655	1678	1	3' UTR
	Solyc09g061960.3.1	Late embryogenesis abundant protein family protein, putative	not assigned.unknown	847	870	2	3' UTR
solyc-miR108	Solyc02g091980.2.1	blind-like7	RNA.regulation of transcription.MYB domain transcription factor family	1134	1157	2.5	3' UTR
	Solyc09g065400.2.1	Kelch repeat-containing F-box family protein	protein.degradation.ubiquitin.E3.SCF.FBOX	1354	1377	3	3' UTR
	Solyc03g044210.3.1	Vicilin-like protein	development.storage proteins	1723	1746	3	CDS
	Solyc03g063320.3.1	Metal tolerance-like protein	transport.metal	1568	1591	3	3' UTR
	Solyc10g007158.1.1	Transcription factor GTE4	not assigned.unknown	474	497	3	3' UTR
solyc-miR109	Solyc08g061950.1.1	LOW QUALITY:Rhomboid-related intramembrane serine protease family protein	not assigned.unknown	1191	1214	2.5	3' UTR
	Solyc09g065640.3.1	ethylene overproducer-like 1	not assigned.no ontology.pentatricopeptide (PPR) repeat-containing protein	4800	4823	2	3' UTR
	Solyc06g008500.3.1	Ankyrin repeat domain protein, putative	cell.organisation	2750	2773	2.5	3' UTR
	Solyc01g007980.3.1	Protein kinase family protein	signalling.receptor kinases.DUF 26	2426	2449	2	3' UTR
	Solyc11g013850.2.1	PyrD	not assigned.unknown	1014	1037	1.5	3' UTR
	Solyc04g056560.3.1	Protein phosphatase-2c, putative	protein.postranslational modification	6685	6708	3	3' UTR
	Solyc09g072960.1.1	F-box/RNI-like superfamily protein	not assigned.unknown	1219	1242	2.5	3' UTR
	Solyc12g044280.2.1	Photosystem I reaction center subunit VI	PS.lightreaction.photosystem I.PSI polypeptide subunits	1570	1593	2.5	3' UTR
	Solyc07g007920.2.1	Telomere-associated protein RIF1, putative	not assigned.unknown	1241	1264	2.5	CDS
	Solyc02g082613.1.1	Phototropic-responsive NPH3 family protein	not assigned.unknown	635	658	3	5' UTR
	Solyc04g080010.3.1	Glycosyltransferase	secondary metabolism.phenylpropanoids.lignin biosynthesis;secondary metabolism.flavonoids.dihydroflavonols;misc.UDP glucosyl and glucoronyl transferases	1519	1542	2.5	CDS + 3' UTR
	Solyc10g086320.2.1	Phosphatidylinositol-4-phosphate 5-kinase family protein	signalling.phosphinositides.phosphatidylinositol-4-phosphate 5-kinase	118	141	3	5' UTR
	Solyc09g013100.3.1	histone-lysine N-methyltransferase ATXR3-like protein	not assigned.unknown	2232	2255	2.5	3' UTR
	Solyc02g076660.3.1	Receptor protein kinase, putative	signalling.receptor kinases.leucine rich repeat VI	2991	3014	3	CDS + 3' UTR
	Solyc01g087570.2.1	BnaA09g36760D protein	not assigned.unknown	1008	1031	2	3' UTR
				924	947	2	3' UTR
				966	989	3	3' UTR
	Solyc03g121580.3.1	Transducin family protein / WD-40 repeat family protein	development.unspecified	670	692	2	CDS
	Solyc01g006710.3.1	ATP-dependent RNA helicase, putative	DNA.synthesis/chromatin structure	4733	4756	3	3' UTR
	Solyc01g090750.3.1	T-complex protein 1 alpha subunit	protein.folding	1518	1541	3	CDS
	Solyc05g048780.1.1	Ripening related protein family	not assigned.unknown	753	776	2.5	3' UTR
	Solyc01g094700.3.1	Glycerol-3-phosphate acyltransferase	lipid metabolism.Phospholipid synthesis	2138	2161	3	3' UTR
	Solyc10g051330.2.1	Receptor-like kinase	signalling.receptor kinases.proline extensin like	1993	2016	3	CDS
	Solyc06g065150.1.1	Disease resistance protein N-like protein	not assigned.unknown	744	767	3	CDS
solyc-miR110	Solyc01g087570.2.1	BnaA09g36760D protein	not assigned.unknown	924	947	1	3' UTR
				966	989	2	3' UTR
				1008	1031	2	3' UTR
	Solyc03g121580.3.1	Transducin family protein / WD-40 repeat family protein	development.unspecified	670	692	3	CDS
	Solyc11g013850.2.1	PyrD	not assigned.unknown	1014	1037	0.5	3' UTR
	Solyc03g005440.3.1	Agenet domain protein	not assigned.no ontology.agenet domain-containing protein	1828	1851	3	3' UTR
	Solyc01g006710.3.1	ATP-dependent RNA helicase, putative	DNA.synthesis/chromatin structure	4733	4756	2	3' UTR
	Solyc04g056560.3.1	Protein phosphatase-2c, putative	protein.postranslational modification	6685	6708	2	3' UTR
	Solyc09g072960.1.1	F-box/RNI-like superfamily protein	not assigned.unknown	1219	1242	1.5	3' UTR
	Solyc03g119850.2.1	Decapping 5-like, putative isoform 5	not assigned.unknown	1687	1710	3	CDS + 3' UTR
	Solyc07g065620.3.1	Poly (A)-specific ribonuclease PARN-like protein	RNA.processing.ribonucleases	2469	2492	2.5	3' UTR
	Solyc05g048780.1.1	Ripening related protein family	not assigned.unknown	753	776	1.5	3' UTR
	Solyc01g094700.3.1	Glycerol-3-phosphate acyltransferase	lipid metabolism.Phospholipid synthesis	2138	2161	2	3' UTR
	Solyc01g007980.3.1	Protein kinase family protein	signalling.receptor kinases.DUF 26	2426	2449	1	3' UTR
	Solyc06g065150.1.1	Disease resistance protein N-like protein	not assigned.unknown	744	767	3	CDS
solyc-miR111	Solyc01g099190.3.1	lipoxygenase B	hormone metabolism.jasmonate.synthesis-degradation.lipoxygenase	1909	1932	3	CDS
	Solyc02g024053.1.1	Reverse transcriptase	not assigned.unknown	366	389	3	CDS
	Solyc02g094090.3.1	Vacuolar protein sorting-associated protein 52 like	cell.vesicle transport;development.unspecified	1794	1817	2.5	CDS
	Solyc12g006850.2.1	LELKT1GEN L.esculentum potassium channel	transport.potassium	781	804	3	CDS
	Solyc09g005670.2.1	Type I inositol-1,4,5-trisphosphate 5-phosphatase	DNA.synthesis/chromatin structure.retrotransposon/transposase.hat-like transposase	509	532	3	CDS
	Solyc09g005690.3.1	Type I inositol-1,4,5-trisphosphate 5-phosphatase CVP2-like protein	DNA.synthesis/chromatin structure	1064	1087	3	CDS
	Solyc01g104920.3.1	AAA-type ATPase family protein	protein.degradation.AAA type	1519	1542	2.5	CDS
	Solyc04g078860.3.1	Glutamate receptor	signalling.in sugar and nutrient physiology	224	247	3	CDS
solyc-miR112	Solyc08g007270.3.1	Homeobox-leucine zipper family protein	RNA.regulation of transcription.HB,Homeobox transcription factor family	1539	1561	3	3' UTR
	Solyc05g052700.3.1	Tetratricopeptide repeat (TPR)-like superfamily protein	not assigned.unknown	2073	2096	3	3' UTR
	Solyc04g051310.3.1	transmembrane protein	not assigned.unknown	571	594	3	5' UTR
	Solyc06g076430.3.1	Serine/threonine-protein phosphatase	protein.postranslational modification	1066	1089	3	CDS
	Solyc02g073571.1.1	UPF0183 protein family	not assigned.unknown	22	45	3	5' UTR
	Solyc05g051230.3.1	Adenylyltransferase and sulfurtransferase MOCS3	not assigned.no ontology	2593	2616	3	3' UTR
	Solyc02g086145.1.1	Major facilitator superfamily protein	major CHO metabolism.degradation.starch.transporter;transport.sugars	3075	3098	3	CDS
	Solyc07g041720.1.1	Germin-like protein	stress.abiotic.unspecified	639	662	3	3' UTR
	Solyc03g032160.3.1	Ubiquitin 1, related protein	protein.degradation.ubiquitin.ubiquitin	132	155	2.5	5' UTR
	Solyc01g094930.3.1	CAAX prenyl protease 1-like protein	protein.degradation	600	623	2.5	CDS
	Solyc01g080020.2.1	Eukaryotic aspartyl protease family protein, putative	protein.degradation.aspartate protease	373	396	3	CDS
	Solyc11g066580.2.1	flavonoid 3`%2C5`-hydroxylase	secondary metabolism.flavonoids.dihydroflavonols.flavonoid 3-monooxygenase	2054	2077	3	3' UTR
	Solyc08g060810.3.1	EIN3-binding F-box protein 2	protein.degradation.ubiquitin.E3.SCF.FBOX	1731	1754	3	CDS
	Solyc07g042090.3.1	Organic solute transporter ostalpha protein	not assigned.unknown	1828	1851	3	3' UTR
	Solyc04g076300.3.1	Mechanosensitive ion channel protein 2, chloroplastic	cell.division.plastid	1051	1074	3	3' UTR
	Solyc06g030490.3.1	Serine/threonine-protein phosphatase	protein.postranslational modification	745	768	2.5	CDS
	Solyc05g013345.1.1	poor homologous synapsis 1	not assigned.unknown	1157	1180	3	3' UTR
	Solyc08g077940.2.1	Histone-lysine N-methyltransferase, H3 lysine-9 specific SUVH6	RNA.regulation of transcription.SET-domain transcriptional regulator family	239	262	3	5' UTR
	Solyc05g013780.2.1	Myosin heavy chain, putative	not assigned.unknown	2398	2421	2.5	3' UTR
	Solyc08g007295.1.1	Disease resistance protein	not assigned.unknown	651	673	3	3' UTR
	Solyc02g087660.3.1	SlPIN8	hormone metabolism.auxin.signal transduction	452	475	3	5' UTR
	Solyc11g018550.3.1	ascorbate peroxidase 6	redox.ascorbate and glutathione.ascorbate	1493	1516	3	3' UTR
	Solyc02g074590.3.1	UPF0183 protein family	not assigned.unknown	22	45	3	5' UTR
solyc-miR113	Solyc03g119380.2.1	50S ribosomal protein L14	protein.synthesis.ribosomal protein.prokaryotic.unknown organellar.50S subunit.L14	1750	1773	3	3' UTR
	Solyc01g056310.3.1	anther-specific LAT51	misc.oxidases - copper, flavone etc;development.unspecified	2152	2175	3	3' UTR
	Solyc11g013850.2.1	PyrD	not assigned.unknown	813	836	3	3' UTR
	Solyc08g082460.3.1	Kinase	signalling.receptor kinases.leucine rich repeat III	2209	2232	2.5	CDS
	Solyc06g005640.2.1	Unknown protein		1746	1769	1.5	3' UTR
	Solyc03g013470.1.1	LOW QUALITY:DNA polymerase	not assigned.unknown	18	41	3	CDS
	Solyc08g075920.3.1	Protein BREVIS RADIX	transport.Major Intrinsic Proteins.NIP	1744	1767	3	CDS
	Solyc01g067090.3.1	Arginine-glutamic acid dipeptide repeats protein	not assigned.unknown	2122	2145	3	CDS
solyc-miR114	Solyc04g015620.3.1	imidazolonepropionase (Protein of unknown function, DUF642)	not assigned.unknown	3132	3155	3	3' UTR
	Solyc03g117570.3.1	Pentatricopeptide repeat-containing protein, putative	not assigned.no ontology.pentatricopeptide (PPR) repeat-containing protein	864	887	3	5' UTR
	Solyc10g050753.1.1	LRR and NB-ARC domains-containing disease resistance protein, putative	not assigned.unknown	650	673	3	CDS
	Solyc12g095760.2.1	Pyrophosphate--fructose 6-phosphate 1-phosphotransferase subunit alpha	glycolysis.cytosolic branch.pyrophosphate-fructose-6-P phosphotransferase	223	246	3	CDS
	Solyc12g088180.1.1	Tubulin alpha chain	cell.organisation.cytoskeleton.mikrotubuli	479	502	3	CDS
	Solyc08g078500.3.1	auxin canalization protein (DUF828)	not assigned.unknown	2251	2274	3	3' UTR
	Solyc08g074400.2.1	keratin-associated protein (DUF1218)	not assigned.unknown	1055	1078	1.5	3' UTR
	Solyc01g080070.3.1	Heavy metal transport/detoxification superfamily protein	not assigned.no ontology.glycine rich proteins	114	137	3	5' UTR
	Solyc01g007910.3.1	succinyl-CoA ligase alpha 1 subunit	TCA / org transformation.TCA.succinyl-CoA ligase	33	56	3	5' UTR
solyc-miR115	Solyc01g090230.3.1	GRAM domain family protein	stress.biotic	1634	1657	3	CDS
	Solyc01g006830.3.1	TPX2 (targeting protein for Xklp2) protein family	not assigned.unknown	46	69	2	5' UTR
	Solyc07g065270.1.1	GRAS7	signalling.light;development.unspecified	1153	1176	2.5	CDS
	Solyc11g068765.1.1	Gb:AAF02129.1, putative	not assigned.unknown	1573	1596	0.5	3' UTR
	Solyc11g065400.2.1	transferring glycosyl group transferase (DUF604)	not assigned.no ontology	1580	1603	1.5	3' UTR
	Solyc04g063210.3.1	Caffeoyl-CoA O-methyltransferase	secondary metabolism.phenylpropanoids.lignin biosynthesis.CCoAOMT	2431	2454	3	3' UTR
	Solyc08g079750.3.1	1-aminocyclopropane-1-carboxylate synthase family protein	hormone metabolism.ethylene.synthesis-degradation.1-aminocyclopropane-1-carboxylate synthase	7379	7402	3	3' UTR
	Solyc01g098450.3.1	TATA box-binding protein-associated factor RNA polymerase I subunit C, putative	not assigned.unknown	1838	1861	3	CDS
	Solyc03g096670.3.1	Protein phosphatase 2C	protein.postranslational modification	1724	1747	3	3' UTR
	Solyc02g090240.3.1	Pentatricopeptide repeat-containing protein, putative	not assigned.no ontology.pentatricopeptide (PPR) repeat-containing protein	2520	2543	0	3' UTR
	Solyc07g047910.1.1	LOW QUALITY:MAP kinase kinase kinase 48	protein.postranslational modification	1445	1468	1	CDS + 3' UTR
	Solyc04g074980.3.1	TRANSPORT INHIBITOR RESPONSE 1 protein, putative	protein.degradation.ubiquitin.E3.SCF.FBOX	823	846	2.5	5' UTR
	Solyc10g052490.2.1	Isoflavone reductase homolog	secondary metabolism.flavonoids.isoflavones.isoflavone reductase	1008	1031	2.5	3' UTR
	Solyc06g048790.1.1	Plant cadmium resistance 10-like protein	stress	401	424	3	CDS
	Solyc12g006510.2.1	Terpene cyclase/mutase family member	secondary metabolism.isoprenoids.terpenoids	2616	2639	0.5	3' UTR
	Solyc10g017530.3.1	RNA helicase DEAD33	DNA.synthesis/chromatin structure	1688	1711	2.5	CDS
	Solyc00g019730.2.1	Cytochrome c oxidase subunit 3	mitochondrial electron transport / ATP synthesis.cytochrome c oxidase	2	25	3	CDS
	Solyc10g044980.2.1	Histone H2B	not assigned.unknown	302	325	3	CDS + 3' UTR
	Solyc02g032910.2.1	Glycine rich protein	not assigned.unknown	1020	1043	2.5	3' UTR
	Solyc10g005210.3.1	DNA-3-methyladenine glycosylase, putative	DNA.repair	796	819	3	CDS
	Solyc11g016990.2.1	Protein tyrosine phosphatase	protein.postranslational modification	890	913	2.5	CDS
solyc-miR116	Solyc02g092080.2.1	60S ribosomal protein L23a	protein.synthesis.ribosomal protein.eukaryotic.60S subunit.L23A	1233	1256	3	3' UTR
	Solyc04g074100.3.1	Senescence-associated protein, putative	not assigned.unknown	689	712	3	CDS
	Solyc01g106780.3.1	Pyruvate kinase	glycolysis.plastid branch.pyruvate kinase (PK)	2506	2529	3	3' UTR
	Solyc08g067740.3.1	ribosomal protein L5	not assigned.unknown	2334	2357	3	3' UTR
	Solyc08g081350.2.1	LOW QUALITY:Zinc finger protein CONSTANS-LIKE 3	not assigned.unknown	1209	1231	3	3' UTR
	Solyc06g073450.3.1	DUF1685 family protein	not assigned.unknown	189	212	3	CDS
solyc-miR117	Solyc12g014460.2.1	EH domain-containing protein 1	signalling.calcium	911	934	3	CDS
	Solyc11g072020.1.1	LOW QUALITY:Polyubiquitin	not assigned.unknown	983	1006	2.5	3' UTR
	Solyc03g111620.1.1	LOW QUALITY:S-adenosyl-L-methionine-dependent methyltransferases superfamily protein	not assigned.unknown	1167	1190	1	3' UTR
	Solyc08g080860.3.1	patatin-like phospholipase domain protein	development.unspecified	1286	1309	3	3' UTR
	Solyc09g018550.1.1	LOW QUALITY:RNA-binding (RRM/RBD/RNP motifs) family protein	not assigned.unknown	776	799	2	3' UTR
solyc-miR118	Solyc04g056490.2.1	BZIP transcription factor family protein	RNA.regulation of transcription.bZIP transcription factor family	574	597	0	CDS
	Solyc03g046300.2.1	Trichome birefringence-like 19	not assigned.unknown	326	349	2.5	CDS
	Solyc07g019530.3.1	Afadin/alpha-actinin-binding protein	not assigned.unknown	753	776	3	CDS
	Solyc10g005740.2.1	Sec14p-like phosphatidylinositol transfer family protein	protein.targeting.secretory pathway.unspecified	272	295	1	5' UTR
	Solyc00g012680.1.1	LOW QUALITY:D111/G-patch Zinc finger, C2H2-type	not assigned.unknown	88	111	3	CDS
	Solyc04g015740.3.1	transmembrane protein, putative (DUF288)	not assigned.unknown	490	513	2.5	CDS
	Solyc01g065710.3.1	CST complex subunit TEN1	not assigned.unknown	800	823	3	CDS
	Solyc06g036460.3.1	Membrane-associated kinase regulator-like protein, putative	not assigned.unknown	564	587	2	CDS
	Solyc03g046270.3.1	Trichome birefringence-like 19	not assigned.unknown	1721	1744	2	CDS
	Solyc04g051065.1.1	BZIP transcription factor	not assigned.unknown	223	246	2.5	CDS
	Solyc04g050760.3.1	U11/U12 small nuclear ribonucleoprotein	not assigned.unknown	984	1007	3	CDS
	Solyc03g013455.1.1	BZIP transcription factor family protein	not assigned.unknown	313	336	0	CDS
	Solyc03g121230.3.1	protein kinase family protein	signalling.receptor kinases.leucine rich repeat I;signalling.receptor kinases.misc;signalling.light	153	176	3	5' UTR
	Solyc04g051073.1.1	CheY-like two-component responsive regulator family protein	not assigned.unknown	85	108	3	CDS
solyc-miR119	Solyc01g058320.3.1	transmembrane protein	not assigned.unknown	4192	4215	0.5	3' UTR
	Solyc02g079330.3.1	Equilibrative nucleoside transporter family protein	transport.unspecified cations	242	265	3	5' UTR
	Solyc04g054690.3.1	ascorbate oxidase	redox.ascorbate and glutathione.ascorbate	2084	2107	3	3' UTR
	Solyc09g075760.3.1	cyclinT1_3	lipid metabolism.FA synthesis and FA elongation.long chain fatty acid CoA ligase	1634	1656	2.5	CDS
	Solyc01g008520.3.1	DNA repair XRCC2-like protein	DNA.repair	1727	1750	3	3' UTR
	Solyc05g053520.3.1	DNA polymerase delta subunit 4 family	DNA.synthesis/chromatin structure	598	621	3	3' UTR
	Solyc02g071690.2.1	Lipase, GDSL	misc.GDSL-motif lipase	1676	1699	3	3' UTR
	Solyc04g007580.1.1	LOW QUALITY:DUF4228 domain protein	not assigned.unknown	688	711	2.5	3' UTR
	Solyc07g044750.3.1	N-acetyl-D-glucosamine kinase	not assigned.no ontology	1643	1666	1.5	3' UTR
	Solyc06g005490.3.1	triosephosphate isomerase	glycolysis.cytosolic branch.triosephosphate isomerase (TPI)	1274	1296	3	3' UTR
solyc-miR120	Solyc08g074682.1.1	polyphenol oxidase precursor	not assigned.unknown	704	727	2.5	CDS
	Solyc03g019980.2.1	Receptor-kinase, putative	signalling.receptor kinases.leucine rich repeat XII	253	276	3	5' UTR + CDS
	Solyc01g111020.3.1	Pentatricopeptide repeat-containing protein, putative	not assigned.no ontology.pentatricopeptide (PPR) repeat-containing protein	2734	2757	3	CDS
	Solyc06g084290.3.1	trichome birefringence-like protein (DUF828)	not assigned.unknown	1722	1745	3	3' UTR
	Solyc01g007160.3.1	N-acetyltransferase ESCO2	not assigned.unknown	1460	1483	3	3' UTR
	Solyc08g066020.2.1	Long chain base biosynthesis protein 1	lipid metabolism.exotics (steroids, squalene etc).sphingolipids	3106	3129	2.5	3' UTR
	Solyc03g118250.3.1	mRNA cap guanine-N7 methyltransferase	RNA.processing	1422	1445	3	CDS + 3' UTR
	Solyc04g049007.1.1	cAMP-dependent protein kinase inhibitor-like protein	not assigned.unknown	531	554	3	CDS
solyc-miR121	Solyc01g094340.3.1	Carboxyltransferase alpha Subunit	lipid metabolism.FA synthesis and FA elongation.Acetyl CoA Carboxylation.heteromeric Complex.alpha Carboxyltransferase	737	760	3	CDS
	Solyc05g055750.3.1	WRKY transcription factor 34	RNA.regulation of transcription.WRKY domain transcription factor family	2172	2195	3	3' UTR
	Solyc04g024960.1.1	LOW QUALITY:AP-1 complex subunit mu	not assigned.unknown	460	483	2.5	3' UTR
	Solyc09g005010.3.1	Importin subunit beta-1	protein.targeting.nucleus	3324	3347	2.5	CDS
	Solyc01g010180.3.1	DEA(D/H)-box RNA helicase family protein	not assigned.unknown	1076	1099	0.5	3' UTR
	Solyc01g067370.3.1	TSB	not assigned.unknown	1272	1295	1.5	3' UTR
	Solyc02g081170.3.1	plastid lipid associated protein CHRC	cell.organisation	1304	1327	3	3' UTR
	Solyc02g064850.2.1	Cytochrome P450, putative	misc.cytochrome P450	1490	1513	1.5	CDS
	Solyc11g067015.1.1	cytochrome-c oxidase/ electron carrier	not assigned.unknown	144	167	3	CDS
	Solyc03g078210.3.1	En/Spm-like transposon protein, putative	not assigned.unknown	3142	3165	3	3' UTR
	Solyc03g026330.3.1	ATP-dependent Clp protease ATP-binding subunit	not assigned.unknown	2254	2277	0.5	3' UTR
	Solyc03g005590.2.1	Regulator of chromosome condensation (RCC1) family protein	stress.biotic.PR-proteins;cell.division	3900	3923	3	3' UTR
	Solyc01g059930.3.1	Adenine nucleotide alpha hydrolases-like superfamily protein	stress.abiotic.cold	3572	3595	3	3' UTR
	Solyc09g059030.3.1	Oxidoreductase, zinc-binding dehydrogenase family protein	misc.oxidases - copper, flavone etc	1473	1496	3	3' UTR
	Solyc08g076380.2.1	AP2-like ethylene-responsive transcription factor	RNA.regulation of transcription.AP2/EREBP, APETALA2/Ethylene-responsive element binding protein family;development.unspecified	1220	1243	3	CDS
	Solyc01g106040.3.1	GATA transcription factor, putative	RNA.regulation of transcription.C2C2(Zn) GATA transcription factor family	10546	10569	0	3' UTR
	Solyc11g039920.1.1	LOW QUALITY:Maturase K	not assigned.unknown	977	1000	1.5	CDS
	Solyc05g056595.1.1	Regulator of chromosome condensation (RCC1) family protein	cell.division	1715	1738	3	3' UTR
	Solyc11g012860.2.1	coiled-coil protein	cell.organisation	2159	2181	3	CDS
	Solyc04g071280.2.1	Pentatricopeptide repeat-containing family protein	not assigned.no ontology.pentatricopeptide (PPR) repeat-containing protein	498	521	3	CDS
	Solyc06g082370.3.1	mitochondrial 28S ribosomal protein S29-like protein	protein.synthesis.ribosomal protein.prokaryotic.mitochondrion.30S subunit.S29	1	24	3	5' UTR
	Solyc11g067250.2.1	Poly [ADP-ribose] polymerase	protein.postranslational modification	1570	1593	2.5	CDS
	Solyc10g005530.3.1	ABH1	protein.synthesis.initiation	944	967	3	CDS
	Solyc06g051720.3.1	GDSL esterase/lipase family	misc.GDSL-motif lipase	928	951	3	CDS
	Solyc02g081870.3.1	Pleiotropic drug resistance ABC transporter	transport.ABC transporters and multidrug resistance systems	3211	3234	3	CDS
	Solyc05g009440.2.1	Heavy metal transport/detoxification superfamily protein, putative	metal handling.binding, chelation and storage	1057	1080	3	3' UTR
	Solyc08g075820.3.1	RNA-dependent RNA polymerase6b	RNA.transcription	371	394	3	CDS
	Solyc00g042840.1.1	LOW QUALITY:F-box family protein	not assigned.unknown	1306	1329	3	3' UTR
	Solyc02g092860.3.1	Cytochrome P450, putative	misc.cytochrome P450	1051	1074	1	CDS
	Solyc06g071480.3.1	Dof zinc finger protein	RNA.regulation of transcription.C2C2(Zn) DOF zinc finger family	507	530	3	CDS
	Solyc05g042040.3.1	UBA/UBX domain protein	protein.degradation	1601	1624	1.5	3' UTR
	Solyc05g052260.3.1	appr-1-p processing enzyme family protein	not assigned.no ontology	1838	1861	2.5	3' UTR
	Solyc02g062150.2.1	Pectinesterase	cell wall.pectin*esterases.PME;cell wall.pectin*esterases.misc	827	850	2.5	CDS
	Solyc08g065490.3.1	Serine hydroxymethyltransferase	PS.photorespiration.serine hydroxymethyltransferase;C1-metabolism.glycine hydroxymethyltransferase	2318	2341	1.5	3' UTR
	Solyc10g047570.2.1	Pectin lyase-like superfamily protein	cell wall.degradation.pectate lyases and polygalacturonases	336	359	3	5' UTR + CDS
	Solyc01g066810.3.1	Adenine nucleotide alpha hydrolases-like superfamily protein	stress.abiotic.unspecified	1003	1026	2.5	3' UTR
	Solyc12g026470.2.1	Heat shock factor, putative	not assigned.unknown	570	593	3	3' UTR
	Solyc09g031900.3.1	LOW QUALITY:auxin transport protein (BIG)	not assigned.unknown	557	580	3	3' UTR
	Solyc01g006880.3.1	Histone-lysine N-methyltransferase	RNA.regulation of transcription.SET-domain transcriptional regulator family	599	622	3	CDS
	Solyc06g060320.3.1	Filament-like plant protein	cell.organisation	1287	1310	3	CDS
solyc-miR122	Solyc01g094340.3.1	Carboxyltransferase alpha Subunit	lipid metabolism.FA synthesis and FA elongation.Acetyl CoA Carboxylation.heteromeric Complex.alpha Carboxyltransferase	736	760	3	CDS
	Solyc05g055750.3.1	WRKY transcription factor 34	RNA.regulation of transcription.WRKY domain transcription factor family	2172	2195	3	3' UTR
	Solyc04g024960.1.1	LOW QUALITY:AP-1 complex subunit mu	not assigned.unknown	460	483	2.5	3' UTR
	Solyc09g005010.3.1	Importin subunit beta-1	protein.targeting.nucleus	3324	3347	2.5	CDS
	Solyc01g010180.3.1	DEA(D/H)-box RNA helicase family protein	not assigned.unknown	1076	1099	0.5	3' UTR
	Solyc01g067370.3.1	TSB	not assigned.unknown	1272	1295	1.5	3' UTR
	Solyc02g081170.3.1	plastid lipid associated protein CHRC	cell.organisation	1304	1327	3	3' UTR
	Solyc02g064850.2.1	Cytochrome P450, putative	misc.cytochrome P450	1490	1513	1.5	CDS
	Solyc03g026330.3.1	ATP-dependent Clp protease ATP-binding subunit	not assigned.unknown	2254	2277	0.5	3' UTR
	Solyc11g067015.1.1	cytochrome-c oxidase/ electron carrier	not assigned.unknown	144	167	3	CDS
	Solyc01g059930.3.1	Adenine nucleotide alpha hydrolases-like superfamily protein	stress.abiotic.cold	3572	3595	3	3' UTR
	Solyc09g059030.3.1	Oxidoreductase, zinc-binding dehydrogenase family protein	misc.oxidases - copper, flavone etc	1473	1496	3	3' UTR
	Solyc08g076380.2.1	AP2-like ethylene-responsive transcription factor	RNA.regulation of transcription.AP2/EREBP, APETALA2/Ethylene-responsive element binding protein family;development.unspecified	1220	1243	3	CDS
	Solyc01g106040.3.1	GATA transcription factor, putative	RNA.regulation of transcription.C2C2(Zn) GATA transcription factor family	10546	10569	0	3' UTR
	Solyc11g039920.1.1	LOW QUALITY:Maturase K	not assigned.unknown	977	1000	1.5	CDS
	Solyc05g056595.1.1	Regulator of chromosome condensation (RCC1) family protein	cell.division	1715	1738	3	3' UTR
	Solyc11g012860.2.1	coiled-coil protein	cell.organisation	2158	2181	3	CDS
	Solyc06g082370.3.1	mitochondrial 28S ribosomal protein S29-like protein	protein.synthesis.ribosomal protein.prokaryotic.mitochondrion.30S subunit.S29	1	24	3	5' UTR
	Solyc11g067250.2.1	Poly [ADP-ribose] polymerase	protein.postranslational modification	1570	1593	2.5	CDS
	Solyc10g005530.3.1	ABH1	protein.synthesis.initiation	944	967	3	CDS
	Solyc02g081870.3.1	Pleiotropic drug resistance ABC transporter	transport.ABC transporters and multidrug resistance systems	3211	3234	3	CDS
	Solyc05g009440.2.1	Heavy metal transport/detoxification superfamily protein, putative	metal handling.binding, chelation and storage	1057	1080	3	3' UTR
	Solyc08g075820.3.1	RNA-dependent RNA polymerase6b	RNA.transcription	371	394	3	CDS
	Solyc00g042840.1.1	LOW QUALITY:F-box family protein	not assigned.unknown	1306	1329	3	3' UTR
	Solyc02g092860.3.1	Cytochrome P450, putative	misc.cytochrome P450	1051	1074	1	CDS
	Solyc05g042040.3.1	UBA/UBX domain protein	protein.degradation	1601	1624	1.5	3' UTR
	Solyc05g052260.3.1	appr-1-p processing enzyme family protein	not assigned.no ontology	1838	1861	2.5	3' UTR
	Solyc02g062150.2.1	Pectinesterase	cell wall.pectin*esterases.PME;cell wall.pectin*esterases.misc	827	850	2.5	CDS
	Solyc08g065490.3.1	Serine hydroxymethyltransferase	PS.photorespiration.serine hydroxymethyltransferase;C1-metabolism.glycine hydroxymethyltransferase	2318	2341	1.5	3' UTR
	Solyc10g047570.2.1	Pectin lyase-like superfamily protein	cell wall.degradation.pectate lyases and polygalacturonases	336	359	3	5' UTR + CDS
	Solyc01g066810.3.1	Adenine nucleotide alpha hydrolases-like superfamily protein	stress.abiotic.unspecified	1003	1026	2.5	3' UTR
	Solyc03g005590.2.1	Regulator of chromosome condensation (RCC1) family protein	stress.biotic.PR-proteins;cell.division	3900	3923	3	3' UTR
	Solyc12g026470.2.1	Heat shock factor, putative	not assigned.unknown	570	593	3	3' UTR
	Solyc09g031900.3.1	LOW QUALITY:auxin transport protein (BIG)	not assigned.unknown	557	580	3	3' UTR
	Solyc01g006880.3.1	Histone-lysine N-methyltransferase	RNA.regulation of transcription.SET-domain transcriptional regulator family	599	622	3	CDS
	Solyc06g060320.3.1	Filament-like plant protein	cell.organisation	1287	1310	3	CDS
solyc-miR123	Solyc01g090230.3.1	GRAM domain family protein	stress.biotic	2234	2257	3	3' UTR
	Solyc06g008500.3.1	Ankyrin repeat domain protein, putative	cell.organisation	2749	2772	1.5	3' UTR
	Solyc08g075460.3.1	WAT1-related protein	misc.misc2	2385	2408	2.5	3' UTR
	Solyc04g050970.3.1	Kinase family protein	protein.postranslational modification.kinase.receptor like cytoplasmatic kinase VII	2684	2707	2.5	3' UTR
	Solyc09g090340.2.1	Transducin/WD40 repeat-like superfamily protein	not assigned.no ontology	574	597	2	5' UTR
	Solyc07g065620.3.1	Poly (A)-specific ribonuclease PARN-like protein	RNA.processing.ribonucleases	2468	2491	3	3' UTR
	Solyc05g048780.1.1	Ripening related protein family	not assigned.unknown	752	775	2	3' UTR
	Solyc01g094700.3.1	Glycerol-3-phosphate acyltransferase	lipid metabolism.Phospholipid synthesis	2137	2160	2	3' UTR
	Solyc01g007980.3.1	Protein kinase family protein	signalling.receptor kinases.DUF 26	2425	2448	3	3' UTR
	Solyc01g006925.1.1	Serine/threonine-protein phosphatase	not assigned.unknown	164	187	2.5	CDS
	Solyc02g062940.3.1	Zinc finger protein	RNA.regulation of transcription.C2H2 zinc finger family;RNA.regulation of transcription.unclassified	2715	2738	3	3' UTR
solyc-miR124	Solyc01g109230.3.1	Cysteine/Histidine-rich C1 domain family protein	not assigned.no ontology.DC1 domain containing protein	255	278	3	CDS
	Solyc03g112390.3.1	R2R3MYB transcription factor 86	RNA.regulation of transcription.MYB domain transcription factor family	491	514	3	CDS
	Solyc12g062737.1.1	Aromatic amino acid decarboxylase 1B	amino acid metabolism.degradation.histidine	3	26	0	5' UTR
				123	146	0	5' UTR
				243	266	0	5' UTR
	Solyc01g099270.2.1	Microtubule binding protein	cell.cycle	205	228	3	CDS
	Solyc02g082630.2.1	Phosphoinositide phosphatase SAC1	not assigned.unknown	657	680	3	CDS
	Solyc07g041260.2.1	Histidine decarboxylase	amino acid metabolism.degradation.histidine	29	52	0	5' UTR
				148	171	0	5' UTR
	Solyc07g021670.2.1	Ubiquitin-conjugating enzyme family protein	not assigned.unknown	159	182	3	5' UTR
	Solyc09g018480.1.1	LOW QUALITY:RNA binding protein-like protein	cell.cycle	125	148	3	CDS
	Solyc01g103950.3.1	Thiamine biosynthesis bifunctional ThiED	Co-factor and vitamine metabolism.thiamine.hydroxymethylpyrimidine kinase	1010	1033	1.5	5' UTR
	Solyc05g007330.2.1	Aromatic amino acid decarboxylase 1B	amino acid metabolism.degradation.histidine	3	26	0	5' UTR
				123	146	0	5' UTR
				243	266	1.5	5' UTR
	Solyc02g082613.1.1	Phototropic-responsive NPH3 family protein	not assigned.unknown	5080	5103	3	CDS
	Solyc02g091890.2.1	myb-like protein X	not assigned.unknown	536	559	2.5	5' UTR
	Solyc09g014950.2.1	Tesmin/TSO1-like CXC domain-containing protein	not assigned.unknown	245	268	3	5' UTR
	Solyc03g119280.3.1	Histidyl-tRNA synthetase, putative	protein.aa activation.histidine-tRNA ligase	1988	2011	3	CDS
	Solyc07g043207.1.1	Histidine decarboxylase	amino acid metabolism.degradation.histidine	97	120	0	5' UTR
	Solyc12g038120.2.1	RNA-binding (RRM/RBD/RNP motifs) family protein	cell.cycle	818	841	3	CDS
solyc-miR125	Solyc03g026400.2.1	F-box family protein	protein.degradation.ubiquitin.E3.SCF.FBOX	108	131	3	CDS
	Solyc03g062810.1.1	F-box family protein	protein.degradation.ubiquitin.E3.SCF.FBOX	108	131	3	CDS
	Solyc08g075450.3.1	WAT1-related protein	misc.misc2;development.unspecified	42	65	3	5' UTR
	Solyc03g025940.2.1	F-box family protein	protein.degradation.ubiquitin.E3.SCF.FBOX	150	173	3	CDS
solyc-miR126	Solyc03g112660.3.1	Protein MODIFIER OF SNC1 1	not assigned.unknown	3674	3697	3	CDS
	Solyc04g025170.3.1	ABC transporter G family member	transport.ABC transporters and multidrug resistance systems	71	94	3	CDS
solyc-miR127	Solyc06g069010.3.1	LeArcA1 protein	protein.postranslational modification;signalling.G-proteins;development.unspecified	1128	1151	3	3' UTR
	Solyc08g080130.3.1	phospholipase PLDb1	lipid metabolism.lipid degradation.lysophospholipases.phospholipase D	3408	3431	3	3' UTR
	Solyc08g067590.1.1	CW-type Zinc Finger	not assigned.unknown	599	622	2	3' UTR
	Solyc03g005140.2.1	Sugar transporter protein 7	transport.sugars	703	726	3	5' UTR
	Solyc10g076920.2.1	BZIP transcription factor	hormone metabolism.abscisic acid.induced-regulated-responsive-activated	368	391	3	5' UTR
	Solyc08g083130.3.1	Homeobox-leucine zipper protein	RNA.regulation of transcription.HB,Homeobox transcription factor family	1728	1751	3	3' UTR
	Solyc11g013430.2.1	Bushy growth protein	RNA.regulation of transcription.Chromatin Remodeling Factors	1544	1567	2.5	3' UTR
	Solyc08g060810.3.1	EIN3-binding F-box protein 2	protein.degradation.ubiquitin.E3.SCF.FBOX	4010	4033	3	3' UTR
	Solyc12g005230.2.1	Breast carcinoma-amplified sequence 3	protein.degradation.autophagy	4922	4945	3	3' UTR
	Solyc06g054080.3.1	PHP	RNA.transcription	1174	1197	3	CDS
	Solyc01g080570.3.1	inosine-uridine preferring nucleoside hydrolase family protein	nucleotide metabolism.degradation	449	472	3	CDS
	Solyc02g080080.3.1	Receptor-like protein kinase	signalling.receptor kinases.DUF 26	1987	2010	2.5	CDS
	Solyc08g068320.3.1	Myb	RNA.regulation of transcription.MYB domain transcription factor family	868	891	3	5' UTR
	Solyc10g085230.2.1	ripening-related mRNA 1b	misc.UDP glucosyl and glucoronyl transferases	647	670	3	CDS
solyc-miR128	Solyc10g047650.2.1	CHCH-like protein	not assigned.unknown	496	519	2	CDS
	Solyc05g051640.3.1	Non-specific serine/threonine protein kinase	signalling.receptor kinases.leucine rich repeat XI	415	438	3	CDS
	Solyc12g096190.2.1	Tryptophan synthase-related	amino acid metabolism.synthesis.aromatic aa.tryptophan.tryptophan synthase	242	265	3	CDS
	Solyc08g005780.3.1	Beta-amylase	major CHO metabolism.degradation.starch.starch cleavage.beta amylase	3588	3611	2.5	3' UTR
	Solyc07g053040.2.1	F-box family protein	protein.degradation.ubiquitin.E3.SCF.FBOX	1199	1223	2.5	CDS
	Solyc10g047643.1.1	CHCH-like protein	not assigned.unknown	1795	1818	2	CDS
	Solyc07g006630.3.1	CONSTANS-like protein	RNA.regulation of transcription.C2C2(Zn) CO-like, Constans-like zinc finger family	704	729	2.5	CDS
	Solyc10g080570.2.1	E3 ubiquitin-protein ligase	development.unspecified	503	526	3	CDS
	Solyc00g080750.3.1	Plastid movement impaired protein	not assigned.unknown	136	159	3	CDS
	Solyc07g006940.2.1	Receptor-like kinase	signalling.receptor kinases.leucine rich repeat VIII.VIII-2	515	538	3	CDS
	Solyc08g078570.2.1	Pentatricopeptide repeat superfamily protein, putative	not assigned.no ontology.pentatricopeptide (PPR) repeat-containing protein	610	633	3	CDS
	Solyc03g112540.3.1	NAD(P)-binding Rossmann-fold superfamily protein	misc.short chain dehydrogenase/reductase (SDR)	1370	1393	3	3' UTR
	Solyc11g072250.2.1	LOW QUALITY:Polyprotein, putative	not assigned.unknown	102	125	2.5	CDS
solyc-miR129	Solyc12g006290.2.1	Reticulon-like protein	not assigned.no ontology	87	110	2.5	5' UTR
	Solyc02g062050.2.1	Retrovirus-related Pol polyprotein from transposon TNT 1-94	signalling.receptor kinases.DUF 26	50	73	3	5' UTR
	Solyc03g115690.1.1	LOW QUALITY:Transmembrane protein, putative	not assigned.unknown	1156	1179	2.5	3' UTR
	Solyc03g121540.3.1	beta-galactosidase 3	misc.gluco-, galacto- and mannosidases.beta-galactosidase	3118	3141	3	3' UTR
	Solyc03g071720.3.1	Phytol kinase	secondary metabolism.isoprenoids.tocopherol biosynthesis	35	58	2.5	5' UTR
	Solyc12g007170.2.1	Fatty acid beta-oxidation multifunctional protein	lipid metabolism.lipid degradation.beta-oxidation.multifunctional	2549	2572	1	3' UTR
	Solyc02g062040.3.1	RING/U-box superfamily protein	protein.degradation.ubiquitin.E3.RING	138	161	3	5' UTR
	Solyc06g073290.1.1	Tetrapyrrole-binding family protein	tetrapyrrole synthesis.regulation	1029	1052	3	3' UTR
	Solyc06g071210.3.1	Serine/threonine-protein kinase	protein.synthesis.ribosome biogenesis	182	205	2.5	5' UTR
	Solyc01g098910.3.1	Peroxisomal carrier protein	transport.metabolite transporters at the mitochondrial membrane	385	408	3	5' UTR
	Solyc01g094410.3.1	C2 calcium/lipid-binding plant phosphoribosyltransferase family protein	amino acid metabolism.synthesis.aromatic aa.tryptophan	3648	3671	3	3' UTR
	Solyc07g043710.3.1	HXXXD-type acyl-transferase family protein	not assigned.no ontology	220	243	3	CDS
	Solyc09g061410.1.1	LOW QUALITY:CLAVATA3/ESR (CLE)-related protein TDIF	not assigned.unknown	73	96	2.5	CDS
	Solyc05g055330.3.1	Drug resistance transporter-like ABC domain protein	transport.ABC transporters and multidrug resistance systems	3690	3713	3	CDS
	Solyc07g044830.3.1	membrane-associated progesterone binding protein 4	redox.ascorbate and glutathione	265	288	3	5' UTR
	Solyc07g064860.2.1	pumilio 13	not assigned.unknown	583	606	3	3' UTR
	Solyc01g096090.3.1	Transmembrane protein, putative	not assigned.unknown	1095	1118	3	CDS
	Solyc02g091730.2.1	Chromatin SPT2	not assigned.unknown	1325	1348	3	CDS
	Solyc07g006200.3.1	Metal-dependent phosphohydrolase HD domain-containing protein	not assigned.no ontology	1403	1426	3	3' UTR
	Solyc08g074855.1.1	BZIP transcription factor family protein	not assigned.unknown	1091	1114	2	3' UTR
solyc-miR130	Solyc02g077660.3.1	Homeobox protein, putative	RNA.regulation of transcription.HB,Homeobox transcription factor family	1800	1823	2.5	CDS
	Solyc10g054860.2.1	Urb2/Npa2, putative isoform 2	not assigned.unknown	4101	4124	3	CDS
	Solyc01g099160.3.1	Lipoxygenase	hormone metabolism.jasmonate.synthesis-degradation.lipoxygenase	1494	1517	3	CDS
	Solyc10g006630.2.1	Auxin-responsive GH3 family protein	hormone metabolism.auxin.induced-regulated-responsive-activated	699	722	1.5	CDS
	Solyc01g091820.3.1	Flap endonuclease GEN-like 1	DNA.repair	1467	1490	3	CDS
	Solyc01g068210.3.1	Glutamate dehydrogenase, putative	N-metabolism.N-degradation.glutamate dehydrogenase	1902	1925	2	CDS
solyc-miR131	Solyc09g082300.3.1	Protease inhibitor/seed storage/lipid transfer family protein	misc.protease inhibitor/seed storage/lipid transfer protein (LTP) family protein	868	891	3	CDS
	Solyc08g074350.2.1	NAC domain-containing protein 78	not assigned.unknown	2346	2369	3	5' UTR
	Solyc04g072240.3.1	Oxidoreductase family protein	not assigned.no ontology	1503	1526	3	3' UTR
	Solyc07g042400.2.1	LOW QUALITY:transmembrane protein	not assigned.unknown	358	381	3	CDS
solyc-miR132	Solyc05g050650.2.1	LOW QUALITY:DNA-binding storekeeper protein-related transcriptional regulator	not assigned.unknown	603	626	3	3' UTR
	Solyc02g085670.3.1	Major facilitator superfamily transporter	transport.misc	1865	1888	2.5	CDS
	Solyc01g107550.3.1	Methylthioribose kinase	amino acid metabolism.misc	2810	2833	2.5	3' UTR
solyc-miR133	Solyc11g069990.2.1	I2C5	stress.biotic.PR-proteins	145	165	2.5	5' UTR
	Solyc08g077920.3.1	Isocitrate dehydrogenase [NAD] subunit, mitochondrial	TCA / org transformation.other organic acid transformatons.IDH	703	723	3	CDS
	Solyc08g079750.3.1	1-aminocyclopropane-1-carboxylate synthase family protein	hormone metabolism.ethylene.synthesis-degradation.1-aminocyclopropane-1-carboxylate synthase	2454	2474	3	CDS
	Solyc02g014560.3.1	calcium-binding EF hand family protein	signalling.calcium	829	849	3	CDS
	Solyc08g077930.3.1	Isocitrate dehydrogenase [NAD] subunit, mitochondrial	TCA / org transformation.other organic acid transformatons.IDH	691	711	3	CDS
	Solyc10g084750.1.1	TRM32-like protein (DUF3741)	not assigned.unknown	800	820	3	CDS
	Solyc04g016460.3.1	receptor-like kinase in flowers 1	not assigned.unknown	697	717	2.5	3' UTR
	Solyc07g056110.3.1	Vacuolar cation/proton exchanger, putative	transport.calcium	1978	1998	3	3' UTR
	Solyc07g054145.1.1	CAAX amino terminal protease family protein	protein.degradation.metalloprotease	2929	2949	2	3' UTR
	Solyc06g082710.3.1	KH domain-containing protein	RNA.RNA binding	716	736	3	5' UTR
solyc-miR134	Solyc08g006230.3.1	Transcriptional factor B3 family protein	RNA.regulation of transcription.B3 transcription factor family	1392	1415	1.5	3' UTR
	Solyc09g055260.3.1	E3 ubiquitin-protein ligase listerin-like protein	not assigned.unknown	2014	2037	3	CDS
	Solyc03g117740.3.1	nuclear protein	not assigned.unknown	346	369	3	CDS
	Solyc09g018460.1.1	LOW QUALITY:GRAS5	development.unspecified	858	881	3	CDS
	Solyc05g052510.3.1	Clathrin heavy chain	cell.vesicle transport	4051	4074	2.5	CDS
	Solyc03g096000.3.1	Clathrin heavy chain	cell.vesicle transport	4130	4153	2	CDS
	Solyc12g041880.2.1	Protein NEOXANTHIN-DEFICIENT 1	not assigned.unknown	11	33	2.5	5' UTR
	Solyc06g051310.3.1	Clathrin heavy chain	cell.vesicle transport	4066	4089	2.5	CDS
solyc-miR135	Solyc03g025870.3.1	R2R3MYB transcription factor 19	RNA.regulation of transcription.MYB domain transcription factor family	1138	1161	3	3' UTR
	Solyc00g007220.3.1	RING/U-box superfamily protein	protein.degradation.ubiquitin.E3.RING	860	883	2.5	3' UTR
	Solyc01g098110.3.1	Esterase/lipase/thioesterase family protein	lipid metabolism.unassigned	1303	1326	2.5	5' UTR
	Solyc12g056855.1.1	2OG-Fe(II) oxygenase	not assigned.unknown	236	259	3	CDS
	Solyc04g016120.2.1	NADH dehydrogenase	not assigned.unknown	744	767	3	3' UTR
	Solyc07g006610.3.1	Tyrosine kinase family protein	signalling.receptor kinases.misc;development.unspecified	955	978	3	CDS
	Solyc07g007250.3.1	Metallocarboxypeptidase inhibitor	not assigned.unknown	578	601	1	3' UTR
	Solyc02g077260.3.1	SUN-like protein5	signalling.calcium	1238	1260	3	CDS
	Solyc11g066790.2.1	Helicase protein with RING/U-box domain-containing protein	RNA.regulation of transcription.Chromatin Remodeling Factors	2295	2318	3	CDS
	Solyc12g014380.2.1	glucose-6-phosphate isomerase DQ451687	glycolysis.cytosolic branch.glucose-6-phosphate isomerase	1955	1978	3	3' UTR
	Solyc08g076000.3.1	NBS-LRR resistance protein	stress.biotic.PR-proteins	4072	4095	3	3' UTR
	Solyc10g009550.3.1	LOW QUALITY:WRKY transcription factor 42	RNA.regulation of transcription.WRKY domain transcription factor family	403	426	3	CDS
	Solyc09g010730.1.1	LOW QUALITY:Cyclin-dependent protein kinase inhibitor SMR3	not assigned.unknown	1019	1042	3	3' UTR
	Solyc06g060870.1.1	Alpha/beta-Hydrolases superfamily protein	lipid metabolism.lipid degradation.lipases.triacylglycerol lipase	1432	1456	3	CDS
	Solyc11g013220.2.1	C2H2-like zinc finger protein	RNA.regulation of transcription.C2H2 zinc finger family	1651	1674	2.5	3' UTR
	Solyc03g115660.3.1	Protein kinase superfamily protein	protein.postranslational modification	2483	2506	2.5	CDS
	Solyc03g115680.3.1	Protein kinase superfamily protein	protein.postranslational modification	1923	1946	2.5	CDS
	Solyc11g010960.2.1	Alcohol dehydrogenase, putative	secondary metabolism.phenylpropanoids.lignin biosynthesis.CAD	1249	1272	3	CDS + 3' UTR
	Solyc01g073710.2.1	LOW QUALITY:Calcium-binding EF hand family protein	signalling.calcium	571	594	3	CDS
	Solyc09g090210.3.1	Kinase family protein	protein.postranslational modification.kinase.receptor like cytoplasmatic kinase VIII	891	914	2.5	CDS
	Solyc04g049610.3.1	LOW QUALITY:Unknown protein	not assigned.unknown	2678	2701	1.5	5' UTR
solyc-miR136	Solyc11g008330.2.1	Coatomer subunit zeta-3	not assigned.unknown	2338	2360	2.5	3' UTR
	Solyc12g088110.2.1	Oligopeptide transporter, putative	transport.peptides and oligopeptides	1013	1036	3	CDS
	Solyc08g075870.3.1	S-adenosyl-L-methionine-dependent methyltransferases superfamily protein	stress.abiotic.drought/salt	998	1021	3	CDS
	Solyc04g080240.3.1	GYF domain-containing protein	not assigned.no ontology	3898	3921	3	CDS
solyc-miR137	Solyc06g082450.1.1	LOW QUALITY:ovate family protein	not assigned.unknown	585	608	2.5	3' UTR
	Solyc05g053940.3.1	Ras-related GTP binding protein	signalling.G-proteins	1174	1197	3	3' UTR
	Solyc06g053760.3.1	Syntaxin, putative	cell.vesicle transport	1872	1895	3	3' UTR
	Solyc02g062230.1.1	Small auxin up-regulated RNA32	hormone metabolism.auxin.induced-regulated-responsive-activated	308	331	2	3' UTR
	Solyc12g005090.2.1	Vacuolar protein sorting-associated protein 35	not assigned.unknown	2806	2829	3	CDS
	Solyc02g090110.3.1	WAK-like kinase	signalling.receptor kinases.wall associated kinase	2544	2567	2.5	3' UTR
	Solyc09g009760.1.1	LOW QUALITY:BZIP transcription factor family protein	RNA.regulation of transcription.bZIP transcription factor family	2096	2119	2	3' UTR
	Solyc04g078300.3.1	MADS-box transcription factor family protein	RNA.regulation of transcription.MADS box transcription factor family	1024	1047	3	3' UTR
	Solyc09g065940.3.1	U6 snRNA-associated Sm-like protein LSm4	RNA.processing	870	893	2.5	3' UTR
	Solyc03g119270.1.1	AP-3 complex subunit delta	cell.vesicle transport	1381	1404	2.5	CDS
solyc-miR138	Solyc06g008500.3.1	Ankyrin repeat domain protein, putative	cell.organisation	2758	2781	1.5	3' UTR
	Solyc03g121440.3.1	Kinase family protein	signalling.receptor kinases.proline extensin like	3587	3610	3	3' UTR
	Solyc06g034200.1.1	Phosphate transporter	transport.phosphate	313	336	2.5	CDS
	Solyc11g072170.2.1	Tryptophan/tyrosine permease	transport.amino acids	1825	1848	2	3' UTR
	Solyc05g046287.1.1	At2g11520-like protein	not assigned.unknown	738	761	1.5	3' UTR
	Solyc12g055940.2.1	Pentatricopeptide repeat (PPR) superfamily protein	not assigned.unknown	2614	2637	3	3' UTR
	Solyc07g014670.3.1	Cytochrome P450	misc.cytochrome P450	1826	1849	2	3' UTR
	Solyc03g063550.1.1	LOW QUALITY:cotton fiber protein	not assigned.unknown	901	924	3	3' UTR
	Solyc07g063950.3.1	calcium/calmodulin-regulated receptor-like kinase	signalling.receptor kinases.leucine rich repeat I	1958	1981	2.5	3' UTR
	Solyc12g019000.2.1	La-related protein 7	not assigned.no ontology	1807	1830	3	3' UTR
	Solyc03g031670.3.1	calcium-dependent protein kinase	signalling.calcium	2139	2162	2.5	3' UTR
	Solyc09g090580.3.1	translation initiation factor iso4E	protein.synthesis.initiation	1079	1102	2	3' UTR
	Solyc06g053980.3.1	Chlorophyllase	tetrapyrrole synthesis.unspecified	1064	1087	1.5	3' UTR
	Solyc05g005940.3.1	Major facilitator superfamily protein	transport.peptides and oligopeptides	224	247	2.5	5' UTR
	Solyc02g088650.1.1	Pentatricopeptide repeat-containing protein	not assigned.no ontology.pentatricopeptide (PPR) repeat-containing protein	1661	1684	3	CDS
	Solyc12g056240.2.1	Glutathione peroxidase	redox.ascorbate and glutathione.glutathione	921	944	0	3' UTR
	Solyc04g056430.3.1	basic leucine zipper/W2 domain protein	not assigned.unknown	689	712	2.5	3' UTR
	Solyc09g090770.2.1	calcium uniporter (DUF607)	not assigned.unknown	486	509	2	3' UTR
	Solyc09g090340.2.1	Transducin/WD40 repeat-like superfamily protein	not assigned.no ontology	583	606	2	5' UTR
	Solyc06g059980.3.1	O-fucosyltransferase family protein	hormone metabolism.auxin.induced-regulated-responsive-activated	91	114	3	5' UTR
	Solyc04g078990.3.1	Hexosyltransferase	cell wall.hemicellulose synthesis.glucuronoxylan	2014	2037	2.5	3' UTR
	Solyc02g071880.3.1	Receptor-like protein kinase	signalling.receptor kinases.leucine rich repeat VIII.VIII-2	3432	3455	2	3' UTR
solyc-miR139	Solyc02g091670.1.1	Octicosapeptide/Phox/Bem1p domain-containing protein	not assigned.no ontology	1041	1061	3	3' UTR
	Solyc10g078860.2.1	DNA-directed RNA polymerase subunit beta	RNA.transcription	2648	2668	3	CDS
	Solyc09g064200.3.1	Myosin	cell.organisation.cytoskeleton.Myosin.Class XI	1029	1049	3	CDS
	Solyc06g072770.3.1	RNA-binding family protein isoform 1	RNA.RNA binding	1209	1229	2	CDS
	Solyc04g080925.1.1	Purple acid phosphatase	not assigned.unknown	98	118	3	CDS
	Solyc03g119490.3.1	MAP kinase kinase 3	signalling.MAP kinases	674	694	3	CDS
	Solyc04g072540.3.1	Mitochondrial transcription termination factor family protein	RNA.regulation of transcription.unclassified	1200	1220	3	CDS
	Solyc10g083795.1.1	Cytochrome P450, putative	secondary metabolism.isoprenoids.carotenoids.carotenoid epsilon ring hydroxylase	1468	1488	3	CDS
	Solyc02g065680.3.1	Amino acid transporter, putative	transport.amino acids	640	660	3	CDS
	Solyc07g008410.3.1	Protein DETOXIFICATION	development.unspecified;transport.misc	1202	1222	2	CDS
	Solyc03g114465.1.1	LOW QUALITY:Stem-specific protein tsjt1, putative	not assigned.unknown	327	347	3	CDS
	Solyc09g015530.3.1	transmembrane protein	not assigned.unknown	194	214	3	5' UTR
	Solyc05g055880.3.1	NOP56-like pre RNA processing ribonucleoprotein	RNA.regulation of transcription.putative transcription regulator;protein.synthesis.ribosome biogenesis.Pre-rRNA processing and modifications.snoRNPs	2140	2160	3	CDS
	Solyc02g091550.2.1	MADS-box transcription factor	RNA.regulation of transcription.MADS box transcription factor family	1420	1440	3	3' UTR
	Solyc02g091950.3.1	Lysosomal Pro-X carboxypeptidase	protein.degradation	3317	3337	2.5	CDS
	Solyc06g063170.3.1	Glutamate receptor	signalling.in sugar and nutrient physiology	338	358	2.5	CDS
	Solyc04g016520.3.1	UDP-N-acetylglucosamine--dolichyl-phosphate N-acetylglucosaminephosphotransferase	protein.glycosylation	1491	1511	2.5	3' UTR
solyc-miR140	Solyc08g015877.1.1	F-box/RNI-like/FBD-like domains-containing protein	not assigned.unknown	529	552	3	5' UTR
	Solyc08g013970.2.1	Disease resistance protein	stress.biotic.PR-proteins	1961	1984	3	CDS
	Solyc10g079030.2.1	Ras-related protein RABA4d	signalling.G-proteins	1273	1296	3	3' UTR
	Solyc02g082480.3.1	glutamate receptor-like 3.5	signalling.in sugar and nutrient physiology	3427	3450	2	3' UTR
	Solyc03g115940.3.1	Dof zinc finger protein	RNA.regulation of transcription.C2C2(Zn) DOF zinc finger family	2823	2846	3	3' UTR
	Solyc03g062890.3.1	Superoxide dismutase [Cu-Zn]	redox.dismutases and catalases	816	839	3	3' UTR
	Solyc06g082100.3.1	U5 small nuclear ribonucleoprotein helicase	DNA.synthesis/chromatin structure	6891	6914	3	3' UTR
	Solyc01g109890.3.1	DNAJ heat shock N-terminal domain-containing protein	stress.abiotic.heat	1637	1660	3	3' UTR
	Solyc05g025500.3.1	Glucan endo-1,3-beta-glucosidase, putative	misc.beta 1,3 glucan hydrolases.glucan endo-1,3-beta-glucosidase	2452	2475	3	CDS
	Solyc05g016310.1.1	LOW QUALITY:Eukaryotic aspartyl protease family protein	RNA.regulation of transcription.unclassified	1693	1716	3	3' UTR
solyc-miR141	Solyc06g072220.1.1	Kunitz trypsin inhibitor	stress.biotic.PR-proteins.proteinase inhibitors.trypsin inhibitor	626	649	2.5	CDS + 3' UTR
	Solyc08g023490.3.1	Pentatricopeptide repeat-containing protein, putative	not assigned.no ontology.pentatricopeptide (PPR) repeat-containing protein	3267	3290	3	3' UTR
	Solyc01g105140.3.1	Serine/arginine rich splicing factor, putative	RNA.processing.splicing	2352	2375	3	3' UTR
	Solyc12g005960.2.1	Ethylene-responsive transcription factor, putative	hormone metabolism.ethylene.signal transduction;RNA.regulation of transcription.AP2/EREBP, APETALA2/Ethylene-responsive element binding protein family	1127	1150	2	3' UTR
	Solyc12g033100.1.1	LOW QUALITY:RING/U-box superfamily protein isoform 2	not assigned.unknown	751	774	2	3' UTR
	Solyc03g121470.3.1	Phospholipase D	lipid metabolism.lipid degradation.lysophospholipases.phospholipase D	3070	3093	2	5' UTR
	Solyc09g072960.1.1	F-box/RNI-like superfamily protein	not assigned.unknown	1116	1139	3	3' UTR
	Solyc01g008400.3.1	mediator of RNA polymerase II transcription subunit	not assigned.unknown	3	26	3	5' UTR
	Solyc07g062090.2.1	calcium/calcium/calmodulin-dependent Serine/Threonine-kinase	not assigned.unknown	1490	1513	3	3' UTR
	Solyc01g060240.3.1	cAMP-regulated phosphoprotein 19-related protein	not assigned.unknown	1739	1762	2	3' UTR
	Solyc06g068090.3.1	phospholipase PLDa1	lipid metabolism.lipid degradation.lysophospholipases.phospholipase D	3215	3238	3	3' UTR
	Solyc02g064550.3.1	Thioredoxin superfamily protein	not assigned.unknown	1607	1629	3	3' UTR
	Solyc11g013850.2.1	PyrD	not assigned.unknown	944	967	3	3' UTR
	Solyc08g078600.3.1	DNA-directed RNA polymerase III subunit RPC5	RNA.transcription	2668	2691	1.5	3' UTR
	Solyc12g006410.2.1	UDP-glucose 4-epimerase, putative	cell wall.precursor synthesis.MUR4	1660	1683	2.5	3' UTR
	Solyc10g008065.1.1	inter alpha-trypsin inhibitor, heavy chain-like protein	not assigned.unknown	323	346	2.5	3' UTR
	Solyc07g054640.1.1	External alternative NAD(P)H-ubiquinone oxidoreductase B1, mitochondrial	mitochondrial electron transport / ATP synthesis.NADH-DH.type II.external	1977	2000	2	3' UTR
	Solyc02g092590.3.1	T-box transcription factor, putative (DUF863)	not assigned.unknown	1513	1536	2.5	3' UTR
	Solyc12g096620.1.1	GDSL esterase	lipid metabolism.lipid degradation.lipases;misc.GDSL-motif lipase	1412	1435	0.5	3' UTR
	Solyc01g068250.2.1	LOW QUALITY:Transducin/WD40 repeat-like superfamily protein	cell.organisation	1708	1731	3	3' UTR
	Solyc12g035170.2.1	Pentatricopeptide repeat-containing family protein	not assigned.no ontology.pentatricopeptide (PPR) repeat-containing protein	2679	2702	1.5	3' UTR
	Solyc03g081310.3.1	BnaA02g32530D protein	not assigned.unknown	219	242	1.5	5' UTR
	Solyc01g096650.3.1	RING/U-box superfamily protein	protein.degradation.ubiquitin.E3.RING	500	523	2	CDS + 3' UTR
	Solyc12g044610.2.1	Myb transcription factor	RNA.regulation of transcription.MYB-related transcription factor family	1990	2013	0.5	3' UTR
	Solyc11g007400.1.1	LOW QUALITY:Receptor-like protein kinase	lipid metabolism.lipid degradation.lysophospholipases.glycerophosphodiester phosphodiesterase;signalling.receptor kinases.thaumatin like	541	564	2	3' UTR
	Solyc01g110960.3.1	Prefoldin chaperone subunit family protein, putative	not assigned.unknown	2477	2500	1.5	3' UTR
	Solyc05g053550.3.1	chalcone synthase 2	secondary metabolism.flavonoids.chalcones.naringenin-chalcone synthase	48	71	2.5	5' UTR
	Solyc08g081930.3.1	Aldose 1-epimerase, putative	minor CHO metabolism.others	1694	1717	3	5' UTR
	Solyc01g094350.3.1	RNA helicase DEAD4	DNA.synthesis/chromatin structure	1708	1731	1.5	CDS
	Solyc12g008810.2.1	Embryo defective 2752	not assigned.unknown	1090	1113	3	3' UTR
	Solyc06g035550.3.1	Unknown protein	not assigned.unknown	221	244	3	5' UTR
	Solyc05g005940.3.1	Major facilitator superfamily protein	transport.peptides and oligopeptides	144	167	1.5	5' UTR
	Solyc01g087570.2.1	BnaA09g36760D protein	not assigned.unknown	798	821	0.5	3' UTR
	Solyc09g083010.3.1	Endonuclease III homolog	DNA.synthesis/chromatin structure	1058	1081	0.5	3' UTR
	Solyc04g056430.3.1	basic leucine zipper/W2 domain protein	not assigned.unknown	584	607	2	3' UTR
	Solyc07g007760.3.1	defensin-like protein	not assigned.unknown	451	474	3	3' UTR
	Solyc08g066950.3.1	1-deoxy-D-xylulose-5-phosphate synthase	secondary metabolism.isoprenoids.non-mevalonate pathway.DXS	2974	2997	2	3' UTR
	Solyc01g006710.3.1	ATP-dependent RNA helicase, putative	DNA.synthesis/chromatin structure	4640	4663	0.5	3' UTR
	Solyc02g072535.1.1	pentatricopeptide (PPR) repeat-containing protein	not assigned.unknown	305	328	1	3' UTR
	Solyc01g090500.3.1	Mitochondrial transcription termination factor family protein, putative	RNA.regulation of transcription.unclassified	5473	5496	2	3' UTR
	Solyc05g048850.3.1	RNA helicase DEAD18	DNA.synthesis/chromatin structure	1527	1550	1.5	CDS
	Solyc02g093430.3.1	Beta-1,4-N-acetylglucosaminyltransferase-like protein	misc.nitrilases, *nitrile lyases, berberine bridge enzymes, reticuline oxidases, troponine reductases;protein.glycosylation	47	70	2.5	5' UTR
	Solyc01g094700.3.1	Glycerol-3-phosphate acyltransferase	lipid metabolism.Phospholipid synthesis	2046	2069	3	3' UTR
	Solyc04g025993.1.1	Zinc finger, RanBP2-type	not assigned.unknown	274	297	3	5' UTR
	Solyc04g051247.1.1	Cytochrome P450	secondary metabolism.flavonoids.dihydroflavonols.flavonoid 3-monooxygenase	1636	1659	2	3' UTR
	Solyc01g104620.3.1	Class II aaRS and biotin synthetases superfamily protein	not assigned.unknown	674	697	2	3' UTR
	Solyc08g007330.3.1	DNA mismatch repair protein mutS	DNA.repair	2679	2702	3	3' UTR
	Solyc03g046320.3.1	Late embryogenesis abundant protein family protein	not assigned.unknown	764	787	2.5	3' UTR
solyc-miR142	Solyc01g091750.3.1	Arginine/serine-rich splicing factor	RNA.processing.splicing	1427	1450	3	3' UTR
	Solyc05g056360.2.1	Protein Mei2	RNA.RNA binding	919	942	1.5	CDS
	Solyc02g087800.3.1	Aldose 1-epimerase	minor CHO metabolism.others	296	319	3	CDS
	Solyc00g074830.2.1	LOW QUALITY:ATP-binding-cassette transporter family protein	transport.ABC transporters and multidrug resistance systems	103	126	3	CDS
	Solyc04g007940.3.1	Cytochrome P450 monooxygenase	misc.cytochrome P450	1405	1428	2.5	CDS
				2405	2428	3	3' UTR
	Solyc05g010515.1.1	BTB/POZ domain-containing protein	not assigned.unknown	556	579	2	CDS
	Solyc08g082540.3.1	Galactose-binding protein	not assigned.unknown	999	1022	2.5	CDS
	Solyc07g008030.2.1	Beta-1,4-N-acetylglucosaminyltransferase family protein	not assigned.no ontology	973	996	2.5	CDS
	Solyc01g094460.3.1	AT hook motif DNA-binding family protein	DNA.unspecified	6374	6397	3	3' UTR
	Solyc06g076310.1.1	LOW QUALITY:cyclin-dependent kinase inhibitor	not assigned.unknown	460	483	3	3' UTR
	Solyc04g007945.1.1	Cytochrome P450, putative	misc.cytochrome P450	83	106	3	CDS
	Solyc04g076740.3.1	Protein TIC 20, chloroplastic	protein.targeting.chloroplast	4508	4531	3	3' UTR
	Solyc11g066380.2.1	Domain of Uncharacterized protein function isoform 4	not assigned.unknown	1675	1698	2.5	CDS
	Solyc12g015780.2.1	DNA-directed RNA polymerase family protein	RNA.transcription	1802	1825	3	3' UTR
	Solyc03g063240.3.1	Pyridoxamine 5'-phosphate oxidase-related FMN-binding protein	not assigned.unknown	1722	1745	3	3' UTR
solyc-miR143	Solyc01g104350.3.1	Elongation factor 4	not assigned.unknown	414	437	2	CDS
	Solyc08g077780.3.1	Protein kinase	protein.postranslational modification.kinase	416	439	3	5' UTR
				467	490	3	5' UTR
				518	541	3	5' UTR
				671	694	3	5' UTR
	Solyc03g006770.3.1	Serine/threonine-protein kinase	signalling.receptor kinases.S-locus glycoprotein like	1295	1317	2.5	CDS
	Solyc11g007760.2.1	3-phosphoinositide-dependent protein kinase-1	protein.postranslational modification	914	937	3	5' UTR
	Solyc05g056425.1.1	Transcription factor TGA5	RNA.regulation of transcription.bZIP transcription factor family	790	813	3	CDS
	Solyc01g094800.3.1	ATP-dependent helicase BRM	RNA.regulation of transcription.Chromatin Remodeling Factors	544	567	3	5' UTR
	Solyc09g005470.3.1	UDP-glucuronic acid decarboxylase 1	cell wall.precursor synthesis.UXS	430	453	3	3' UTR
	Solyc07g006050.2.1	Histone-lysine N-methyltransferase	RNA.regulation of transcription.SET-domain transcriptional regulator family	2750	2773	3	3' UTR
	Solyc04g080850.3.1	Thioredoxin	redox.thioredoxin	4746	4768	3	3' UTR
	Solyc04g025180.3.1	ABC transporter G family-like protein	transport.ABC transporters and multidrug resistance systems	6939	6962	2.5	CDS
	Solyc10g053890.2.1	LOW QUALITY:B3 domain-containing protein	not assigned.unknown	358	381	3	CDS
	Solyc07g006540.3.1	Double Clp-N motif-containing P-loop nucleoside triphosphate hydrolases superfamily protein	stress.abiotic.heat	1827	1850	3	CDS
	Solyc11g011340.2.1	cultivar Rio Grande ELI3	secondary metabolism.phenylpropanoids.lignin biosynthesis.CAD	1593	1616	3	3' UTR
	Solyc07g006060.3.1	Histone-lysine N-methyltransferase	RNA.regulation of transcription.SET-domain transcriptional regulator family	1969	1992	3	3' UTR
	Solyc09g074855.1.1	Cytochrome b-c1 complex subunit 6	mitochondrial electron transport / ATP synthesis.cytochrome c reductase	112	135	2.5	5' UTR
solyc-miR144	Solyc03g098440.3.1	tetratricopeptide repeat (TPR)-containing protein	not assigned.no ontology.tetratricopeptide repeat (TPR)	747	770	3	3' UTR
	Solyc05g050650.2.1	LOW QUALITY:DNA-binding storekeeper protein-related transcriptional regulator	not assigned.unknown	511	534	1	3' UTR
solyc-miR145	Solyc07g063400.3.1	ABC transporter G family member	transport.ABC transporters and multidrug resistance systems	1040	1061	3	CDS
	Solyc01g104590.3.1	ribosomal protein L3	protein.synthesis.ribosomal protein.eukaryotic.60S subunit.L3	1501	1522	3	CDS
	Solyc09g056380.1.1	60S ribosomal protein L18a	protein.synthesis.ribosomal protein.eukaryotic.60S subunit.L18A	79	100	3	CDS
	Solyc06g072100.2.1	ABC transporter G family member	transport.ABC transporters and multidrug resistance systems	2024	2045	3	CDS
	Solyc01g080940.3.1	Transthyretin-like S-allantoin synthase protein	not assigned.unknown	417	438	3	CDS
	Solyc08g078150.1.1	Pentatricopeptide repeat-containing family protein	development.unspecified	2174	2195	3	CDS
	Solyc08g082345.1.1	Bardet-biedl syndrome 3	not assigned.unknown	1491	1512	2.5	3' UTR
	Solyc01g087590.3.1	Polyamine oxidase	polyamine metabolism.degradation.polyamin oxidase	759	780	2	CDS
	Solyc07g007880.1.1	60S acidic ribosomal protein family	protein.synthesis.ribosomal protein.eukaryotic.60S subunit.P2	406	427	3	3' UTR
	Solyc09g009960.3.1	4'-phosphopantetheinyl transferase	not assigned.no ontology	2447	2468	3	3' UTR
	Solyc06g072090.2.1	ABC transporter G family member	transport.ABC transporters and multidrug resistance systems	1961	1982	3	CDS
	Solyc09g090210.3.1	Kinase family protein	protein.postranslational modification.kinase.receptor like cytoplasmatic kinase VIII	1239	1260	2.5	3' UTR
solyc-miR146	Solyc04g055120.3.1	peroxisomal ABC transporter 1	transport.ABC transporters and multidrug resistance systems	3299	3321	2.5	CDS
	Solyc12g056300.2.1	Receptor kinase, putative	signalling.receptor kinases.leucine rich repeat VI	854	876	3	CDS
	Solyc01g007780.3.1	HVA22-like protein	hormone metabolism.abscisic acid.synthesis-degradation	2036	2058	2	3' UTR
	Solyc08g065980.3.1	glycine-rich protein	not assigned.no ontology.glycine rich proteins	3875	3897	1.5	CDS
solyc-miR147	Solyc11g068765.1.1	Gb:AAF02129.1, putative	not assigned.unknown	1626	1647	1	3' UTR
	Solyc11g065400.2.1	transferring glycosyl group transferase (DUF604)	not assigned.no ontology	1666	1687	1.5	3' UTR
	Solyc06g082130.3.1	Pyruvate decarboxylase	fermentation.PDC	1959	1980	3	3' UTR
solyc-miR148	Solyc11g068765.1.1	Gb:AAF02129.1, putative	not assigned.unknown	1625	1647	1	3' UTR
	Solyc11g065400.2.1	transferring glycosyl group transferase (DUF604)	not assigned.no ontology	1665	1687	1.5	3' UTR
	Solyc06g082130.3.1	Pyruvate decarboxylase	fermentation.PDC	1958	1980	3	3' UTR
solyc-miR149	Solyc02g027080.2.1	Disease resistance protein BS2	stress.biotic.PR-proteins	3112	3135	3	3' UTR
	Solyc11g068765.1.1	Gb:AAF02129.1, putative	not assigned.unknown	1624	1647	1.5	3' UTR
	Solyc11g069480.2.1	CASP-like protein	not assigned.unknown	1130	1153	3	3' UTR
	Solyc06g082130.3.1	Pyruvate decarboxylase	fermentation.PDC	1957	1980	3	3' UTR
	Solyc10g079075.1.1	cellulose synthase like D4	not assigned.unknown	386	409	3	3' UTR
	Solyc11g065400.2.1	transferring glycosyl group transferase (DUF604)	not assigned.no ontology	1663	1687	2	3' UTR
	Solyc03g110890.1.1	LOW QUALITY:glucuronoxylan 4-O-methyltransferase-like protein (DUF579)	not assigned.unknown	809	832	2.5	CDS
	Solyc04g080220.3.1	DUF620 family protein (DUF620)	not assigned.unknown	2653	2676	3	3' UTR
	Solyc07g005780.2.1	Eukaryotic translation initiation factor 4G	protein.synthesis.initiation	1969	1992	3	3' UTR
	Solyc01g103180.3.1	FAR1-related sequence 11	signalling.light	470	493	3	CDS
	Solyc10g055680.1.1	Methyltransferase	hormone metabolism.brassinosteroid.synthesis-degradation.sterols.SMT2	1297	1320	3	3' UTR
	Solyc10g049720.2.1	bHLH transcription factor 156	RNA.regulation of transcription.bHLH,Basic Helix-Loop-Helix family	1463	1486	3	3' UTR
solyc-miR150	Solyc02g027080.2.1	Disease resistance protein BS2	stress.biotic.PR-proteins	3113	3135	3	3' UTR
	Solyc11g068765.1.1	Gb:AAF02129.1, putative	not assigned.unknown	1625	1647	1.5	3' UTR
	Solyc11g069480.2.1	CASP-like protein	not assigned.unknown	1131	1153	3	3' UTR
	Solyc06g082130.3.1	Pyruvate decarboxylase	fermentation.PDC	1958	1980	3	3' UTR
	Solyc10g079075.1.1	cellulose synthase like D4	not assigned.unknown	387	409	3	3' UTR
	Solyc11g065400.2.1	transferring glycosyl group transferase (DUF604)	not assigned.no ontology	1665	1687	1	3' UTR
	Solyc03g110890.1.1	LOW QUALITY:glucuronoxylan 4-O-methyltransferase-like protein (DUF579)	not assigned.unknown	810	832	2.5	CDS
	Solyc04g080220.3.1	DUF620 family protein (DUF620)	not assigned.unknown	2654	2676	3	3' UTR
	Solyc07g005780.2.1	Eukaryotic translation initiation factor 4G	protein.synthesis.initiation	1970	1992	3	3' UTR
	Solyc01g103180.3.1	FAR1-related sequence 11	signalling.light	471	493	3	CDS
	Solyc10g055680.1.1	Methyltransferase	hormone metabolism.brassinosteroid.synthesis-degradation.sterols.SMT2	1298	1320	3	3' UTR
	Solyc10g049720.2.1	bHLH transcription factor 156	RNA.regulation of transcription.bHLH,Basic Helix-Loop-Helix family	1464	1486	3	3' UTR
solyc-miR151	Solyc02g027080.2.1	Disease resistance protein BS2	stress.biotic.PR-proteins	3112	3135	2	3' UTR
	Solyc11g068765.1.1	Gb:AAF02129.1, putative	not assigned.unknown	1624	1647	1.5	3' UTR
	Solyc08g006580.3.1	Transmembrane protein, putative	not assigned.unknown	3751	3774	3	3' UTR
	Solyc02g077280.3.1	GTP-binding protein Era-like protein	not assigned.unknown	2459	2482	3	3' UTR
	Solyc10g047300.2.1	Translocon at the outer membrane of chloroplasts 64-V isoform 1	protein.targeting.chloroplast	1563	1586	2.5	CDS
	Solyc11g065400.2.1	transferring glycosyl group transferase (DUF604)	not assigned.no ontology	1664	1687	0	3' UTR
	Solyc03g110890.1.1	LOW QUALITY:glucuronoxylan 4-O-methyltransferase-like protein (DUF579)	not assigned.unknown	809	832	3	CDS
solyc-miR152	Solyc02g027080.2.1	Disease resistance protein BS2	stress.biotic.PR-proteins	3112	3135	2	3' UTR
	Solyc11g068765.1.1	Gb:AAF02129.1, putative	not assigned.unknown	1624	1647	1.5	3' UTR
	Solyc08g006580.3.1	Transmembrane protein, putative	not assigned.unknown	3751	3774	3	3' UTR
	Solyc10g047300.2.1	Translocon at the outer membrane of chloroplasts 64-V isoform 1	protein.targeting.chloroplast	1563	1586	2.5	CDS
	Solyc11g065400.2.1	transferring glycosyl group transferase (DUF604)	not assigned.no ontology	1664	1687	0	3' UTR
	Solyc03g110890.1.1	LOW QUALITY:glucuronoxylan 4-O-methyltransferase-like protein (DUF579)	not assigned.unknown	809	832	3	CDS
solyc-miR153	Solyc02g027080.2.1	Disease resistance protein BS2	stress.biotic.PR-proteins	3113	3135	2	3' UTR
	Solyc11g068765.1.1	Gb:AAF02129.1, putative	not assigned.unknown	1625	1647	1.5	3' UTR
	Solyc08g006580.3.1	Transmembrane protein, putative	not assigned.unknown	3752	3774	3	3' UTR
	Solyc02g077280.3.1	GTP-binding protein Era-like protein	not assigned.unknown	2460	2482	3	3' UTR
	Solyc10g047300.2.1	Translocon at the outer membrane of chloroplasts 64-V isoform 1	protein.targeting.chloroplast	1564	1586	2.5	CDS
	Solyc11g065400.2.1	transferring glycosyl group transferase (DUF604)	not assigned.no ontology	1665	1687	0	3' UTR
	Solyc03g110890.1.1	LOW QUALITY:glucuronoxylan 4-O-methyltransferase-like protein (DUF579)	not assigned.unknown	810	832	3	CDS
solyc-miR154	Solyc02g027080.2.1	Disease resistance protein BS2	stress.biotic.PR-proteins	3113	3135	2	3' UTR
	Solyc11g068765.1.1	Gb:AAF02129.1, putative	not assigned.unknown	1625	1647	1.5	3' UTR
	Solyc08g006580.3.1	Transmembrane protein, putative	not assigned.unknown	3752	3774	3	3' UTR
	Solyc02g077280.3.1	GTP-binding protein Era-like protein	not assigned.unknown	2460	2482	3	3' UTR
	Solyc10g047300.2.1	Translocon at the outer membrane of chloroplasts 64-V isoform 1	protein.targeting.chloroplast	1564	1586	2.5	CDS
	Solyc11g065400.2.1	transferring glycosyl group transferase (DUF604)	not assigned.no ontology	1665	1687	0	3' UTR
	Solyc03g110890.1.1	LOW QUALITY:glucuronoxylan 4-O-methyltransferase-like protein (DUF579)	not assigned.unknown	810	832	3	CDS
solyc-miR155	Solyc02g027080.2.1	Disease resistance protein BS2	stress.biotic.PR-proteins	3113	3135	2	3' UTR
	Solyc11g068765.1.1	Gb:AAF02129.1, putative	not assigned.unknown	1625	1647	1.5	3' UTR
	Solyc08g006580.3.1	Transmembrane protein, putative	not assigned.unknown	3752	3774	3	3' UTR
	Solyc02g077280.3.1	GTP-binding protein Era-like protein	not assigned.unknown	2460	2482	3	3' UTR
	Solyc10g047300.2.1	Translocon at the outer membrane of chloroplasts 64-V isoform 1	protein.targeting.chloroplast	1564	1586	2.5	CDS
	Solyc11g065400.2.1	transferring glycosyl group transferase (DUF604)	not assigned.no ontology	1665	1687	0	3' UTR
	Solyc03g110890.1.1	LOW QUALITY:glucuronoxylan 4-O-methyltransferase-like protein (DUF579)	not assigned.unknown	810	832	3	CDS
solyc-miR156	Solyc02g027080.2.1	Disease resistance protein BS2	stress.biotic.PR-proteins	3113	3135	2	3' UTR
	Solyc11g068765.1.1	Gb:AAF02129.1, putative	not assigned.unknown	1625	1647	1.5	3' UTR
	Solyc08g006580.3.1	Transmembrane protein, putative	not assigned.unknown	3752	3774	3	3' UTR
	Solyc10g047300.2.1	Translocon at the outer membrane of chloroplasts 64-V isoform 1	protein.targeting.chloroplast	1564	1586	2.5	CDS
	Solyc11g065400.2.1	transferring glycosyl group transferase (DUF604)	not assigned.no ontology	1665	1687	0	3' UTR
	Solyc03g110890.1.1	LOW QUALITY:glucuronoxylan 4-O-methyltransferase-like protein (DUF579)	not assigned.unknown	810	832	3	CDS
solyc-miR157	Solyc01g006620.3.1	C2 calcium/lipid-binding and GRAM domain protein	not assigned.no ontology.C2 domain-containing protein	904	926	3	CDS
	Solyc02g027080.2.1	Disease resistance protein BS2	stress.biotic.PR-proteins	3113	3135	2.5	3' UTR
	Solyc11g068765.1.1	Gb:AAF02129.1, putative	not assigned.unknown	1625	1647	2	3' UTR
	Solyc03g111090.3.1	Transcription factor GTE10	RNA.regulation of transcription.Global transcription factor group	2064	2086	3	CDS
	Solyc08g006580.3.1	Transmembrane protein, putative	not assigned.unknown	3752	3774	2	3' UTR
	Solyc04g072390.3.1	Methyltransferase-like	not assigned.unknown	1794	1816	2.5	3' UTR
	Solyc05g015095.1.1	Small RNA degrading nuclease 5	not assigned.unknown	1166	1188	3	3' UTR
	Solyc07g047910.1.1	LOW QUALITY:MAP kinase kinase kinase 48	protein.postranslational modification	1528	1550	3	3' UTR
	Solyc10g047300.2.1	Translocon at the outer membrane of chloroplasts 64-V isoform 1	protein.targeting.chloroplast	1564	1586	2.5	CDS
	Solyc11g071730.2.1	Kinesin, putative	cell.organisation	2732	2754	3	CDS
	Solyc08g016581.1.1	P-loop nucleoside triphosphate hydrolases superfamily protein with CH (Calponin Homology) domain-containing protein	not assigned.unknown	509	531	3	3' UTR
	Solyc00g165195.1.1	UDP-glucose pyrophosphorylase 2	not assigned.unknown	1181	1203	3	3' UTR
	Solyc11g065400.2.1	transferring glycosyl group transferase (DUF604)	not assigned.no ontology	1665	1687	0.5	3' UTR
	Solyc09g020155.1.1	Photosystem I P700 chlorophyll a apoprotein A2	not assigned.unknown	942	964	3	3' UTR
	Solyc10g048140.2.1	Zinc finger protein 385D	not assigned.unknown	186	208	3	CDS
	Solyc02g089263.1.1	auxin transport protein (BIG)	hormone metabolism.auxin.signal transduction	13524	13546	2.5	3' UTR
	Solyc05g008680.1.1	Methyltransferase	hormone metabolism.brassinosteroid.synthesis-degradation.sterols.SMT2	1436	1458	2.5	3' UTR
	Solyc02g069580.3.1	UDP-glucose 4-epimerase, putative	cell wall.precursor synthesis.MUR4	1925	1947	3	3' UTR
	Solyc01g103180.3.1	FAR1-related sequence 11	signalling.light	471	493	2.5	CDS
solyc-miR158	Solyc01g006620.3.1	C2 calcium/lipid-binding and GRAM domain protein	not assigned.no ontology.C2 domain-containing protein	904	926	3	CDS
	Solyc02g027080.2.1	Disease resistance protein BS2	stress.biotic.PR-proteins	3113	3135	2.5	3' UTR
	Solyc11g068765.1.1	Gb:AAF02129.1, putative	not assigned.unknown	1625	1647	2	3' UTR
	Solyc03g111090.3.1	Transcription factor GTE10	RNA.regulation of transcription.Global transcription factor group	2064	2086	3	CDS
	Solyc08g006580.3.1	Transmembrane protein, putative	not assigned.unknown	3752	3774	2	3' UTR
	Solyc04g072390.3.1	Methyltransferase-like	not assigned.unknown	1794	1816	2.5	3' UTR
	Solyc05g015095.1.1	Small RNA degrading nuclease 5	not assigned.unknown	1166	1188	3	3' UTR
	Solyc07g047910.1.1	LOW QUALITY:MAP kinase kinase kinase 48	protein.postranslational modification	1528	1550	3	3' UTR
	Solyc10g047300.2.1	Translocon at the outer membrane of chloroplasts 64-V isoform 1	protein.targeting.chloroplast	1564	1586	2.5	CDS
	Solyc11g071730.2.1	Kinesin, putative	cell.organisation	2732	2754	3	CDS
	Solyc08g016581.1.1	P-loop nucleoside triphosphate hydrolases superfamily protein with CH (Calponin Homology) domain-containing protein	not assigned.unknown	509	531	3	3' UTR
	Solyc00g165195.1.1	UDP-glucose pyrophosphorylase 2	not assigned.unknown	1181	1203	3	3' UTR
	Solyc11g065400.2.1	transferring glycosyl group transferase (DUF604)	not assigned.no ontology	1665	1687	0.5	3' UTR
	Solyc09g020155.1.1	Photosystem I P700 chlorophyll a apoprotein A2	not assigned.unknown	942	964	3	3' UTR
	Solyc10g048140.2.1	Zinc finger protein 385D	not assigned.unknown	186	208	3	CDS
	Solyc02g089263.1.1	auxin transport protein (BIG)	hormone metabolism.auxin.signal transduction	13524	13546	2.5	3' UTR
	Solyc05g008680.1.1	Methyltransferase	hormone metabolism.brassinosteroid.synthesis-degradation.sterols.SMT2	1436	1458	2.5	3' UTR
	Solyc02g069580.3.1	UDP-glucose 4-epimerase, putative	cell wall.precursor synthesis.MUR4	1925	1947	3	3' UTR
	Solyc01g103180.3.1	FAR1-related sequence 11	signalling.light	471	493	2.5	CDS
solyc-miR159	Solyc02g062270.3.1	RNA binding protein, putative	RNA.RNA binding	3075	3098	3	CDS
solyc-miR160	Solyc08g067010.2.1	Serine/threonine protein phosphatase 7 long form isogeny	protein.postranslational modification	341	364	3	CDS
	Solyc01g059990.3.1	Serine/threonine protein phosphatase 7 long form isogeny	protein.postranslational modification	644	667	3	CDS
	Solyc04g082060.3.1	F-box domain, cyclin-like protein	protein.degradation.ubiquitin.E3.SCF.FBOX	3914	3937	3	3' UTR
	Solyc01g059967.1.1	Serine/threonine protein phosphatase 7 long form isogeny	protein.postranslational modification	557	580	3	CDS
solyc-miR161	Solyc06g034340.2.1	NAC domain protein,	development.unspecified	1681	1704	3	3' UTR
	Solyc07g043590.3.1	Amine oxidase, putative	misc.oxidases - copper, flavone etc	1886	1909	3	3' UTR
	Solyc10g080630.2.1	ripening related X72734	RNA.processing.splicing	49	72	2.5	5' UTR
	Solyc01g102870.2.1	Leucine-rich repeat receptor-like protein kinase	hormone metabolism.brassinosteroid.signal transduction.BRI;signalling.receptor kinases.leucine rich repeat X;signalling.receptor kinases.leucine rich repeat XI	1506	1529	3	CDS
	Solyc05g013700.3.1	Eukaryotic translation initiation factor 4B family protein	protein.synthesis.initiation	2089	2112	2.5	3' UTR
	Solyc02g065740.3.1	Alpha-1,4-glucan-protein synthase [UDP-forming]	cell wall.cell wall proteins.RGP	975	998	2.5	CDS
	Solyc10g083910.2.1	BnaC04g08430D protein	not assigned.unknown	627	650	3	3' UTR
	Solyc02g072530.2.1	Non-specific serine/threonine protein kinase	protein.postranslational modification	1823	1846	2.5	3' UTR
solyc-miR162	Solyc04g015100.3.1	Thiolase family protein	amino acid metabolism.degradation.branched chain group.isoleucine;amino acid metabolism.degradation.aromatic aa.tryptophan;secondary metabolism.isoprenoids.mevalonate pathway.acetyl-CoA C-acyltransferase	1643	1666	2.5	3' UTR
	Solyc07g042330.2.1	Polyketide cyclase/dehydrase and lipid transport superfamily protein	not assigned.unknown	1056	1079	3	3' UTR
	Solyc02g062130.3.1	Ferredoxin--NADP reductase	PS.lightreaction.other electron carrier (ox/red).ferredoxin reductase	311	334	3	CDS
	Solyc02g067010.3.1	Pattern formation EMB30-like protein	development.unspecified	4749	4772	3	3' UTR
	Solyc02g062110.3.1	Ferredoxin--NADP reductase	not assigned.unknown	311	334	3	CDS
	Solyc05g008010.3.1	60S ribosomal protein L31	protein.synthesis.ribosomal protein.eukaryotic.60S subunit.L31	701	724	3	3' UTR
	Solyc07g047920.2.1	Galactoside 2-alpha-L-fucosyltransferase	cell wall.hemicellulose synthesis	387	410	2.5	CDS
solyc-miR164	Solyc01g104820.3.1	Vacuolar iron transporter family protein	development.unspecified	495	518	3	CDS
	Solyc01g104800.2.1	Vacuolar iron transporter family protein	development.unspecified	610	633	3	CDS
	Solyc08g080370.3.1	N2-acetylornithine aminotransferase	amino acid metabolism.synthesis.glutamate family.arginine.acetylornithine aminotransferase	2744	2767	3	3' UTR
solyc-miR165	Solyc01g088780.3.1	Rac-like GTP binding protein	signalling.G-proteins	422	445	3	CDS
	Solyc02g088350.3.1	Domain of Uncharacterized protein function isoform 1	not assigned.unknown	535	557	3	CDS
	Solyc09g065900.3.1	glutathione reductase, chloroplastic	redox.ascorbate and glutathione.glutathione	760	783	2.5	CDS
	Solyc08g008550.3.1	Kinase	protein.postranslational modification	1843	1866	2.5	CDS
	Solyc09g031900.3.1	LOW QUALITY:auxin transport protein (BIG)	not assigned.unknown	850	873	3	3' UTR
	Solyc09g005460.2.1	3-phosphoshikimate 1-carboxyvinyltransferase	amino acid metabolism.synthesis.aromatic aa.chorismate.5-enolpyruvylshikimate-3-phosphate synthase	249	272	3	CDS
	Solyc06g036100.3.1	Divalent ion symporter	not assigned.no ontology	1831	1854	2.5	CDS
	Solyc01g088800.3.1	RNA binding protein, putative	RNA.RNA binding	422	445	3	CDS
	Solyc01g080520.3.1	Kinase family protein	protein.postranslational modification.kinase.receptor like cytoplasmatic kinase VI	1288	1311	3	CDS
solyc-miR166	Solyc03g117460.1.1	Major allergen d 1	not assigned.unknown	528	549	3	3' UTR
	Solyc06g062280.3.1	Thioredoxin superfamily protein	not assigned.unknown	1154	1175	3	3' UTR
	Solyc01g058270.3.1	O-acetyltransferase family protein	misc.acyl transferases;misc.O-methyl transferases	3424	3445	3	3' UTR
	Solyc10g086320.2.1	Phosphatidylinositol-4-phosphate 5-kinase family protein	signalling.phosphinositides.phosphatidylinositol-4-phosphate 5-kinase	4290	4311	3	3' UTR
	Solyc12g017835.1.1	Brefeldin A-inhibited guanine nucleotide-exchange 2	signalling.G-proteins	1526	1547	2.5	CDS
	Solyc10g078520.2.1	PHD finger protein ING	RNA.regulation of transcription.putative transcription regulator	923	944	3	3' UTR
	Solyc04g054720.3.1	APOLLO	DNA.unspecified	471	492	3	CDS
	Solyc03g117200.3.1	F-box/LRR protein, putative	not assigned.unknown	89	110	2.5	5' UTR
	Solyc08g023440.3.1	Early-responsive to dehydration stress family protein	stress.abiotic.drought/salt	1698	1719	3	CDS
	Solyc08g066750.3.1	Major facilitator superfamily domain-containing protein	not assigned.unknown	2075	2096	3	3' UTR
solyc-miR167	Solyc05g054380.2.1	Major allergen d 1	not assigned.unknown	768	791	2.5	3' UTR
	Solyc06g033930.1.1	LOW QUALITY:Retrovirus-related Pol polyprotein from transposon TNT 1-94	not assigned.unknown	294	317	3	CDS
	Solyc08g079030.3.1	Low-density lipoprotein receptor-related 11	not assigned.unknown	2589	2612	3	3' UTR
	Solyc01g091830.3.1	DUF4378 domain protein	not assigned.unknown	1574	1597	3	3' UTR
	Solyc01g090790.3.1	bHLH transcription factor	RNA.regulation of transcription.bHLH,Basic Helix-Loop-Helix family	375	398	3	CDS
solyc-miR168	Solyc11g007960.2.1	Acyl-CoA-binding domain-containing protein 4	not assigned.no ontology	2042	2064	3	3' UTR
	Solyc06g068840.3.1	Calcium-dependent phospholipid-binding Copine family protein	signalling.calcium;development.unspecified	2048	2071	2.5	3' UTR
	Solyc12g033100.1.1	LOW QUALITY:RING/U-box superfamily protein isoform 2	not assigned.unknown	811	834	2.5	3' UTR
	Solyc10g074467.1.1	low-molecular-weight cysteine-rich 21	not assigned.unknown	1280	1303	2.5	3' UTR
	Solyc11g013850.2.1	PyrD	not assigned.unknown	995	1018	2	3' UTR
	Solyc02g077510.3.1	O-methyltransferase	secondary metabolism.phenylpropanoids	1150	1173	3	3' UTR
	Solyc01g006710.3.1	ATP-dependent RNA helicase, putative	DNA.synthesis/chromatin structure	4714	4737	2	3' UTR
	Solyc00g005283.1.1	Phytoene desaturase	not assigned.unknown	298	321	3	3' UTR
	Solyc08g067510.1.1	Non-specific lipid-transfer protein	lipid metabolism.lipid transfer proteins etc	463	486	2.5	3' UTR
	Solyc02g063430.3.1	bHLH transcription factor 078	RNA.regulation of transcription.bHLH,Basic Helix-Loop-Helix family	1770	1793	2	3' UTR
	Solyc04g058090.3.1	Phosphoribosylformylglycinamidine cyclo-ligase	nucleotide metabolism.synthesis.purine.AIR synthase	1513	1536	3	3' UTR
	Solyc10g005030.3.1	Pseudo-response regulator 9	RNA.regulation of transcription.Psudo ARR transcription factor family	2549	2572	3	3' UTR
	Solyc09g075230.1.1	pectinesterase (Protein of unknown function%2C DUF538)	not assigned.unknown	664	687	3	3' UTR
	Solyc04g049330.3.1	V-type proton ATPase subunit G	transport.p- and v-ATPases	851	875	2.5	3' UTR
	Solyc05g046040.2.1	CONSTANS-like zinc finger protein	RNA.regulation of transcription.C2C2(Zn) CO-like, Constans-like zinc finger family	2215	2238	3	3' UTR
	Solyc05g008680.1.1	Methyltransferase	hormone metabolism.brassinosteroid.synthesis-degradation.sterols.SMT2	1468	1491	3	3' UTR
	Solyc09g011380.3.1	BEL1-like homeodomain protein	RNA.regulation of transcription.HB,Homeobox transcription factor family	473	496	3	CDS
solyc-miR169	Solyc10g074447.1.1	low-molecular-weight cysteine-rich 21	not assigned.unknown	324	347	2	3' UTR
	Solyc12g033100.1.1	LOW QUALITY:RING/U-box superfamily protein isoform 2	not assigned.unknown	811	834	1	3' UTR
	Solyc10g078730.2.1	Non-structural maintenance of chromosome element 4	not assigned.unknown	594	617	3	5' UTR
	Solyc02g063430.3.1	bHLH transcription factor 078	RNA.regulation of transcription.bHLH,Basic Helix-Loop-Helix family	1770	1793	0.5	3' UTR
	Solyc06g068840.3.1	Calcium-dependent phospholipid-binding Copine family protein	signalling.calcium;development.unspecified	2048	2071	3	3' UTR
	Solyc11g013850.2.1	PyrD	not assigned.unknown	995	1018	0.5	3' UTR
	Solyc08g067510.1.1	Non-specific lipid-transfer protein	lipid metabolism.lipid transfer proteins etc	463	486	3	3' UTR
	Solyc02g067790.3.1	High affinity nitrate transporter	transport.nitrate	1567	1590	3	3' UTR
	Solyc09g075230.1.1	pectinesterase (Protein of unknown function%2C DUF538)	not assigned.unknown	664	687	3	3' UTR
	Solyc09g065120.3.1	Preprotein translocase subunit SecY	protein.targeting.secretory pathway.unspecified	2439	2462	3	CDS
	Solyc09g082590.3.1	Bax inhibitor	not assigned.no ontology	1630	1653	2	3' UTR
	Solyc01g100540.3.1	HIT zinc finger,PAPA-1-like conserved region, putative	RNA.regulation of transcription.unclassified	2884	2907	2	3' UTR
	Solyc10g074467.1.1	low-molecular-weight cysteine-rich 21	not assigned.unknown	1280	1303	1	3' UTR
	Solyc03g118030.3.1	Glutamyl-tRNA(Gln) amidotransferase subunit A	misc.nitrilases, *nitrile lyases, berberine bridge enzymes, reticuline oxidases, troponine reductases	22	45	2.5	5' UTR
	Solyc12g099480.2.1	UDP-glucuronate decarboxylase protein 1	cell wall.precursor synthesis.UXS	5	28	3	5' UTR
	Solyc06g059960.3.1	Histone-lysine N-methyltransferase ASHH2	not assigned.unknown	1327	1350	2	3' UTR
	Solyc07g042180.3.1	RNA-binding protein	RNA.processing.splicing;RNA.RNA binding	2034	2057	3	3' UTR
	Solyc06g068110.3.1	cytochrome P450 family protein	not assigned.unknown	983	1006	3	3' UTR
	Solyc01g006710.3.1	ATP-dependent RNA helicase, putative	DNA.synthesis/chromatin structure	4714	4737	2.5	3' UTR
	Solyc01g079930.2.1	Xyloglucan-specific endoglucanase inhibitor 9	protein.degradation.aspartate protease	1415	1438	2	3' UTR
	Solyc02g081290.3.1	RNA helicase DEAD9	RNA.processing.RNA helicase	2405	2427	3	3' UTR
	Solyc04g049330.3.1	V-type proton ATPase subunit G	transport.p- and v-ATPases	851	875	3	3' UTR
	Solyc05g046040.2.1	CONSTANS-like zinc finger protein	RNA.regulation of transcription.C2C2(Zn) CO-like, Constans-like zinc finger family	2215	2238	1.5	3' UTR
solyc-miR170	Solyc04g050840.1.1	Protein Ycf2	protein.assembly and cofactor ligation	640	663	2.5	CDS
	Solyc06g065480.3.1	Protein tyrosine phosphatase	protein.postranslational modification	1800	1823	2.5	3' UTR
	Solyc08g082930.2.1	Bhlh transcription factor, putative	RNA.regulation of transcription.bHLH,Basic Helix-Loop-Helix family	143	166	2.5	5' UTR
	Solyc02g083650.3.1	Receptor-like protein 12	not assigned.unknown	138	161	3	CDS
	Solyc11g008800.2.1	Type II inositol 5-phosphatase, putative	minor CHO metabolism.myo-inositol.inositol phosphatase;DNA.synthesis/chromatin structure	756	779	2.5	5' UTR
	Solyc12g005340.2.1	GRAS family transcription factor	signalling.light;development.unspecified	2243	2266	3	3' UTR
	Solyc09g092450.3.1	Long-chain acyl-CoA synthetase	lipid metabolism.FA synthesis and FA elongation.acyl coa ligase	4611	4634	3	3' UTR
	Solyc00g088200.1.1	LOW QUALITY:Disease resistance protein (CC-NBS-LRR class) family	not assigned.unknown	1146	1169	2.5	CDS
	Solyc02g077680.3.1	Alpha-1,4 glucan phosphorylase	major CHO metabolism.degradation.starch.starch phosphorylase	2250	2273	2	CDS
	Solyc07g064390.1.1	Protein phosphatase 2C family protein	misc.acid and other phosphatases	367	390	3	CDS
	Solyc08g005990.3.1	CDP-diacylglycerol--inositol 3-phosphatidyltransferase	lipid metabolism.Phospholipid synthesis.CDP-diacylglycerol-inositol 3-phosphatidyltransferase	705	728	3	CDS
	Solyc08g016070.2.1	Dedicator of cytokinesis	signalling.G-proteins	1904	1927	3	CDS
	Solyc03g114165.1.1	Deleted in split hand/splt foot protein 1	not assigned.unknown	394	417	2.5	3' UTR
solyc-miR171	Solyc02g055460.2.1	Protein disulfide-isomerase	not assigned.unknown	456	479	3	CDS
	Solyc02g067160.3.1	SPX domain-containing family protein	stress.abiotic	1300	1323	2.5	3' UTR
	Solyc11g068740.2.1	Methyl-CpG-binding domain-containing family protein	RNA.regulation of transcription.Methyl binding domain proteins	1017	1040	3	3' UTR
	Solyc09g091950.1.1	Ethylene-responsive transcription factor ERF062	RNA.regulation of transcription.AP2/EREBP, APETALA2/Ethylene-responsive element binding protein family	1446	1469	3	3' UTR
	Solyc02g086210.3.1	Receptor-like kinase	signalling.receptor kinases.wheat LRK10 like	2760	2783	2	3' UTR
	Solyc10g081950.2.1	Late embryogenesis abundant (LEA) hydroxyproline-rich glycoprotein family	not assigned.unknown	1456	1479	3	CDS
solyc-miR172	Solyc11g011900.1.1	LOW QUALITY:Ubiquitin, putative	protein.degradation.ubiquitin	439	462	2	CDS
	Solyc09g075720.3.1	Kinase family protein	protein.postranslational modification.kinase.receptor like cytoplasmatic kinase VII	1943	1966	0.5	3' UTR
	Solyc05g051340.2.1	Pentatricopeptide repeat-containing family protein	not assigned.no ontology.pentatricopeptide (PPR) repeat-containing protein	2361	2384	2.5	CDS
	Solyc05g055090.3.1	Ubiquitin carboxyl-terminal hydrolase 12	protein.degradation.ubiquitin.ubiquitin protease	4111	4134	2	3' UTR
	Solyc11g068780.1.1	LOW QUALITY:ovate family protein 30	RNA.regulation of transcription.ovate family OFP;development.unspecified	421	444	2.5	3' UTR
	Solyc01g081240.3.1	Pentatricopeptide repeat-containing protein	not assigned.no ontology.pentatricopeptide (PPR) repeat-containing protein	4166	4189	3	3' UTR
	Solyc05g006450.2.1	Carboxypeptidase	protein.degradation.serine protease	520	543	2.5	3' UTR
	Solyc10g006330.3.1	Plastid movement impaired protein	cell.organisation	2896	2919	2	3' UTR
	Solyc04g082440.3.1	U-box domain-containing 15-like protein	stress.biotic	2655	2678	2	3' UTR
	Solyc12g011070.2.1	Vacuolar cation/proton exchanger, putative	transport.calcium	1388	1411	2	3' UTR
	Solyc11g012890.2.1	Auxin efflux carrier component	not assigned.unknown	2700	2723	2.5	3' UTR
	Solyc07g064900.3.1	extracellular ligand-gated ion channel protein (DUF3537)	not assigned.unknown	1609	1632	3	3' UTR
	Solyc01g103360.3.1	glucuronoxylan 4-O-methyltransferase-like protein (DUF579)	not assigned.unknown	866	889	2	3' UTR
	Solyc08g007050.2.1	Cytochrome P450	hormone metabolism.gibberelin.synthesis-degradation.ent-kaurenoic acid hydroxylase/oxygenase	1774	1797	1	3' UTR
				1625	1648	1.5	3' UTR
	Solyc06g068460.3.1	WRKY transcription factor 40	RNA.regulation of transcription.WRKY domain transcription factor family	1691	1714	0.5	3' UTR
	Solyc05g008910.3.1	Class I glutamine amidotransferase-like superfamily protein	not assigned.unknown	2443	2466	0.5	CDS
				2353	2376	1.5	CDS
	Solyc04g007830.3.1	Major latex-like protein	not assigned.unknown	549	572	1.5	3' UTR
	Solyc09g098100.3.1	CC-NBS-LRR_Solyc09g098100	stress.biotic.PR-proteins	4535	4558	2.5	3' UTR
	Solyc04g009710.2.1	Ferredoxin family protein	OPP.electron transfer	679	702	0.5	3' UTR
	Solyc10g085710.2.1	MACPF domain protein	cell.cell death.plants	3619	3642	3	3' UTR
	Solyc09g009510.3.1	Alpha/beta-Hydrolases superfamily protein	not assigned.no ontology	1266	1289	3	3' UTR
	Solyc12g096370.2.1	Exocyst complex exo70-like protein	RNA.regulation of transcription.unclassified	2802	2825	1.5	3' UTR
	Solyc04g025600.2.1	AIG2-like (avirulence induced gene) family protein	not assigned.unknown	558	581	1.5	5' UTR
	Solyc09g056360.3.1	Auxin induced-like protein	hormone metabolism.auxin.induced-regulated-responsive-activated	1756	1779	2.5	3' UTR
	Solyc09g091980.3.1	N-acetyltransferase mak3, putative	misc.GCN5-related N-acetyltransferase	744	767	2	3' UTR
	Solyc04g016190.1.1	Glycosyltransferase	secondary metabolism.flavonoids.flavonols.flavonol 3-O-glycosyltransferase;misc.UDP glucosyl and glucoronyl transferases	1417	1440	3	3' UTR
	Solyc05g056420.3.1	Diacylglycerol kinase	lipid metabolism.Phospholipid synthesis.diacylglycerol kinase	5245	5268	3	3' UTR
	Solyc12g006910.2.1	Cadmium tolerant 1	not assigned.unknown	172	195	2	3' UTR
	Solyc02g093695.1.1	BnaC07g24270D protein	not assigned.unknown	1264	1287	1.5	3' UTR
	Solyc04g082010.1.1	pre-plastocyanin	PS.lightreaction.other electron carrier (ox/red).plastocyanin	754	777	1.5	3' UTR
	Solyc05g006960.3.1	Homeobox transcription factor	RNA.regulation of transcription.HB,Homeobox transcription factor family	3610	3633	1	3' UTR
	Solyc09g005970.1.1	ABC transporter family protein	transport.ABC transporters and multidrug resistance systems	2233	2256	0.5	3' UTR
	Solyc01g007800.3.1	ovate family protein 2	RNA.regulation of transcription.ovate family OFP;development.unspecified	624	647	3	3' UTR
	Solyc11g067080.2.1	Protein kinase like protein	protein.postranslational modification	1422	1445	2	3' UTR
	Solyc06g034220.3.1	Vesicle-associated 1-1-like protein	DNA.unspecified;protein.targeting.secretory pathway.ER	1543	1566	2	3' UTR
	Solyc11g071300.2.1	Myb	RNA.regulation of transcription.MYB domain transcription factor family	3343	3366	2.5	3' UTR
	Solyc11g018470.2.1	transmembrane protein	not assigned.unknown	894	917	2	3' UTR
	Solyc01g006520.3.1	Serine/threonine-protein kinase	protein.postranslational modification;signalling.receptor kinases.S-locus glycoprotein like	2647	2670	0.5	3' UTR
	Solyc10g076710.2.1	Phosphoinositide phospholipase C	signalling.phosphinositides.phosphoinositide phospholipase C	2517	2540	2.5	3' UTR
	Solyc06g068380.3.1	PPPDE thiol peptidase family protein, putative	not assigned.unknown	1627	1650	2.5	3' UTR
	Solyc09g098340.3.1	Eukaryotic aspartyl protease family protein	protein.degradation.aspartate protease	4472	4495	2	3' UTR
	Solyc05g007000.3.1	nitrate transporter 1:2	transport.nitrate	2178	2201	1	3' UTR
	Solyc10g078600.2.1	Inorganic phosphate transporter 1-1	not assigned.unknown	2057	2080	1.5	3' UTR
	Solyc11g066970.2.1	RAB6-interacting golgin (DUF662)	not assigned.no ontology	1476	1499	3	5' UTR
	Solyc04g009580.3.1	CDP-diacylglycerol--glycerol-3-phosphate 3-phosphatidyltransferase	lipid metabolism.Phospholipid synthesis.phosphatidate cytidylyltransferase	1646	1669	2.5	3' UTR
	Solyc10g008470.3.1	ELMO/CED-12 family protein	not assigned.no ontology	2073	2096	2.5	3' UTR
	Solyc01g006150.3.1	Metal tolerance protein	transport.metal	1431	1454	2.5	3' UTR
				1503	1526	2.5	3' UTR
[truncated: 7,274 more rows]
