# Supplementary material for: miRNAs involved in transcriptome remodeling during pollen development and heat stress response in Solanum lycopersicum
Source: Sci Rep. 2020 Jul 1;10:10694. doi: 10.1038/s41598-020-67833-6 (PMC7329895; doi:10.1038/s41598-020-67833-6)
Supplement: Supplementary file 5 — Supplementary file5 (XLSX 60 kb) [file 41598_2020_67833_MOESM5_ESM.xlsx]

## Sheet: post-meiotic vs tetrads
Supplementary Table 4: Inversely regulated miRNA-mRNA pairs between the post-meiotic and tetrad stage For each pair of inversely regulated miRNA (column2) and mRNA (column4) the corresponding regulation is shown (column 1 and 3). Further, the description (column 5) and MapMan term(s) (column 6) of the mRNAs and the region of the target sites on the mRNAs (column 7) is provided.
miRNA regulation	miRNA name	mRNA regulation	mRNA ID	description	MapMan terms	region
down	solyc-miR604	up	Solyc06g008500.3.1	Ankyrin repeat domain protein, putative	cell.organisation	3' UTR
down	solyc-miR604	up	Solyc10g078360.2.1	NAD(P)-binding Rossmann-fold superfamily protein	misc.short chain dehydrogenase/reductase (SDR)	5' UTR
down	solyc-miR561	up	Solyc11g065400.2.1	transferring glycosyl group transferase (DUF604)	not assigned.no ontology	3' UTR
down	solyc-miR460	up	Solyc04g076410.3.1	hydroxyproline-rich glycoprotein family protein	not assigned.unknown	CDS
down	solyc-miR267	up	Solyc10g081410.2.1	Plant cadmium resistance protein	not assigned.no ontology	CDS
down	solyc-miR266	up	Solyc09g074855.1.1	Cytochrome b-c1 complex subunit 6	mitochondrial electron transport / ATP synthesis.cytochrome c reductase	3' UTR
down	solyc-miR265	up	Solyc04g054980.3.1	PLAT domain-containing protein 1	not assigned.no ontology	3' UTR
down	solyc-miR265	up	Solyc09g090720.3.1	26S proteasome regulatory subunit family protein	protein.degradation.ubiquitin.proteasom	3' UTR
down	solyc-miR262	up	Solyc11g044450.2.1	DnaJ-like protein	stress.abiotic.heat	CDS
down	solyc-miR262	up	Solyc04g009200.3.1	glutamate 1-semialdehyde 2,1-aminomutase	tetrapyrrole synthesis.GSA	CDS
down	solyc-miR007	up	Solyc09g009930.2.1	YELLOW STRIPE like 3	not assigned.unknown	3' UTR
down	solyc-miR007	up	Solyc10g044720.2.1	inositol requiring 1-1	not assigned.unknown	3' UTR
down	solyc-miR006	up	Solyc01g100960.3.1	Glucose-6-phosphate 1-dehydrogenase	OPP.oxidative PP.G6PD	CDS
down	solyc-miR412	up	Solyc12g033100.1.1	LOW QUALITY:RING/U-box superfamily protein isoform 2	not assigned.unknown	3' UTR
down	solyc-miR418	up	Solyc08g076620.1.1	LOW QUALITY:Eukaryotic aspartyl protease family protein	protein.degradation.aspartate protease	3' UTR
down	solyc-miR418	up	Solyc07g054640.1.1	External alternative NAD(P)H-ubiquinone oxidoreductase B1, mitochondrial	mitochondrial electron transport / ATP synthesis.NADH-DH.type II.external	CDS
down	solyc-miR391	up	Solyc02g093360.3.1	Stpk1 protein kinase	protein.postranslational modification	CDS
down	solyc-miR391	up	Solyc03g116360.2.1	Regulator of chromosome condensation (RCC1) family protein	RNA.regulation of transcription.unclassified;cell.division	5' UTR
down	solyc-miR391	up	Solyc11g011980.3.1	Transducin/WD40 repeat-like superfamily protein	development.unspecified	CDS
down	solyc-miR391	up	Solyc04g079880.3.1	1-acyl-sn-glycerol-3-phosphate acyltransferase	lipid metabolism.Phospholipid synthesis.1-acylglycerol-3-phosphate O-acyltransferase	CDS
down	solyc-miR390	up	Solyc06g060250.3.1	Aldehyde dehydrogenase	fermentation.aldehyde dehydrogenase	CDS
down	solyc-miR093	up	Solyc11g065400.2.1	transferring glycosyl group transferase (DUF604)	not assigned.no ontology	3' UTR
down	solyc-miR093	up	Solyc10g083970.1.1	S-adenosylmethionine synthase	amino acid metabolism.synthesis.aspartate family.methionine.S-adenosylmethionine synthetase;metal handling.binding, chelation and storage	3' UTR
down	solyc-miR096	up	Solyc03g005830.3.1	O-acetyltransferase family protein	misc.acyl transferases;misc.O-methyl transferases	3' UTR
down	solyc-miR649	up	Solyc03g117320.3.1	Ribosomal protein L3	protein.synthesis.ribosomal protein.prokaryotic.chloroplast.50S subunit.L3	CDS
down	solyc-miR649	up	Solyc05g010150.3.1	HD domain-containing protein 2	not assigned.no ontology	3' UTR
down	solyc-miR139	up	Solyc06g072770.3.1	RNA-binding family protein isoform 1	RNA.RNA binding	CDS
down	solyc-miR133	up	Solyc08g077920.3.1	Isocitrate dehydrogenase [NAD] subunit, mitochondrial	TCA / org transformation.other organic acid transformatons.IDH	CDS
down	solyc-miR133	up	Solyc08g079750.3.1	1-aminocyclopropane-1-carboxylate synthase family protein	hormone metabolism.ethylene.synthesis-degradation.1-aminocyclopropane-1-carboxylate synthase	CDS
down	solyc-miR133	up	Solyc08g077930.3.1	Isocitrate dehydrogenase [NAD] subunit, mitochondrial	TCA / org transformation.other organic acid transformatons.IDH	CDS
down	solyc-miR133	up	Solyc10g084750.1.1	TRM32-like protein (DUF3741)	not assigned.unknown	CDS
down	solyc-miR133	up	Solyc04g016460.3.1	receptor-like kinase in flowers 1	not assigned.unknown	3' UTR
down	solyc-miR133	up	Solyc07g056110.3.1	Vacuolar cation/proton exchanger, putative	transport.calcium	3' UTR
down	solyc-miR133	up	Solyc02g014560.3.1	calcium-binding EF hand family protein	signalling.calcium	CDS
down	solyc-miR522	up	Solyc05g024340.1.1	Exocyst subunit exo70 family protein	RNA.regulation of transcription.unclassified;cell.vesicle transport	CDS
down	solyc-miR486	up	Solyc04g063230.3.1	S-adenosyl-L-methionine-dependent methyltransferases superfamily protein	stress.abiotic.drought/salt	CDS
down	solyc-miR484	up	Solyc09g009370.3.1	Calcium-dependent lipid-binding-like protein	not assigned.no ontology.C2 domain-containing protein	CDS
down	solyc-miR483	up	Solyc06g051630.4.1	PI-phospholipase C PLC5	signalling.phosphinositides.phosphoinositide phospholipase C	CDS
down	solyc-miR483	up	Solyc04g009990.3.1	Transcription factor jumonji family protein	RNA.regulation of transcription.JUMONJI family	3' UTR
down	solyc-miR483	up	Solyc02g021410.3.1	Cation/H(+) antiporter	transport.metal	3' UTR
down	solyc-miR483	up	Solyc10g074940.2.1	Phospholipid-transporting ATPase	transport.p- and v-ATPases	3' UTR
down	solyc-miR483	up	Solyc03g117750.3.1	Pectin lyase-like superfamily protein	cell wall.degradation.pectate lyases and polygalacturonases	3' UTR
down	solyc-miR483	up	Solyc03g098750.3.1	Transmembrane protein, putative	not assigned.unknown	3' UTR
down	solyc-miR483	up	Solyc12g009180.2.1	RmlC-like jelly roll fold protein	not assigned.unknown	3' UTR
down	solyc-miR483	up	Solyc08g065430.3.1	Pollen specific protein sf21, putative	transport.hormones.auxin	CDS
down	solyc-miR483	up	Solyc01g087030.3.1	Zinc finger transcription factor 10	protein.degradation.ubiquitin.E3.RING	3' UTR
down	solyc-miR737	up	Solyc10g050450.2.1	CSL zinc finger protein, putative	RNA.regulation of transcription.unclassified	3' UTR
down	solyc-miR737	up	Solyc03g118020.3.1	Nuclease domain-containing protein 1	RNA.regulation of transcription.Zn-finger(CCHC)	5' UTR + CDS
down	solyc-miR737	up	Solyc12g033130.2.1	Accelerated cell death 11	not assigned.unknown	3' UTR
down	solyc-miR736	up	Solyc06g068280.3.1	RNA helicase DEAD20	RNA.processing.RNA helicase	3' UTR
down	solyc-miR736	up	Solyc02g070280.3.1	Cationic amino acid transporter, putative	transport.amino acids	CDS
down	solyc-miR736	up	Solyc11g065490.2.1	Protein RETICULATA-RELATED 4, chloroplastic	not assigned.unknown	3' UTR
down	solyc-miR736	up	Solyc03g119360.3.1	40S ribosomal protein S7-like protein	protein.synthesis.ribosomal protein.eukaryotic.40S subunit.S7	5' UTR
down	solyc-miR635	up	Solyc09g082380.3.1	ATP-dependent RNA helicase	RNA.processing	CDS
down	solyc-miR223	up	Solyc06g065930.3.1	ER membrane protein complex subunit-like protein	not assigned.unknown	5' UTR
down	solyc-miR119	up	Solyc02g079330.3.1	Equilibrative nucleoside transporter family protein	transport.unspecified cations	5' UTR
down	solyc-miR119	up	Solyc02g071690.2.1	Lipase, GDSL	misc.GDSL-motif lipase	3' UTR
down	solyc-miR051	up	Solyc03g117150.3.1	Plasma membrane ATPase	transport.p- and v-ATPases.H+-exporting ATPase	3' UTR
down	solyc-miR593	up	Solyc08g081530.3.1	monodehydroascorbate reductase	redox.ascorbate and glutathione.ascorbate	5' UTR + CDS
down	solyc-miR595	up	Solyc04g081160.3.1	Cell growth defect factor 2	not assigned.unknown	3' UTR
down	solyc-miR595	up	Solyc06g008500.3.1	Ankyrin repeat domain protein, putative	cell.organisation	3' UTR
down	solyc-miR454	up	Solyc06g008500.3.1	Ankyrin repeat domain protein, putative	cell.organisation	3' UTR
down	solyc-miR454	up	Solyc04g056560.3.1	Protein phosphatase-2c, putative	protein.postranslational modification	3' UTR
down	solyc-miR454	up	Solyc09g013100.3.1	histone-lysine N-methyltransferase ATXR3-like protein	not assigned.unknown	3' UTR
down	solyc-miR456	up	Solyc03g063550.1.1	LOW QUALITY:cotton fiber protein	not assigned.unknown	CDS
down	solyc-miR456	up	Solyc09g014210.2.1	Pentatricopeptide repeat-containing family protein	not assigned.no ontology.pentatricopeptide (PPR) repeat-containing protein	CDS
down	solyc-miR354	up	Solyc10g017580.3.1	Digalactosyldiacylglycerol synthase	lipid metabolism.glycolipid synthesis.DGDG synthase	3' UTR
down	solyc-miR352	up	Solyc04g009990.3.1	Transcription factor jumonji family protein	RNA.regulation of transcription.JUMONJI family	3' UTR
down	solyc-miR352	up	Solyc02g021410.3.1	Cation/H(+) antiporter	transport.metal	3' UTR
down	solyc-miR688	up	Solyc01g107380.3.1	MAR-binding filament-like protein 1 isoform 1	not assigned.unknown	CDS
down	solyc-miR688	up	Solyc11g065400.2.1	transferring glycosyl group transferase (DUF604)	not assigned.no ontology	3' UTR
down	solyc-miR172	up	Solyc11g011900.1.1	LOW QUALITY:Ubiquitin, putative	protein.degradation.ubiquitin	CDS
down	solyc-miR172	up	Solyc01g010410.3.1	Zinc finger family protein	RNA.regulation of transcription.C2H2 zinc finger family	3' UTR
down	solyc-miR172	up	Solyc01g081240.3.1	Pentatricopeptide repeat-containing protein	not assigned.no ontology.pentatricopeptide (PPR) repeat-containing protein	3' UTR
down	solyc-miR172	up	Solyc04g082440.3.1	U-box domain-containing 15-like protein	stress.biotic	3' UTR
down	solyc-miR172	up	Solyc12g011070.2.1	Vacuolar cation/proton exchanger, putative	transport.calcium	3' UTR
down	solyc-miR172	up	Solyc04g080090.3.1	Protein phosphatase 2C family protein	not assigned.unknown	3' UTR
down	solyc-miR172	up	Solyc11g012890.2.1	Auxin efflux carrier component	not assigned.unknown	3' UTR
down	solyc-miR172	up	Solyc07g064900.3.1	extracellular ligand-gated ion channel protein (DUF3537)	not assigned.unknown	3' UTR
down	solyc-miR172	up	Solyc08g007050.2.1	Cytochrome P450	hormone metabolism.gibberelin.synthesis-degradation.ent-kaurenoic acid hydroxylase/oxygenase	3' UTR
down	solyc-miR172	up	Solyc05g008910.3.1	Class I glutamine amidotransferase-like superfamily protein	not assigned.unknown	CDS
down	solyc-miR172	up	Solyc12g096370.2.1	Exocyst complex exo70-like protein	RNA.regulation of transcription.unclassified	3' UTR
down	solyc-miR172	up	Solyc09g091980.3.1	N-acetyltransferase mak3, putative	misc.GCN5-related N-acetyltransferase	3' UTR
down	solyc-miR172	up	Solyc05g056420.3.1	Diacylglycerol kinase	lipid metabolism.Phospholipid synthesis.diacylglycerol kinase	3' UTR
down	solyc-miR172	up	Solyc11g071300.2.1	Myb	RNA.regulation of transcription.MYB domain transcription factor family	3' UTR
down	solyc-miR172	up	Solyc04g009580.3.1	CDP-diacylglycerol--glycerol-3-phosphate 3-phosphatidyltransferase	lipid metabolism.Phospholipid synthesis.phosphatidate cytidylyltransferase	3' UTR
down	solyc-miR172	up	Solyc10g008470.3.1	ELMO/CED-12 family protein	not assigned.no ontology	3' UTR
down	solyc-miR172	up	Solyc11g010290.2.1	2-oxoglutarate/malate translocator, chloroplastic	transport.metabolite transporters at the mitochondrial membrane	3' UTR
down	solyc-miR172	up	Solyc11g066260.2.1	Vacuolar protein sorting-associated protein 24 like 1	RNA.regulation of transcription.SNF7	3' UTR
down	solyc-miR172	up	Solyc09g009280.1.1	LOW QUALITY:DUF868 family protein	not assigned.unknown	3' UTR
down	solyc-miR172	up	Solyc09g082060.3.1	Cysteine synthase	amino acid metabolism.synthesis.serine-glycine-cysteine group.cysteine.OASTL	3' UTR
down	solyc-miR172	up	Solyc10g078900.2.1	Zinc finger family protein	protein.degradation.ubiquitin.E3.RING	3' UTR
down	solyc-miR177	up	Solyc11g065400.2.1	transferring glycosyl group transferase (DUF604)	not assigned.no ontology	3' UTR
down	solyc-miR175	up	Solyc11g065400.2.1	transferring glycosyl group transferase (DUF604)	not assigned.no ontology	3' UTR
down	solyc-miR179	up	Solyc11g065400.2.1	transferring glycosyl group transferase (DUF604)	not assigned.no ontology	3' UTR
down	solyc-miR514	up	Solyc04g079770.3.1	DNA-directed RNA polymerase subunit beta (DUF616)	not assigned.unknown	3' UTR
down	solyc-miR514	up	Solyc04g016160.3.1	Glycosyltransferase, putative	not assigned.unknown	3' UTR
down	solyc-miR771	up	Solyc08g080540.3.1	SolycHsfB2b	stress.abiotic.heat	3' UTR
down	solyc-miR771	up	Solyc03g123520.3.1	Polyphosphoinositide phosphatase	lipid metabolism.lipid degradation.lysophospholipases;signalling.phosphinositides	3' UTR
down	solyc-miR771	up	Solyc12g088010.2.1	Golgi-body localization protein domain isoform 4	development.unspecified	CDS
down	solyc-miR671	up	Solyc03g093360.3.1	PLAT domain-containing protein 1	not assigned.no ontology	3' UTR
down	solyc-miR572	up	Solyc11g065400.2.1	transferring glycosyl group transferase (DUF604)	not assigned.no ontology	3' UTR
down	solyc-miR702	up	Solyc09g091460.3.1	Kinase family protein	protein.postranslational modification	CDS
down	solyc-miR702	up	Solyc03g120180.2.1	Transmembrane protein, putative	not assigned.unknown	CDS
down	solyc-miR702	up	Solyc09g091600.3.1	Tetratricopeptide repeat-like superfamily protein	development.unspecified	CDS
down	solyc-miR702	up	Solyc11g017420.2.1	transmembrane protein (DUF616)	development.unspecified	CDS
down	solyc-miR702	up	Solyc06g082130.3.1	Pyruvate decarboxylase	fermentation.PDC	CDS
down	solyc-miR599	up	Solyc08g068840.3.1	Transcription factor IIIB subunit	not assigned.unknown	3' UTR
down	solyc-miR317	up	Solyc01g008740.2.1	Calcium-dependent protein kinase, putative	signalling.calcium	5' UTR
down	solyc-miR253	up	Solyc01g008800.2.1	disease resistance protein (TIR-NBS-LRR class)	stress.biotic.PR-proteins	CDS
down	solyc-miR298	up	Solyc01g056310.3.1	anther-specific LAT51	misc.oxidases - copper, flavone etc;development.unspecified	3' UTR
down	solyc-miR298	up	Solyc03g063040.3.1	Amino acid transporter family protein	not assigned.unknown	3' UTR
down	solyc-miR298	up	Solyc10g081510.2.1	ethylene-responsive methionine synthase	amino acid metabolism.synthesis.aspartate family.methionine.methionine synthase	5' UTR
down	solyc-miR298	up	Solyc10g081670.2.1	LOW QUALITY:Plant invertase/pectin methylesterase inhibitor	not assigned.unknown	3' UTR
down	solyc-miR298	up	Solyc06g065380.3.1	Calcium-dependent protein kinase	signalling.calcium	CDS
down	solyc-miR036	up	Solyc01g088730.3.1	DnaJ domain-containing protein	stress.abiotic.heat	3' UTR
down	solyc-miR036	up	Solyc01g104650.3.1	Transcription factor	not assigned.unknown	5' UTR
down	solyc-miR036	up	Solyc03g112810.3.1	Mitochondrial import inner membrane translocase subunit Tim17/Tim22/Tim23 family protein	not assigned.unknown	3' UTR
down	solyc-miR034	up	Solyc04g050780.2.1	U-box domain-containing protein	protein.degradation.ubiquitin.E3.RING	3' UTR
down	solyc-miR034	up	Solyc09g098120.3.1	Oil body-associated protein 1A	not assigned.unknown	CDS
down	solyc-miR083	up	Solyc09g090560.1.1	Transmembrane protein, putative	not assigned.unknown	CDS
down	solyc-miR083	up	Solyc12g056190.2.1	Nuclear transport factor 2 (NTF2) family protein	not assigned.unknown	3' UTR
down	solyc-miR083	up	Solyc04g056330.1.1	AIG2-like (Avirulence induced protein) family protein	not assigned.unknown	CDS + 3' UTR
down	solyc-miR081	up	Solyc08g021940.2.1	Calcium-dependent lipid-binding (CaLB domain) family protein	signalling.calcium	CDS
down	solyc-miR081	up	Solyc12g005920.2.1	Fimbrin-like family protein	cell.organisation	3' UTR
down	solyc-miR086	up	Solyc06g008120.1.1	Mitochondrial import receptor subunit TOM22	protein.targeting.mitochondria	3' UTR
down	solyc-miR086	up	Solyc06g065720.1.1	DOMON domain-containing protein / dopamine beta-monooxygenase N-terminal domain-containing protein	misc.oxidases - copper, flavone etc	CDS
down	solyc-miR084	up	Solyc10g080890.2.1	NAD(P)-binding Rossmann-fold superfamily protein	misc.short chain dehydrogenase/reductase (SDR)	5' UTR
down	solyc-miR084	up	Solyc09g031880.2.1	galacturonic acid kinase	cell wall.precursor synthesis.sugar kinases.galacturonic acid kinase	3' UTR
down	solyc-miR109	up	Solyc08g061950.1.1	LOW QUALITY:Rhomboid-related intramembrane serine protease family protein	not assigned.unknown	3' UTR
down	solyc-miR109	up	Solyc06g008500.3.1	Ankyrin repeat domain protein, putative	cell.organisation	3' UTR
down	solyc-miR109	up	Solyc04g056560.3.1	Protein phosphatase-2c, putative	protein.postranslational modification	3' UTR
down	solyc-miR109	up	Solyc09g013100.3.1	histone-lysine N-methyltransferase ATXR3-like protein	not assigned.unknown	3' UTR
down	solyc-miR109	up	Solyc01g090750.3.1	T-complex protein 1 alpha subunit	protein.folding	CDS
down	solyc-miR105	up	Solyc02g093550.3.1	S-adenosyl-L-methionine-dependent methyltransferase	not assigned.no ontology	3' UTR
down	solyc-miR105	up	Solyc03g112810.3.1	Mitochondrial import inner membrane translocase subunit Tim17/Tim22/Tim23 family protein	not assigned.unknown	3' UTR
down	solyc-miR105	up	Solyc01g009520.3.1	Ribosomal protein	protein.synthesis.ribosomal protein.prokaryotic.unknown organellar.50S subunit.L10A;protein.synthesis.ribosomal protein.eukaryotic.60S subunit.L10A	5' UTR
down	solyc-miR105	up	Solyc04g045390.1.1	LOW QUALITY:Omega-6 fatty acid desaturase, chloroplastic	not assigned.unknown	CDS
down	solyc-miR531	up	Solyc01g006810.3.1	RING/U-box superfamily protein	protein.degradation.ubiquitin.E3.RING	3' UTR
down	solyc-miR531	up	Solyc09g009630.3.1	CAAX prenyl protease 2	protein.degradation.metalloprotease	CDS
down	solyc-miR531	up	Solyc09g066290.3.1	Kinesin light chain, putative	not assigned.no ontology.tetratricopeptide repeat (TPR)	3' UTR
down	solyc-miR531	up	Solyc02g089170.3.1	Alpha-1,4-glucan-protein synthase [UDP-forming] 1	cell wall.cell wall proteins.RGP	3' UTR
down	solyc-miR531	up	Solyc04g076350.1.1	Kinase interacting (KIP1-like) family protein	protein.postranslational modification.kinase	3' UTR
down	solyc-miR531	up	Solyc03g124050.3.1	Receptor protein kinase, putative	signalling.receptor kinases.leucine rich repeat III	CDS
down	solyc-miR535	up	Solyc07g014740.3.1	Sodium Bile acid symporter family	not assigned.unknown	CDS
down	solyc-miR535	up	Solyc03g118140.3.1	Protein kish	not assigned.unknown	3' UTR
down	solyc-miR535	up	Solyc03g098750.3.1	Transmembrane protein, putative	not assigned.unknown	3' UTR
down	solyc-miR535	up	Solyc11g018510.2.1	DNA glycosylase	DNA.repair	3' UTR
down	solyc-miR744	up	Solyc05g013980.3.1	phospholipase-like protein (PEARLI 4) with TRAF-like domain protein	not assigned.unknown	3' UTR
down	solyc-miR626	up	Solyc11g065400.2.1	transferring glycosyl group transferase (DUF604)	not assigned.no ontology	3' UTR
down	solyc-miR215	up	Solyc11g065400.2.1	transferring glycosyl group transferase (DUF604)	not assigned.no ontology	3' UTR
down	solyc-miR213	up	Solyc02g078140.3.1	MAP kinase kinase kinase 18	protein.postranslational modification	5' UTR
down	solyc-miR213	up	Solyc05g052280.3.1	Peroxidase	misc.peroxidases	3' UTR
down	solyc-miR210	up	Solyc01g007920.2.1	Isochorismatase hydrolase family protein	secondary metabolism.phenylpropanoids	3' UTR
down	solyc-miR210	up	Solyc09g082680.3.1	Dymeclin	not assigned.unknown	3' UTR
down	solyc-miR443	up	Solyc07g064800.3.1	Dihydrolipoamide acetyltransferase component of pyruvate dehydrogenase complex	TCA / org transformation.TCA.2-oxoglutarate dehydrogenase	3' UTR
down	solyc-miR443	up	Solyc07g007050.1.1	Zinc finger, SWIM-type	not assigned.unknown	3' UTR
down	solyc-miR442	up	Solyc01g056310.3.1	anther-specific LAT51	misc.oxidases - copper, flavone etc;development.unspecified	3' UTR
down	solyc-miR442	up	Solyc06g083230.3.1	GTP cyclohydrolase 1	C1-metabolism.GTP cyclohydrolase I	5' UTR
down	solyc-miR442	up	Solyc06g048750.3.1	Unknown protein		5' UTR
down	solyc-miR441	up	Solyc01g099100.3.1	Long-Chain Acyl-CoA Synthetase	lipid metabolism.FA synthesis and FA elongation.long chain fatty acid CoA ligase	CDS
down	solyc-miR441	up	Solyc09g009770.3.1	Calmodulin binding protein, putative	signalling.calcium	3' UTR
down	solyc-miR441	up	Solyc03g044210.3.1	Vicilin-like protein	development.storage proteins	3' UTR
down	solyc-miR445	up	Solyc04g078460.3.1	L-asparaginase	amino acid metabolism.degradation.aspartate family.asparagine.L-asparaginase	3' UTR
down	solyc-miR445	up	Solyc07g063930.3.1	Organic cation transporter, putative	transport.unspecified cations	3' UTR
down	solyc-miR445	up	Solyc03g123520.3.1	Polyphosphoinositide phosphatase	lipid metabolism.lipid degradation.lysophospholipases;signalling.phosphinositides	3' UTR
down	solyc-miR445	up	Solyc10g081920.2.1	Coatomer subunit beta	cell.vesicle transport	CDS
down	solyc-miR369	up	Solyc11g065400.2.1	transferring glycosyl group transferase (DUF604)	not assigned.no ontology	3' UTR
down	solyc-miR147	up	Solyc11g065400.2.1	transferring glycosyl group transferase (DUF604)	not assigned.no ontology	3' UTR
down	solyc-miR147	up	Solyc06g082130.3.1	Pyruvate decarboxylase	fermentation.PDC	3' UTR
down	solyc-miR063	up	Solyc02g022920.1.1	ethylene-responsive nuclear protein	not assigned.unknown	3' UTR
down	solyc-miR063	up	Solyc08g078450.3.1	Exostosin family protein	misc.UDP glucosyl and glucoronyl transferases	5' UTR
down	solyc-miR063	up	Solyc03g005420.2.1	SPFH/Band 7/PHB domain-containing membrane-associated protein family	not assigned.unknown	3' UTR
down	solyc-miR063	up	Solyc04g054830.3.1	Type I inositol-1,4,5-trisphosphate 5-phosphatase CVP2	DNA.synthesis/chromatin structure	3' UTR
down	solyc-miR063	up	Solyc02g038740.3.1	3-hydroxy-3-methylglutaryl coenzyme A reductase	secondary metabolism.isoprenoids.mevalonate pathway.HMG-CoA reductase	3' UTR
down	solyc-miR063	up	Solyc10g007730.3.1	Type II inositol 3,4-bisphosphate 4-phosphatase	not assigned.unknown	3' UTR
down	solyc-miR062	up	Solyc00g048515.1.1	TBP-ASSOCIATED FACTOR 6B	not assigned.unknown	3' UTR
down	solyc-miR062	up	Solyc04g016160.3.1	Glycosyltransferase, putative	not assigned.unknown	CDS
down	solyc-miR062	up	Solyc01g056430.1.1	Nodulin / glutamate-ammonia ligase-like protein	N-metabolism.ammonia metabolism.glutamine synthetase	CDS
down	solyc-miR062	up	Solyc06g066650.3.1	rop guanine nucleotide exchange factor-like protein	signalling.G-proteins	CDS
down	solyc-miR062	up	Solyc12g018990.2.1	Inosine-uridine preferring nucleoside hydrolase family protein	nucleotide metabolism.degradation.pyrimidine.uridine nucleosidase	3' UTR
down	solyc-miR069	up	Solyc11g065400.2.1	transferring glycosyl group transferase (DUF604)	not assigned.no ontology	3' UTR
down	solyc-miR781	up	Solyc01g097230.3.1	PRA1 family protein	not assigned.unknown	3' UTR
down	solyc-miR781	up	Solyc04g014380.3.1	Kinase interacting (KIP1-like) family protein	protein.postranslational modification.kinase	CDS
down	solyc-miR781	up	Solyc12g010390.2.1	Transmembrane 9 superfamily member	not assigned.unknown	CDS
down	solyc-miR549	up	Solyc05g049870.3.1	Pollen-specific protein SF3, putative	RNA.regulation of transcription.General Transcription;development.unspecified	5' UTR
down	solyc-miR549	up	Solyc03g044210.3.1	Vicilin-like protein	development.storage proteins	5' UTR
down	solyc-miR549	up	Solyc12g096640.2.1	Lupus La protein	not assigned.no ontology	3' UTR
down	solyc-miR666	up	Solyc03g095190.3.1	ATP synthase epsilon chain	mitochondrial electron transport / ATP synthesis.F1-ATPase	3' UTR
down	solyc-miR546	up	Solyc05g046110.3.1	transferring glycosyl group transferase (DUF604)	not assigned.no ontology	3' UTR
down	solyc-miR546	up	Solyc09g005930.3.1	Ribosomal protein S24e family protein	not assigned.unknown	CDS
down	solyc-miR166	up	Solyc12g017835.1.1	Brefeldin A-inhibited guanine nucleotide-exchange 2	signalling.G-proteins	CDS
down	solyc-miR166	up	Solyc08g066750.3.1	Major facilitator superfamily domain-containing protein	not assigned.unknown	3' UTR
down	solyc-miR718	up	Solyc11g065400.2.1	transferring glycosyl group transferase (DUF604)	not assigned.no ontology	3' UTR
down	solyc-miR718	up	Solyc08g006070.3.1	Protein AIG2, putative	stress.biotic	5' UTR
down	solyc-miR718	up	Solyc07g065040.3.1	Transcription initiation factor TFIID subunit-like protein	RNA.regulation of transcription.putative transcription regulator	3' UTR
down	solyc-miR718	up	Solyc01g007910.3.1	succinyl-CoA ligase alpha 1 subunit	TCA / org transformation.TCA.succinyl-CoA ligase	3' UTR
down	solyc-miR718	up	Solyc02g080790.3.1	Deoxyhypusine synthase	protein.synthesis.initiation.deoxyhypusine synthase	3' UTR
down	solyc-miR718	up	Solyc03g025650.2.1	Beta-1,3-glucanase	misc.beta 1,3 glucan hydrolases.glucan endo-1,3-beta-glucosidase	5' UTR
down	solyc-miR241	up	Solyc10g011670.3.1	Mitochondrial substrate carrier family protein	transport.metabolite transporters at the mitochondrial membrane	5' UTR
down	solyc-miR241	up	Solyc06g059790.3.1	Non-specific lipid-transfer protein	not assigned.unknown	CDS
down	solyc-miR241	up	Solyc01g087030.3.1	Zinc finger transcription factor 10	protein.degradation.ubiquitin.E3.RING	3' UTR
down	solyc-miR243	up	Solyc01g099100.3.1	Long-Chain Acyl-CoA Synthetase	lipid metabolism.FA synthesis and FA elongation.long chain fatty acid CoA ligase	3' UTR
down	solyc-miR182	up	Solyc11g069860.2.1	Glutaredoxin family protein	redox.glutaredoxins	3' UTR
down	solyc-miR024	up	Solyc06g076960.2.1	ELF4-like 4	not assigned.unknown	3' UTR
down	solyc-miR024	up	Solyc06g007130.4.1	omega-3 fatty acid desaturase-3	lipid metabolism.FA desaturation.omega 3 desaturase	3' UTR
down	solyc-miR024	up	Solyc03g083147.1.1	Defective in meristem silencing 3	not assigned.unknown	3' UTR
down	solyc-miR430	up	Solyc10g051300.2.1	HVA22-like protein	hormone metabolism.abscisic acid.induced-regulated-responsive-activated	3' UTR
down	solyc-miR430	up	Solyc11g070120.2.1	Vacuolar protein sorting-associated protein 32 homolog 1	RNA.regulation of transcription.SNF7	5' UTR
down	solyc-miR430	up	Solyc06g008500.3.1	Ankyrin repeat domain protein, putative	cell.organisation	3' UTR
down	solyc-miR430	up	Solyc10g074940.2.1	Phospholipid-transporting ATPase	transport.p- and v-ATPases	CDS
down	solyc-miR430	up	Solyc05g052490.3.1	GDA1/CD39 nucleoside phosphatase family protein	nucleotide metabolism.degradation	3' UTR
down	solyc-miR434	up	Solyc09g014210.2.1	Pentatricopeptide repeat-containing family protein	not assigned.no ontology.pentatricopeptide (PPR) repeat-containing protein	3' UTR
down	solyc-miR434	up	Solyc02g093360.3.1	Stpk1 protein kinase	protein.postranslational modification	3' UTR
down	solyc-miR111	up	Solyc02g094090.3.1	Vacuolar protein sorting-associated protein 52 like	cell.vesicle transport;development.unspecified	CDS
down	solyc-miR110	up	Solyc04g056560.3.1	Protein phosphatase-2c, putative	protein.postranslational modification	3' UTR
down	solyc-miR110	up	Solyc03g119850.2.1	Decapping 5-like, putative isoform 5	not assigned.unknown	CDS + 3' UTR
down	solyc-miR509	up	Solyc12g033100.1.1	LOW QUALITY:RING/U-box superfamily protein isoform 2	not assigned.unknown	3' UTR
down	solyc-miR509	up	Solyc08g076670.3.1	SNARE associated Golgi protein family	not assigned.unknown	3' UTR
down	solyc-miR509	up	Solyc05g046040.2.1	CONSTANS-like zinc finger protein	RNA.regulation of transcription.C2C2(Zn) CO-like, Constans-like zinc finger family	3' UTR
down	solyc-miR055	up	Solyc06g008500.3.1	Ankyrin repeat domain protein, putative	cell.organisation	3' UTR
down	solyc-miR055	up	Solyc04g056560.3.1	Protein phosphatase-2c, putative	protein.postranslational modification	3' UTR
down	solyc-miR055	up	Solyc09g013100.3.1	histone-lysine N-methyltransferase ATXR3-like protein	not assigned.unknown	3' UTR
down	solyc-miR055	up	Solyc07g052310.1.1	LOW QUALITY:CDP-diacylglycerol-glycerol-3-phosphate 3-phosphatidyltransferase	not assigned.unknown	3' UTR
down	solyc-miR055	up	Solyc06g053210.3.1	Ubiquitin	protein.synthesis.ribosomal protein.eukaryotic.60S subunit.L40;protein.degradation.ubiquitin	3' UTR
down	solyc-miR479	up	Solyc08g075090.3.1	bHLH transcription factor144	protein.synthesis.ribosomal protein.eukaryotic.60S subunit.L7	3' UTR
down	solyc-miR479	up	Solyc01g098480.2.1	Pentatricopeptide repeat-containing protein, putative	not assigned.no ontology.pentatricopeptide (PPR) repeat-containing protein	3' UTR
down	solyc-miR752	up	Solyc10g009040.3.1	defensin-like protein	not assigned.unknown	3' UTR
down	solyc-miR750	up	Solyc02g070280.3.1	Cationic amino acid transporter, putative	transport.amino acids	3' UTR
down	solyc-miR750	up	Solyc11g070030.2.1	NAD(P)H-quinone oxidoreductase subunit K, chloroplastic	mitochondrial electron transport / ATP synthesis.NADH-DH.localisation not clear	CDS
down	solyc-miR750	up	Solyc03g111850.3.1	Indole-3-glycerol phosphate synthase	amino acid metabolism.synthesis.aromatic aa.tryptophan.indole-3-glycerol phosphate synthase	3' UTR
down	solyc-miR205	up	Solyc09g090720.3.1	26S proteasome regulatory subunit family protein	protein.degradation.ubiquitin.proteasom	CDS
down	solyc-miR205	up	Solyc11g065400.2.1	transferring glycosyl group transferase (DUF604)	not assigned.no ontology	3' UTR
down	solyc-miR476	up	Solyc02g088120.3.1	RNA-binding KH domain protein	RNA.RNA binding	3' UTR
down	solyc-miR472	up	Solyc11g065400.2.1	transferring glycosyl group transferase (DUF604)	not assigned.no ontology	3' UTR
down	solyc-miR471	up	Solyc11g065400.2.1	transferring glycosyl group transferase (DUF604)	not assigned.no ontology	3' UTR
down	solyc-miR377	up	Solyc03g033470.3.1	S-adenosyl-L-methionine-dependent methyltransferases superfamily protein	not assigned.unknown	CDS
down	solyc-miR377	up	Solyc09g009610.2.1	Purple acid phosphatase	misc.acid and other phosphatases	CDS
down	solyc-miR377	up	Solyc01g090590.3.1	alpha/beta-Hydrolases superfamily protein	lipid metabolism.lipid degradation.lipases	3' UTR
down	solyc-miR377	up	Solyc12g049300.2.1	R2R3MYB transcription factor 54	secondary metabolism.sulfur-containing.glucosinolates.regulation.indole;RNA.regulation of transcription.MYB domain transcription factor family;signalling.receptor kinases.misc	5' UTR
down	solyc-miR377	up	Solyc03g098750.3.1	Transmembrane protein, putative	not assigned.unknown	3' UTR
down	solyc-miR377	up	Solyc01g087030.3.1	Zinc finger transcription factor 10	protein.degradation.ubiquitin.E3.RING	3' UTR
down	solyc-miR376	up	Solyc11g065400.2.1	transferring glycosyl group transferase (DUF604)	not assigned.no ontology	3' UTR
down	solyc-miR371	up	Solyc11g065400.2.1	transferring glycosyl group transferase (DUF604)	not assigned.no ontology	3' UTR
down	solyc-miR373	up	Solyc11g065400.2.1	transferring glycosyl group transferase (DUF604)	not assigned.no ontology	3' UTR
down	solyc-miR372	up	Solyc11g065400.2.1	transferring glycosyl group transferase (DUF604)	not assigned.no ontology	3' UTR
down	solyc-miR271	up	Solyc11g065400.2.1	transferring glycosyl group transferase (DUF604)	not assigned.no ontology	3' UTR
down	solyc-miR279	up	Solyc04g077040.3.1	Xylulose kinase, putative	minor CHO metabolism.sugar kinases	5' UTR
down	solyc-miR151	up	Solyc11g065400.2.1	transferring glycosyl group transferase (DUF604)	not assigned.no ontology	3' UTR
down	solyc-miR150	up	Solyc06g082130.3.1	Pyruvate decarboxylase	fermentation.PDC	3' UTR
down	solyc-miR150	up	Solyc11g065400.2.1	transferring glycosyl group transferase (DUF604)	not assigned.no ontology	3' UTR
down	solyc-miR150	up	Solyc10g049720.2.1	bHLH transcription factor 156	RNA.regulation of transcription.bHLH,Basic Helix-Loop-Helix family	3' UTR
down	solyc-miR154	up	Solyc11g065400.2.1	transferring glycosyl group transferase (DUF604)	not assigned.no ontology	3' UTR
down	solyc-miR012	up	Solyc01g105720.2.1	LOW QUALITY:Peptide upstream ORF protein	not assigned.unknown	3' UTR
down	solyc-miR019	up	Solyc07g053450.3.1	BZIP family transcription factor	RNA.regulation of transcription.bZIP transcription factor family	5' UTR
down	solyc-miR019	up	Solyc12g019144.1.1	RING/U-box superfamily protein	protein.degradation.ubiquitin.E3.RING	5' UTR
down	solyc-miR019	up	Solyc03g006950.2.1	Protein phosphatase 2C family protein	protein.postranslational modification	5' UTR
down	solyc-miR019	up	Solyc07g062530.3.1	phosphoenolpyruvate carboxylase 2	glycolysis.cytosolic branch.phospho-enol-pyruvate carboxylase (PEPC)	5' UTR
down	solyc-miR019	up	Solyc03g117320.3.1	Ribosomal protein L3	protein.synthesis.ribosomal protein.prokaryotic.chloroplast.50S subunit.L3	5' UTR
down	solyc-miR019	up	Solyc03g005380.3.1	Protein transport protein sec23, putative	protein.targeting.secretory pathway.golgi	3' UTR
down	solyc-miR019	up	Solyc12g088360.2.1	U-box domain-containing protein	not assigned.no ontology.armadillo/beta-catenin repeat family protein	3' UTR
down	solyc-miR019	up	Solyc10g080020.2.1	F-box/LRR protein	protein.degradation.ubiquitin.E3.SCF.FBOX	3' UTR
down	solyc-miR019	up	Solyc10g085360.2.1	Cell-wall invertase	major CHO metabolism.degradation.sucrose.invertases.cell wall	5' UTR
down	solyc-miR019	up	Solyc11g010550.2.1	GPI ethanolamine phosphate transferase	not assigned.no ontology	5' UTR
down	solyc-miR019	up	Solyc10g084990.2.1	Phosphatidylinositol:ceramide inositolphosphotransferase	misc.acid and other phosphatases	5' UTR
down	solyc-miR135	up	Solyc09g010730.1.1	LOW QUALITY:Cyclin-dependent protein kinase inhibitor SMR3	not assigned.unknown	3' UTR
down	solyc-miR135	up	Solyc04g016120.2.1	NADH dehydrogenase	not assigned.unknown	3' UTR
down	solyc-miR135	up	Solyc01g073710.2.1	LOW QUALITY:Calcium-binding EF hand family protein	signalling.calcium	CDS
down	solyc-miR135	up	Solyc12g014380.2.1	glucose-6-phosphate isomerase DQ451687	glycolysis.cytosolic branch.glucose-6-phosphate isomerase	3' UTR
down	solyc-miR645	up	Solyc01g100850.3.1	ABC transporter family protein	transport.ABC transporters and multidrug resistance systems	5' UTR
down	solyc-miR645	up	Solyc06g069665.1.1	Formin-like protein	cell.organisation	CDS + 3' UTR
down	solyc-miR647	up	Solyc09g082770.3.1	Transmembrane emp24 domain-containing protein p24beta3	cell.vesicle transport	CDS
down	solyc-miR128	up	Solyc07g053040.2.1	F-box family protein	protein.degradation.ubiquitin.E3.SCF.FBOX	CDS
down	solyc-miR129	up	Solyc12g007170.2.1	Fatty acid beta-oxidation multifunctional protein	lipid metabolism.lipid degradation.beta-oxidation.multifunctional	3' UTR
down	solyc-miR658	up	Solyc05g050520.3.1	NC domain-containing protein-like protein	not assigned.no ontology	3' UTR
down	solyc-miR658	up	Solyc08g005070.3.1	Arf gtpase-activating protein, putative	protein.degradation.ubiquitin.ubiquitin protease;development.unspecified	3' UTR
down	solyc-miR658	up	Solyc05g055710.3.1	L-ascorbate oxidase homolog	misc.oxidases - copper, flavone etc;development.unspecified	5' UTR
down	solyc-miR653	up	Solyc12g099180.2.1	Poly(A) polymerase, putative	RNA.processing.3 end processing.PAP	CDS
down	solyc-miR653	up	Solyc09g092220.3.1	magnesium transporter NIPA (DUF803)	transport.nucleotides;transport.misc	3' UTR
down	solyc-miR653	up	Solyc01g009020.3.1	Cysteine proteinase inhibitor	protein.degradation.cysteine protease	3' UTR
down	solyc-miR653	up	Solyc12g009190.2.1	Receptor-like kinase, putative	signalling.receptor kinases.leucine rich repeat III	3' UTR
down	solyc-miR653	up	Solyc04g082440.3.1	U-box domain-containing 15-like protein	stress.biotic	3' UTR
down	solyc-miR653	up	Solyc04g080090.3.1	Protein phosphatase 2C family protein	not assigned.unknown	3' UTR
down	solyc-miR653	up	Solyc11g012890.2.1	Auxin efflux carrier component	not assigned.unknown	3' UTR
down	solyc-miR653	up	Solyc08g005210.3.1	dolichol phosphate-mannose biosynthesis regulatory protein-like protein	not assigned.no ontology	3' UTR
down	solyc-miR653	up	Solyc03g115060.3.1	Assimilatory nitrate reductase catalytic subunit	not assigned.unknown	CDS
down	solyc-miR653	up	Solyc11g071300.2.1	Myb	RNA.regulation of transcription.MYB domain transcription factor family	3' UTR
down	solyc-miR653	up	Solyc08g082860.3.1	Trehalase	minor CHO metabolism.trehalose.trehalase	3' UTR
down	solyc-miR653	up	Solyc03g117790.2.1	Kinase	protein.postranslational modification	3' UTR
down	solyc-miR653	up	Solyc07g064960.2.1	Phosphatidate cytidylyltransferase	lipid metabolism.Phospholipid synthesis.phosphatidate cytidylyltransferase	3' UTR
down	solyc-miR653	up	Solyc04g005230.3.1	Alpha/beta-Hydrolases superfamily protein	Biodegradation of Xenobiotics	3' UTR
down	solyc-miR653	up	Solyc02g031970.1.1	50S ribosomal protein L7/L12	protein.synthesis.ribosomal protein.prokaryotic.chloroplast.50S subunit.L12	3' UTR
down	solyc-miR653	up	Solyc10g078900.2.1	Zinc finger family protein	protein.degradation.ubiquitin.E3.RING	3' UTR
down	solyc-miR653	up	Solyc01g081240.3.1	Pentatricopeptide repeat-containing protein	not assigned.no ontology.pentatricopeptide (PPR) repeat-containing protein	3' UTR
down	solyc-miR653	up	Solyc01g010410.3.1	Zinc finger family protein	RNA.regulation of transcription.C2H2 zinc finger family	3' UTR
down	solyc-miR653	up	Solyc09g009280.1.1	LOW QUALITY:DUF868 family protein	not assigned.unknown	3' UTR
down	solyc-miR653	up	Solyc07g064900.3.1	extracellular ligand-gated ion channel protein (DUF3537)	not assigned.unknown	3' UTR
down	solyc-miR653	up	Solyc09g082060.3.1	Cysteine synthase	amino acid metabolism.synthesis.serine-glycine-cysteine group.cysteine.OASTL	3' UTR
down	solyc-miR551	up	Solyc03g078260.3.1	Pectinacetylesterase family protein	cell wall.pectin*esterases.acetyl esterase	CDS
down	solyc-miR551	up	Solyc03g112080.1.1	Manganese-dependent ADP-ribose/CDP-alcohol diphosphatase	protein.postranslational modification	3' UTR
down	solyc-miR551	up	Solyc12g009570.2.1	calcineurin B-like interacting protein kinase	protein.postranslational modification	CDS
down	solyc-miR049	up	Solyc09g018780.3.1	Oligoribonuclease	DNA.unspecified	CDS
down	solyc-miR047	up	Solyc05g055480.3.1	NAC	development.unspecified	3' UTR
down	solyc-miR047	up	Solyc03g112810.3.1	Mitochondrial import inner membrane translocase subunit Tim17/Tim22/Tim23 family protein	not assigned.unknown	3' UTR
down	solyc-miR337	up	Solyc09g055550.3.1	RING/FYVE/PHD zinc finger superfamily protein	not assigned.unknown	3' UTR
down	solyc-miR234	up	Solyc10g083620.2.1	Unknown protein		5' UTR
down	solyc-miR234	up	Solyc08g006440.3.1	Plant calmodulin-binding protein-like protein	not assigned.unknown	5' UTR
down	solyc-miR234	up	Solyc09g009020.3.1	enolase	glycolysis.cytosolic branch.enolase	3' UTR
down	solyc-miR234	up	Solyc01g006960.3.1	Trafficking protein particle complex subunit 8	not assigned.unknown	5' UTR
down	solyc-miR235	up	Solyc04g005230.3.1	Alpha/beta-Hydrolases superfamily protein	Biodegradation of Xenobiotics	CDS
down	solyc-miR237	up	Solyc02g087950.3.1	60S ribosomal protein L34, putative	protein.synthesis.ribosomal protein.eukaryotic.60S subunit.L34	3' UTR
down	solyc-miR237	up	Solyc09g009080.3.1	DNA demethylase1	RNA.regulation of transcription.Orphan family;DNA.repair	3' UTR
down	solyc-miR584	up	Solyc02g088120.3.1	RNA-binding KH domain protein	RNA.RNA binding	3' UTR
down	solyc-miR584	up	Solyc03g124050.3.1	Receptor protein kinase, putative	signalling.receptor kinases.leucine rich repeat III	CDS
down	solyc-miR427	up	Solyc06g009170.3.1	Epoxide hydrolase	misc.misc2	3' UTR
down	solyc-miR427	up	Solyc07g054400.2.1	Centromere protein S	not assigned.unknown	3' UTR
down	solyc-miR347	up	Solyc12g014470.2.1	GrpE protein homolog	protein.folding	5' UTR
down	solyc-miR347	up	Solyc09g066420.3.1	TBC1 domain family protein	signalling.G-proteins	5' UTR
down	solyc-miR347	up	Solyc02g062750.3.1	sugar facilitator protein 9	transport.sugars	CDS
down	solyc-miR340	up	Solyc04g009990.3.1	Transcription factor jumonji family protein	RNA.regulation of transcription.JUMONJI family	3' UTR
down	solyc-miR518	up	Solyc01g006630.3.1	Oxidoreductase, putative	not assigned.no ontology	CDS
down	solyc-miR518	up	Solyc12g010600.2.1	RNA polymerase 2 second largest subunit 2	RNA.transcription	CDS
down	solyc-miR694	up	Solyc04g080730.3.1	mitogen-activated protein kinase 9	signalling.MAP kinases	3' UTR
down	solyc-miR694	up	Solyc04g071140.3.1	Serine decarboxylase	amino acid metabolism.degradation.histidine	5' UTR
down	solyc-miR694	up	Solyc11g066310.2.1	transmembrane protein	not assigned.unknown	3' UTR
down	solyc-miR694	up	Solyc09g008160.3.1	Cysteine proteinases superfamily protein, putative isoform 5	not assigned.unknown	3' UTR
down	solyc-miR694	up	Solyc08g007420.3.1	LELDH2 L-lactate dehydrogenase	fermentation.LDH	3' UTR
down	solyc-miR694	up	Solyc04g008760.2.1	Homoserine kinase	amino acid metabolism.synthesis.aspartate family.misc.homoserine.homoserine kinase	3' UTR
down	solyc-miR694	up	Solyc00g007195.1.1	Protein phosphatase 2C family protein	protein.postranslational modification	3' UTR
down	solyc-miR694	up	Solyc03g006170.3.1	Pollen Ole e 1 allergen and extensin family protein	stress.abiotic.unspecified	3' UTR
down	solyc-miR694	up	Solyc07g066020.2.1	Amino acid transporter, putative	transport.amino acids	3' UTR
down	solyc-miR694	up	Solyc12g009800.2.1	Purple acid phosphatase	misc.acid and other phosphatases	3' UTR
down	solyc-miR694	up	Solyc03g006560.3.1	alpha/beta-Hydrolases superfamily protein	not assigned.no ontology	3' UTR
down	solyc-miR694	up	Solyc05g006520.3.1	dehydrogenase AF209924	TCA / org transformation.TCA.pyruvate DH.E1	3' UTR
down	solyc-miR694	up	Solyc08g005700.1.1	trigalactosyldiacylglycerol 1	not assigned.unknown	3' UTR
down	solyc-miR694	up	Solyc11g017380.2.1	magnesium transporter NIPA (DUF803)	transport.nucleotides	3' UTR
down	solyc-miR694	up	Solyc10g078760.2.1	Seed maturation protein	not assigned.unknown	3' UTR
down	solyc-miR694	up	Solyc07g049760.1.1	LOW QUALITY:Cell differentiation protein rcd1	not assigned.unknown	3' UTR
down	solyc-miR694	up	Solyc07g047820.2.1	Pentatricopeptide repeat-containing protein	not assigned.no ontology.pentatricopeptide (PPR) repeat-containing protein	3' UTR
down	solyc-miR694	up	Solyc02g087950.3.1	60S ribosomal protein L34, putative	protein.synthesis.ribosomal protein.eukaryotic.60S subunit.L34	3' UTR
down	solyc-miR167	up	Solyc08g079030.3.1	Low-density lipoprotein receptor-related 11	not assigned.unknown	3' UTR
down	solyc-miR168	up	Solyc11g007960.2.1	Acyl-CoA-binding domain-containing protein 4	not assigned.no ontology	3' UTR
down	solyc-miR168	up	Solyc12g033100.1.1	LOW QUALITY:RING/U-box superfamily protein isoform 2	not assigned.unknown	3' UTR
down	solyc-miR168	up	Solyc02g077510.3.1	O-methyltransferase	secondary metabolism.phenylpropanoids	3' UTR
down	solyc-miR168	up	Solyc05g046040.2.1	CONSTANS-like zinc finger protein	RNA.regulation of transcription.C2C2(Zn) CO-like, Constans-like zinc finger family	3' UTR
down	solyc-miR168	up	Solyc05g008680.1.1	Methyltransferase	hormone metabolism.brassinosteroid.synthesis-degradation.sterols.SMT2	3' UTR
down	solyc-miR042	up	Solyc05g051780.3.1	Gamma-glutamyltranspeptidase family protein	stress.abiotic;redox.ascorbate and glutathione.glutathione	5' UTR
down	solyc-miR042	up	Solyc06g036250.1.1	stress response NST1-like protein	not assigned.unknown	CDS
down	solyc-miR389	up	Solyc11g012040.2.1	Ubiquitin-specific protease family C19-related protein	protein.degradation.ubiquitin	CDS
down	solyc-miR195	up	Solyc03g058960.1.1	Inositol hexakisphosphate and diphosphoinositol-pentakisphosphate kinase	misc.acid and other phosphatases	CDS
down	solyc-miR195	up	Solyc01g056310.3.1	anther-specific LAT51	misc.oxidases - copper, flavone etc;development.unspecified	3' UTR
up	solyc-miR761	down	Solyc12g013960.2.1	arginine N-methyltransferase, putative (DUF688)	not assigned.unknown	3' UTR
up	solyc-miR761	down	Solyc01g096960.3.1	Heat shock family protein	not assigned.unknown	5' UTR
up	solyc-miR761	down	Solyc06g009270.3.1	Diacylglycerol kinase	lipid metabolism.Phospholipid synthesis.diacylglycerol kinase	CDS
up	solyc-miR761	down	Solyc02g091980.2.1	blind-like7	RNA.regulation of transcription.MYB domain transcription factor family	CDS + 3' UTR
up	solyc-miR761	down	Solyc01g105990.3.1	Protein EXECUTER 1, chloroplastic	not assigned.unknown	CDS
up	solyc-miR605	down	Solyc06g054530.3.1	NAD(P)-binding Rossmann-fold superfamily protein	not assigned.unknown	CDS
up	solyc-miR605	down	Solyc02g068600.3.1	Ankyrin repeat-containing protein	cell.organisation	3' UTR
up	solyc-miR605	down	Solyc03g114220.1.1	LOW QUALITY:NAC transcription factor	not assigned.unknown	3' UTR
up	solyc-miR607	down	Solyc08g075990.3.1	LOW PSII ACCUMULATION protein (DUF1995)	not assigned.unknown	CDS
up	solyc-miR607	down	Solyc06g008880.3.1	WD40 repeat-containing protein	development.unspecified	CDS
up	solyc-miR607	down	Solyc04g005780.1.1	LOW QUALITY:glyoxal oxidase-related protein	Biodegradation of Xenobiotics	CDS
up	solyc-miR607	down	Solyc02g082430.3.1	MLO-like protein	stress.biotic.signalling.MLO-like	3' UTR
up	solyc-miR607	down	Solyc01g081430.3.1	DNA replication and repair recF	not assigned.unknown	3' UTR
up	solyc-miR607	down	Solyc03g078120.3.1	NAC domain protein,	development.unspecified	3' UTR
up	solyc-miR607	down	Solyc10g007170.2.1	Transcription factor GTE4-like protein	not assigned.unknown	5' UTR
up	solyc-miR607	down	Solyc09g082370.3.1	Type I inositol-1,4,5-trisphosphate 5-phosphatase CVP2	DNA.synthesis/chromatin structure	3' UTR
up	solyc-miR606	down	Solyc11g006650.2.1	Double Clp-N motif-containing P-loop nucleoside triphosphate hydrolases superfamily protein, putative	stress.abiotic.heat	CDS
up	solyc-miR606	down	Solyc09g009590.1.1	A20/AN1 zinc finger protein	RNA.regulation of transcription.unclassified	CDS
up	solyc-miR288	down	Solyc01g090230.3.1	GRAM domain family protein	stress.biotic	3' UTR
up	solyc-miR288	down	Solyc02g077450.3.1	Vascular plant one zinc finger transcription factor protein	not assigned.unknown	CDS
up	solyc-miR462	down	Solyc09g075260.3.1	pectinesterase (Protein of unknown function, DUF538)	not assigned.unknown	3' UTR
up	solyc-miR462	down	Solyc02g079400.3.1	Nitric oxide synthase-interacting protein homolog	protein.degradation.ubiquitin.E3.RING	3' UTR
up	solyc-miR462	down	Solyc12g014070.2.1	RING/U-box superfamily protein	protein.degradation.ubiquitin.E3.RING	CDS
up	solyc-miR264	down	Solyc02g081420.3.1	P-loop containing nucleoside triphosphate hydrolases superfamily protein, putative	DNA.synthesis/chromatin structure	CDS
up	solyc-miR264	down	Solyc11g065000.2.1	F-box family protein	protein.degradation.ubiquitin.E3.SCF.FBOX	CDS
up	solyc-miR569	down	Solyc09g018550.1.1	LOW QUALITY:RNA-binding (RRM/RBD/RNP motifs) family protein	not assigned.unknown	CDS + 3' UTR
up	solyc-miR397	down	Solyc07g063630.3.1	Vesicle-associated 4-2-like protein	cell.vesicle transport	5' UTR
up	solyc-miR397	down	Solyc12g013900.2.1	CT099	misc.plastocyanin-like	CDS
up	solyc-miR397	down	Solyc03g008010.3.1	PPPDE putative thiol peptidase family protein	not assigned.unknown	3' UTR
up	solyc-miR397	down	Solyc01g103650.3.1	Embryogenesis-associated EMB8	development.unspecified	3' UTR
up	solyc-miR397	down	Solyc03g119860.3.1	Peptidyl-prolyl cis-trans isomerase	cell.cycle.peptidylprolyl isomerase	3' UTR
up	solyc-miR648	down	Solyc02g032660.3.1	Protein DETOXIFICATION	transport.misc	3' UTR
up	solyc-miR648	down	Solyc09g074320.3.1	Serine/threonine-protein phosphatase	protein.postranslational modification	3' UTR
up	solyc-miR648	down	Solyc04g049950.1.1	Serine/threonine-protein kinase ATM	not assigned.no ontology	CDS
up	solyc-miR648	down	Solyc12g017230.2.1	modifier of snc1	not assigned.unknown	3' UTR
up	solyc-miR648	down	Solyc11g071810.2.1	fasciated	RNA.regulation of transcription.C2C2(Zn) YABBY family	3' UTR
up	solyc-miR526	down	Solyc09g074730.2.1	Homeobox protein LUMINIDEPENDENS	RNA.regulation of transcription.putative transcription regulator	CDS
up	solyc-miR526	down	Solyc06g035690.3.1	Post-GPI attachment-like factor-protein	stress.abiotic	3' UTR
up	solyc-miR526	down	Solyc07g056280.3.1	WRKY transcription factor 30	RNA.regulation of transcription.WRKY domain transcription factor family	CDS
up	solyc-miR526	down	Solyc11g044560.2.1	ABA responsive transcription factor	hormone metabolism.abscisic acid.signal transduction;hormone metabolism.abscisic acid.induced-regulated-responsive-activated	3' UTR
up	solyc-miR526	down	Solyc02g088610.3.1	LeHSP110/ClpB heat shock protein	stress.abiotic.heat	CDS
up	solyc-miR481	down	Solyc02g068320.2.1	2-oxoglutarate and Fe(II)-dependent oxygenase superfamily protein	misc.oxidases - copper, flavone etc	3' UTR
up	solyc-miR481	down	Solyc06g068970.3.1	3-oxo-5-alpha-steroid 4-dehydrogenase	not assigned.unknown	CDS
up	solyc-miR554	down	Solyc04g076860.3.1	Zinc finger (C3HC4-type RING finger) family protein	protein.degradation.ubiquitin.E3.RING	CDS
up	solyc-miR554	down	Solyc01g108800.3.1	3-hydroxyisobutyryl-CoA hydrolase-like protein	amino acid metabolism.degradation.aromatic aa.tryptophan	3' UTR
up	solyc-miR734	down	Solyc04g006940.3.1	Phospholipid-transporting ATPase	RNA.regulation of transcription.bZIP transcription factor family;transport.p- and v-ATPases	CDS
up	solyc-miR734	down	Solyc01g006230.3.1	Cysteine protease ATG4B, putative	protein.degradation.autophagy	CDS
up	solyc-miR734	down	Solyc02g065170.3.1	L-ascorbate oxidase like	misc.oxidases - copper, flavone etc	5' UTR
up	solyc-miR734	down	Solyc02g093300.3.1	DNA polymerase	DNA.synthesis/chromatin structure	CDS
up	solyc-miR734	down	Solyc11g010660.2.1	protein SGT1	not assigned.unknown	3' UTR
up	solyc-miR734	down	Solyc02g083180.3.1	UPF0548 protein	not assigned.unknown	CDS
up	solyc-miR731	down	Solyc03g006280.3.1	F1K23.23, putative isoform 1	not assigned.unknown	CDS
up	solyc-miR731	down	Solyc05g009930.3.1	Hydroxyproline-rich glycoprotein family protein	not assigned.no ontology.hydroxyproline rich proteins	CDS
up	solyc-miR731	down	Solyc07g044970.1.1	LOW QUALITY:P-loop containing nucleoside triphosphate hydrolases superfamily protein	not assigned.unknown	CDS
up	solyc-miR731	down	Solyc07g062300.3.1	NHL repeat-containing protein	not assigned.no ontology	CDS
up	solyc-miR732	down	Solyc09g010510.3.1	NAD(P)-binding Rossmann-fold superfamily protein	misc.short chain dehydrogenase/reductase (SDR)	CDS
up	solyc-miR732	down	Solyc06g074010.3.1	Transcription factor (E2F)	RNA.regulation of transcription.E2F/DP transcription factor family	CDS
up	solyc-miR112	down	Solyc04g051310.3.1	transmembrane protein	not assigned.unknown	5' UTR
up	solyc-miR112	down	Solyc02g086145.1.1	Major facilitator superfamily protein	major CHO metabolism.degradation.starch.transporter;transport.sugars	CDS
up	solyc-miR112	down	Solyc07g041720.1.1	Germin-like protein	stress.abiotic.unspecified	3' UTR
up	solyc-miR112	down	Solyc01g080020.2.1	Eukaryotic aspartyl protease family protein, putative	protein.degradation.aspartate protease	CDS
up	solyc-miR112	down	Solyc08g060810.3.1	EIN3-binding F-box protein 2	protein.degradation.ubiquitin.E3.SCF.FBOX	CDS
up	solyc-miR112	down	Solyc05g013345.1.1	poor homologous synapsis 1	not assigned.unknown	3' UTR
up	solyc-miR112	down	Solyc08g077940.2.1	Histone-lysine N-methyltransferase, H3 lysine-9 specific SUVH6	RNA.regulation of transcription.SET-domain transcriptional regulator family	5' UTR
up	solyc-miR056	down	Solyc02g072250.1.1	Leucine-rich repeat receptor-like protein kinase family	not assigned.no ontology	CDS
up	solyc-miR056	down	Solyc03g112620.4.1	carboxyl-terminal peptidase (DUF239)	protein.degradation	3' UTR
up	solyc-miR053	down	Solyc01g010080.3.1	Potassium channel	transport.potassium	CDS
up	solyc-miR053	down	Solyc10g054040.2.1	26S protease regulatory subunit	protein.degradation.ubiquitin.proteasom	3' UTR
up	solyc-miR053	down	Solyc03g094110.3.1	Glycosyltransferase	not assigned.unknown	CDS
up	solyc-miR053	down	Solyc12g006690.2.1	Protein kinase G11A	protein.postranslational modification	CDS
up	solyc-miR053	down	Solyc09g092520.3.1	xyloglucan endotransglycosylase	cell wall.modification	CDS
up	solyc-miR053	down	Solyc10g078280.3.1	Cytochrome P450, putative	misc.cytochrome P450	3' UTR
up	solyc-miR053	down	Solyc07g062300.3.1	NHL repeat-containing protein	not assigned.no ontology	5' UTR
up	solyc-miR458	down	Solyc08g082500.2.1	GDSL esterase/lipase	misc.GDSL-motif lipase	3' UTR
up	solyc-miR458	down	Solyc00g209460.2.1	GDSL esterase/lipase	misc.GDSL-motif lipase	3' UTR
up	solyc-miR299	down	Solyc02g084520.3.1	Zinc finger transcription factor 20	RNA.regulation of transcription.PHD finger transcription factor	3' UTR
up	solyc-miR299	down	Solyc12g010010.2.1	Cyclic nucleotide-gated ion channel, putative	transport.cyclic nucleotide or calcium regulated channels	5' UTR
up	solyc-miR299	down	Solyc12g094380.2.1	Thioredoxin superfamily protein	not assigned.unknown	3' UTR
up	solyc-miR299	down	Solyc07g052230.3.1	L-ascorbate oxidase like	cell wall.pectin*esterases.PME;misc.oxidases - copper, flavone etc	CDS
up	solyc-miR299	down	Solyc03g116610.3.1	Ethylene-responsive transcription factor WIN1	hormone metabolism.ethylene.signal transduction	3' UTR
up	solyc-miR680	down	Solyc09g007810.3.1	Auxin Response Factor 16A	RNA.regulation of transcription.ARF, Auxin Response Factor family	CDS
up	solyc-miR680	down	Solyc11g069500.2.1	Auxin Response Factor 10A	RNA.regulation of transcription.ARF, Auxin Response Factor family	CDS
up	solyc-miR680	down	Solyc01g091630.3.1	cutin deficient 2	RNA.regulation of transcription.HB,Homeobox transcription factor family;development.unspecified	CDS
up	solyc-miR773	down	Solyc07g056650.3.1	Interactor of constitutive active ROPs protein, putative	not assigned.no ontology	CDS
up	solyc-miR773	down	Solyc05g050670.2.1	Arsenical pump-driving ATPase	protein.postranslational modification	3' UTR
up	solyc-miR773	down	Solyc02g086490.3.1	Oleosin	lipid metabolism.TAG synthesis	CDS
up	solyc-miR675	down	Solyc02g091840.3.1	Non-specific serine/threonine protein kinase	signalling.receptor kinases.leucine rich repeat XI;development.unspecified	CDS
up	solyc-miR675	down	Solyc01g104400.3.1	Basic blue protein	misc.plastocyanin-like	5' UTR
up	solyc-miR677	down	Solyc06g083730.3.1	Nuclear transport factor 2 family protein with RNA binding domain	protein.targeting.nucleus	CDS
up	solyc-miR571	down	Solyc09g018550.1.1	LOW QUALITY:RNA-binding (RRM/RBD/RNP motifs) family protein	not assigned.unknown	CDS + 3' UTR
up	solyc-miR701	down	Solyc07g049550.3.1	1-aminocyclopropane-1-carboxylate oxidase 1	hormone metabolism.ethylene.synthesis-degradation.1-aminocyclopropane-1-carboxylate oxidase	5' UTR
up	solyc-miR701	down	Solyc08g008490.3.1	WD-repeat protein, putative	not assigned.no ontology	CDS
up	solyc-miR701	down	Solyc01g065540.3.1	Two-component response regulator	RNA.regulation of transcription.ARR	3' UTR
up	solyc-miR701	down	Solyc05g053210.3.1	Non-specific serine/threonine protein kinase	protein.postranslational modification	5' UTR
up	solyc-miR311	down	Solyc12g044280.2.1	Photosystem I reaction center subunit VI	PS.lightreaction.photosystem I.PSI polypeptide subunits	3' UTR
up	solyc-miR311	down	Solyc11g012510.2.1	GRAS1	RNA.regulation of transcription.GRAS transcription factor family;signalling.light;development.unspecified	3' UTR
up	solyc-miR311	down	Solyc06g053380.3.1	Chitinase	stress.biotic	3' UTR
up	solyc-miR657	down	Solyc02g093150.3.1	APETALA2c	development.unspecified	CDS
up	solyc-miR657	down	Solyc10g084340.2.1	AP2-like ethylene-responsive transcription factor	RNA.regulation of transcription.AP2/EREBP, APETALA2/Ethylene-responsive element binding protein family;development.unspecified	CDS
up	solyc-miR657	down	Solyc09g059570.3.1	B-cell receptor-associated protein 31-like	not assigned.unknown	CDS
up	solyc-miR657	down	Solyc02g064960.3.1	APETALA2b	development.unspecified	CDS
up	solyc-miR657	down	Solyc03g044300.3.1	APETALA2a	development.unspecified	CDS
up	solyc-miR657	down	Solyc09g018840.3.1	MLO-like protein	stress.biotic.signalling.MLO-like	CDS
up	solyc-miR657	down	Solyc06g075510.3.1	APETALA2e	transport.peptides and oligopeptides	CDS
up	solyc-miR657	down	Solyc09g007260.3.1	AP2-like ethylene-responsive transcription factor	RNA.regulation of transcription.AP2/EREBP, APETALA2/Ethylene-responsive element binding protein family;development.unspecified	CDS
up	solyc-miR355	down	Solyc03g119550.2.1	LysM domain GPI-anchored protein 1, putative	not assigned.no ontology	5' UTR
up	solyc-miR355	down	Solyc09g092450.3.1	Long-chain acyl-CoA synthetase	lipid metabolism.FA synthesis and FA elongation.acyl coa ligase	5' UTR
up	solyc-miR355	down	Solyc05g008200.3.1	1-phosphatidylinositol-3-phosphate 5-kinase	signalling.phosphinositides.phosphatidylinositol-4-phosphate 5-kinase	5' UTR
up	solyc-miR035	down	Solyc09g061930.3.1	Ovary receptor kinase 7	signalling.receptor kinases.leucine rich repeat III	3' UTR
up	solyc-miR035	down	Solyc02g091770.2.1	Starch synthase, chloroplastic/amyloplastic	major CHO metabolism.synthesis.starch.starch synthase	CDS
up	solyc-miR402	down	Solyc07g007890.3.1	CCR4-NOT transcription complex subunit 10	not assigned.unknown	3' UTR
up	solyc-miR402	down	Solyc09g014350.3.1	Glycerol-3-phosphate acyltransferase	lipid metabolism.Phospholipid synthesis	CDS
up	solyc-miR402	down	Solyc01g098740.3.1	Protein kinase	signalling.receptor kinases.extensin	3' UTR
up	solyc-miR488	down	Solyc01g100310.2.1	Calmodulin-binding protein	not assigned.unknown	CDS
up	solyc-miR488	down	Solyc07g065210.3.1	Kinesin related protein	cell.organisation	CDS
up	solyc-miR488	down	Solyc04g076060.3.1	tft10	signalling.14-3-3 proteins	5' UTR
up	solyc-miR488	down	Solyc02g086200.2.1	Chloroplastic group IIA intron splicing facilitator CRS1	RNA.processing.splicing	CDS
up	solyc-miR488	down	Solyc05g010340.3.1	Uridine kinase	nucleotide metabolism.salvage.nucleoside kinases.uridine kinase	CDS
up	solyc-miR488	down	Solyc01g087500.3.1	DNA topoisomerase 2	DNA.synthesis/chromatin structure	CDS
up	solyc-miR488	down	Solyc04g014690.3.1	MAP kinase kinase kinase 32	protein.postranslational modification	CDS
up	solyc-miR488	down	Solyc01g065540.3.1	Two-component response regulator	RNA.regulation of transcription.ARR	3' UTR
up	solyc-miR488	down	Solyc04g072160.3.1	HSP20-like chaperones superfamily protein	not assigned.no ontology.glycine rich proteins	3' UTR
up	solyc-miR488	down	Solyc02g081440.3.1	microsomal glutathione s-transferase	misc.glutathione S transferases	CDS
up	solyc-miR488	down	Solyc11g006590.2.1	Cytochrome P450, putative	secondary metabolism.sulfur-containing.glucosinolates.synthesis.shared.CYP83B1 phenylacetaldoxime monooxygenase;misc.cytochrome P450	3' UTR
up	solyc-miR488	down	Solyc10g008490.3.1	Phosphatase 2C family protein	protein.postranslational modification	5' UTR
up	solyc-miR488	down	Solyc10g084840.2.1	Pathogenesis-related thaumatin family protein	stress.biotic	CDS
up	solyc-miR488	down	Solyc02g021000.3.1	YGGT family protein-like	PS.lightreaction.cytochrome b6/f	5' UTR + CDS
up	solyc-miR488	down	Solyc01g097790.3.1	Plant/T24G3-80 protein	not assigned.unknown	5' UTR
up	solyc-miR488	down	Solyc08g005560.3.1	transglutaminase-like and tetratricopeptide repeat-containing protein	not assigned.unknown	CDS
up	solyc-miR488	down	Solyc08g075520.3.1	UPF0162 protein XF_1494	not assigned.unknown	CDS
up	solyc-miR488	down	Solyc11g012770.2.1	Sister chromatid cohesion PDS5 B	not assigned.unknown	CDS
up	solyc-miR488	down	Solyc09g098540.3.1	Chitinase family protein	stress.biotic	5' UTR
up	solyc-miR488	down	Solyc03g123540.3.1	Heat-shock protein, putative	stress.abiotic.heat	CDS
up	solyc-miR488	down	Solyc04g079420.3.1	Disease resistance protein (CC-NBS-LRR class) family protein	stress.biotic	CDS
up	solyc-miR290	down	Solyc10g008880.3.1	Zinc finger transcription factor 56	not assigned.unknown	CDS
up	solyc-miR534	down	Solyc10g076710.2.1	Phosphoinositide phospholipase C	signalling.phosphinositides.phosphoinositide phospholipase C	CDS
up	solyc-miR534	down	Solyc12g005430.1.1	LOW QUALITY:HXXXD-type acyl-transferase family protein, putative	not assigned.no ontology	CDS
up	solyc-miR534	down	Solyc01g086690.2.1	LOW QUALITY:Sister chromatid cohesion 1 protein 3	development.unspecified	CDS
up	solyc-miR534	down	Solyc04g016330.3.1	Glycerol-3-phosphate dehydrogenase [NAD(+)]	lipid metabolism.glyceral metabolism.Glycerol-3-phosphate dehydrogenase (NAD+)	3' UTR
up	solyc-miR534	down	Solyc01g106680.3.1	Transmembrane protein, putative	not assigned.unknown	5' UTR
up	solyc-miR610	down	Solyc12g099810.2.1	Crt	not assigned.unknown	3' UTR
up	solyc-miR610	down	Solyc09g008630.3.1	DNA replication complex GINS protein PSF1	not assigned.unknown	3' UTR
up	solyc-miR610	down	Solyc01g005700.3.1	Mutator-like transposase-like protein	RNA.regulation of transcription.unclassified;DNA.unspecified	CDS
up	solyc-miR610	down	Solyc10g011870.3.1	Reticulon-like protein	stress.biotic;protein.targeting.secretory pathway.plasma membrane	3' UTR
up	solyc-miR610	down	Solyc02g086145.1.1	Major facilitator superfamily protein	major CHO metabolism.degradation.starch.transporter;transport.sugars	3' UTR
up	solyc-miR610	down	Solyc02g079640.3.1	Serine/threonine-protein kinase	protein.postranslational modification;signalling.receptor kinases.S-locus glycoprotein like	3' UTR
up	solyc-miR610	down	Solyc07g007890.3.1	CCR4-NOT transcription complex subunit 10	not assigned.unknown	CDS
up	solyc-miR610	down	Solyc05g005260.2.1	Retrovirus-related Pol polyprotein from transposon TNT 1-94	signalling.receptor kinases.DUF 26	CDS
up	solyc-miR610	down	Solyc11g007840.2.1	Glycosyl transferase, family 1	not assigned.unknown	CDS
up	solyc-miR621	down	Solyc01g099620.3.1	Respiratory burst oxidase, putative	stress.biotic.respiratory burst	CDS
up	solyc-miR621	down	Solyc03g114420.1.1	Calmodulin, putative	signalling.calcium	CDS
up	solyc-miR621	down	Solyc02g068370.3.1	Kinase, putative	signalling.receptor kinases.C-Lectin	CDS
up	solyc-miR621	down	Solyc08g062210.3.1	Nuclear transcription factor Y subunit	RNA.regulation of transcription.CCAAT box binding factor family, HAP2	3' UTR
up	solyc-miR621	down	Solyc07g054690.1.1	LOW QUALITY:BnaA01g17000D protein	not assigned.unknown	CDS
up	solyc-miR661	down	Solyc09g011750.3.1	Kinase family protein	protein.postranslational modification.kinase.receptor like cytoplasmatic kinase II	5' UTR
up	solyc-miR661	down	Solyc09g063030.3.1	CLIP-associating family protein	cell.division	5' UTR
up	solyc-miR661	down	Solyc07g053810.3.1	Squamosa promoter binding protein 4	development.squamosa promoter binding like (SPL)	3' UTR
up	solyc-miR661	down	Solyc05g015510.3.1	Squamosa promoter-binding protein 10	development.squamosa promoter binding like (SPL)	CDS
up	solyc-miR661	down	Solyc03g114850.3.1	Squamosa promoter binding protein 6a	development.squamosa promoter binding like (SPL)	CDS
up	solyc-miR661	down	Solyc07g005640.3.1	26S proteasome non-ATPase regulatory subunit-like protein	protein.degradation.ubiquitin.proteasom	CDS
up	solyc-miR661	down	Solyc05g015840.3.1	Squamosa promoter binding protein 13	development.squamosa promoter binding like (SPL)	CDS
up	solyc-miR661	down	Solyc10g078700.2.1	Squamosa promoter binding protein 15	development.squamosa promoter binding like (SPL)	CDS
up	solyc-miR661	down	Solyc12g038520.2.1	Squamosa promoter binding protein 6c	not assigned.unknown	CDS
up	solyc-miR661	down	Solyc07g062980.3.1	Squamosa promoter-binding protein, putative	development.squamosa promoter binding like (SPL)	3' UTR
up	solyc-miR661	down	Solyc10g009080.3.1	Squamosa promoter binding protein 3	development.squamosa promoter binding like (SPL)	3' UTR
up	solyc-miR440	down	Solyc11g064880.2.1	Rho GTPase-activating protein	signalling.G-proteins	CDS
up	solyc-miR289	down	Solyc01g090230.3.1	GRAM domain family protein	stress.biotic	3' UTR
up	solyc-miR289	down	Solyc02g077450.3.1	Vascular plant one zinc finger transcription factor protein	not assigned.unknown	CDS
up	solyc-miR366	down	Solyc05g007160.3.1	R2R3MYB transcription factor 110	RNA.regulation of transcription.MYB domain transcription factor family	5' UTR
up	solyc-miR366	down	Solyc03g119110.3.1	Transmembrane protein, putative	not assigned.unknown	CDS
up	solyc-miR366	down	Solyc06g076170.3.1	Glucan endo-1,3-beta-glucosidase, putative	misc.beta 1,3 glucan hydrolases.glucan endo-1,3-beta-glucosidase	CDS
up	solyc-miR366	down	Solyc01g091630.3.1	cutin deficient 2	RNA.regulation of transcription.HB,Homeobox transcription factor family;development.unspecified	CDS
up	solyc-miR366	down	Solyc04g005100.3.1	Myb-like transcription factor family protein	RNA.regulation of transcription.MYB-related transcription factor family	CDS
up	solyc-miR161	down	Solyc07g043590.3.1	Amine oxidase, putative	misc.oxidases - copper, flavone etc	3' UTR
up	solyc-miR161	down	Solyc01g102870.2.1	Leucine-rich repeat receptor-like protein kinase	hormone metabolism.brassinosteroid.signal transduction.BRI;signalling.receptor kinases.leucine rich repeat X;signalling.receptor kinases.leucine rich repeat XI	CDS
up	solyc-miR170	down	Solyc11g008800.2.1	Type II inositol 5-phosphatase, putative	minor CHO metabolism.myo-inositol.inositol phosphatase;DNA.synthesis/chromatin structure	5' UTR
up	solyc-miR170	down	Solyc09g092450.3.1	Long-chain acyl-CoA synthetase	lipid metabolism.FA synthesis and FA elongation.acyl coa ligase	3' UTR
up	solyc-miR170	down	Solyc12g005340.2.1	GRAS family transcription factor	signalling.light;development.unspecified	3' UTR
up	solyc-miR783	down	Solyc11g066250.2.1	Carboxypeptidase	protein.degradation.serine protease	3' UTR
up	solyc-miR783	down	Solyc09g010510.3.1	NAD(P)-binding Rossmann-fold superfamily protein	misc.short chain dehydrogenase/reductase (SDR)	CDS
up	solyc-miR783	down	Solyc11g008630.2.1	HXXXD-type acyl-transferase family protein	misc.acyl transferases	CDS
up	solyc-miR548	down	Solyc12g056740.2.1	RNA helicase DEAD39	DNA.synthesis/chromatin structure	5' UTR
up	solyc-miR548	down	Solyc09g075900.3.1	Spermidine synthase	polyamine metabolism.synthesis.spermine synthase	3' UTR
up	solyc-miR713	down	Solyc02g032910.2.1	Glycine rich protein	not assigned.unknown	3' UTR
up	solyc-miR710	down	Solyc08g081350.2.1	LOW QUALITY:Zinc finger protein CONSTANS-LIKE 3	not assigned.unknown	3' UTR
up	solyc-miR710	down	Solyc08g078440.3.1	Sphingomyelin phosphodiesterase 4	not assigned.unknown	3' UTR
up	solyc-miR710	down	Solyc07g061970.3.1	60S ribosomal protein L18a-like protein	not assigned.unknown	3' UTR
up	solyc-miR710	down	Solyc04g064610.3.1	Bidirectional sugar transporter SWEET	development.unspecified	5' UTR
up	solyc-miR710	down	Solyc02g037590.2.1	LOW QUALITY:Mannose-binding lectin superfamily protein	not assigned.unknown	CDS
up	solyc-miR710	down	Solyc04g080360.3.1	S-adenosyl-L-methionine-dependent methyltransferases superfamily protein	stress.abiotic.drought/salt	CDS
up	solyc-miR710	down	Solyc05g005080.3.1	Endo-1,4-beta-glucanase	cell wall.cellulose synthesis	3' UTR
up	solyc-miR710	down	Solyc01g094750.3.1	Cytochrome P450 family protein	misc.cytochrome P450	3' UTR
up	solyc-miR710	down	Solyc03g114850.3.1	Squamosa promoter binding protein 6a	development.squamosa promoter binding like (SPL)	5' UTR
up	solyc-miR710	down	Solyc05g005010.3.1	carboxyl-terminal peptidase (DUF239)	protein.degradation	5' UTR
up	solyc-miR710	down	Solyc08g061610.3.1	P-type ATPase of Arabidopsis 2	transport.metal	3' UTR
up	solyc-miR410	down	Solyc07g007980.3.1	Protein kinase	protein.postranslational modification.kinase.receptor like cytoplasmatic kinase VII	CDS + 3' UTR
up	solyc-miR410	down	Solyc07g049530.3.1	1-aminocyclopropane-1-carboxylate oxidase 1	hormone metabolism.ethylene.synthesis-degradation.1-aminocyclopropane-1-carboxylate oxidase	5' UTR
up	solyc-miR410	down	Solyc05g006490.3.1	TPX2 (Targeting protein for Xklp2) family protein, putative	not assigned.unknown	3' UTR
up	solyc-miR410	down	Solyc01g005920.2.1	Amino acid transporter, putative	transport.amino acids	CDS
up	solyc-miR186	down	Solyc02g032910.2.1	Glycine rich protein	not assigned.unknown	3' UTR
up	solyc-miR438	down	Solyc05g048780.1.1	Ripening related protein family	not assigned.unknown	3' UTR
up	solyc-miR438	down	Solyc09g072960.1.1	F-box/RNI-like superfamily protein	not assigned.unknown	3' UTR
up	solyc-miR115	down	Solyc01g090230.3.1	GRAM domain family protein	stress.biotic	CDS
up	solyc-miR115	down	Solyc01g006830.3.1	TPX2 (targeting protein for Xklp2) protein family	not assigned.unknown	5' UTR
up	solyc-miR115	down	Solyc03g096670.3.1	Protein phosphatase 2C	protein.postranslational modification	3' UTR
up	solyc-miR115	down	Solyc07g047910.1.1	LOW QUALITY:MAP kinase kinase kinase 48	protein.postranslational modification	CDS + 3' UTR
up	solyc-miR115	down	Solyc07g065270.1.1	GRAS7	signalling.light;development.unspecified	CDS
up	solyc-miR115	down	Solyc10g052490.2.1	Isoflavone reductase homolog	secondary metabolism.flavonoids.isoflavones.isoflavone reductase	3' UTR
up	solyc-miR115	down	Solyc02g032910.2.1	Glycine rich protein	not assigned.unknown	3' UTR
up	solyc-miR115	down	Solyc10g005210.3.1	DNA-3-methyladenine glycosylase, putative	DNA.repair	CDS
up	solyc-miR116	down	Solyc01g106780.3.1	Pyruvate kinase	glycolysis.plastid branch.pyruvate kinase (PK)	3' UTR
up	solyc-miR116	down	Solyc08g081350.2.1	LOW QUALITY:Zinc finger protein CONSTANS-LIKE 3	not assigned.unknown	3' UTR
up	solyc-miR116	down	Solyc06g073450.3.1	DUF1685 family protein	not assigned.unknown	CDS
up	solyc-miR057	down	Solyc02g072250.1.1	Leucine-rich repeat receptor-like protein kinase family	not assigned.no ontology	CDS
up	solyc-miR473	down	Solyc07g066250.1.1	GRAS family transcription factor	RNA.regulation of transcription.GRAS transcription factor family	3' UTR
up	solyc-miR473	down	Solyc10g078670.2.1	BZIP transcription factor family protein	RNA.regulation of transcription.bZIP transcription factor family	CDS
up	solyc-miR473	down	Solyc06g007980.3.1	UDP-glucose:sterol 3-O-glucosyltransferase	lipid metabolism.exotics (steroids, squalene etc).UDP-glucose:sterol glucosyltransferase	CDS
up	solyc-miR473	down	Solyc01g006930.3.1	Nuclear transcription factor Y subunit A-10, putative	RNA.regulation of transcription.CCAAT box binding factor family, HAP2	5' UTR
up	solyc-miR473	down	Solyc08g078440.3.1	Sphingomyelin phosphodiesterase 4	not assigned.unknown	5' UTR
up	solyc-miR473	down	Solyc02g087250.3.1	Chloroplastic group IIA intron splicing facilitator CRS1, chloroplastic	not assigned.unknown	5' UTR
up	solyc-miR753	down	Solyc03g093140.3.1	Glycerol-3-phosphate transporter, putative	transport.membrane system unknown	CDS
up	solyc-miR748	down	Solyc01g110510.3.1	ENTH/VHS family protein	not assigned.no ontology.epsin N-terminal homology (ENTH) domain-containing protein	CDS
up	solyc-miR748	down	Solyc06g060110.3.1	amino acid transporter 2	transport.amino acids	3' UTR
up	solyc-miR200	down	Solyc09g018550.1.1	LOW QUALITY:RNA-binding (RRM/RBD/RNP motifs) family protein	not assigned.unknown	CDS + 3' UTR
up	solyc-miR204	down	Solyc03g115160.3.1	RING/FYVE/PHD zinc finger protein, putative	not assigned.unknown	CDS
up	solyc-miR209	down	Solyc08g081930.3.1	Aldose 1-epimerase, putative	minor CHO metabolism.others	3' UTR
up	solyc-miR209	down	Solyc07g053960.3.1	Ubiquitin conjugating enzyme, putative	protein.degradation.ubiquitin.E2	CDS
up	solyc-miR209	down	Solyc02g071430.3.1	2-oxoglutarate (2OG) and Fe(II)-dependent oxygenase superfamily protein	secondary metabolism.flavonoids.flavonols	5' UTR
up	solyc-miR208	down	Solyc08g081930.3.1	Aldose 1-epimerase, putative	minor CHO metabolism.others	3' UTR
up	solyc-miR208	down	Solyc07g053960.3.1	Ubiquitin conjugating enzyme, putative	protein.degradation.ubiquitin.E2	CDS
up	solyc-miR208	down	Solyc02g071430.3.1	2-oxoglutarate (2OG) and Fe(II)-dependent oxygenase superfamily protein	secondary metabolism.flavonoids.flavonols	5' UTR
up	solyc-miR322	down	Solyc11g068910.2.1	Methyl-CpG binding domain containing protein, expressed	not assigned.unknown	3' UTR
up	solyc-miR322	down	Solyc02g089050.3.1	Longifolia protein	not assigned.unknown	3' UTR
up	solyc-miR470	down	Solyc10g079660.2.1	bHLH transcription factor 067	RNA.regulation of transcription.bHLH,Basic Helix-Loop-Helix family	CDS
up	solyc-miR470	down	Solyc12g095780.2.1	hydroxyproline-rich glycoprotein family protein	not assigned.unknown	5' UTR
up	solyc-miR470	down	Solyc05g007820.3.1	RING/U-box superfamily protein	not assigned.unknown	3' UTR
up	solyc-miR470	down	Solyc12g095860.2.1	LEY17226 cyclin-dependent protein kinase 2A-2	cell.cycle	3' UTR
up	solyc-miR470	down	Solyc08g075420.3.1	Ribosomal protein L2	RNA.regulation of transcription.Zn-finger(CCHC)	CDS
up	solyc-miR272	down	Solyc01g099930.3.1	piezo-type mechanosensitive ion channel component	not assigned.unknown	3' UTR
up	solyc-miR272	down	Solyc06g065640.3.1	Transcriptional corepressor LEUNIG	development.unspecified	CDS
up	solyc-miR272	down	Solyc09g091370.3.1	holliday junction resolvase	not assigned.unknown	CDS
up	solyc-miR272	down	Solyc01g098170.3.1	Protein HASTY 1-like protein	RNA.processing	CDS
up	solyc-miR272	down	Solyc03g026220.3.1	BAG family molecular chaperone regulator-like protein	stress.abiotic	CDS
up	solyc-miR272	down	Solyc07g054590.1.1	LOW QUALITY:F-box family protein	not assigned.unknown	CDS
up	solyc-miR272	down	Solyc12g088460.2.1	Cytochrome P450, putative	secondary metabolism.sulfur-containing.glucosinolates.synthesis.indole.cytochrome P450 monooxygenase;misc.cytochrome P450	CDS
up	solyc-miR242	down	Solyc05g012540.3.1	Heparanase, putative	not assigned.no ontology	CDS
up	solyc-miR578	down	Solyc08g066950.3.1	1-deoxy-D-xylulose-5-phosphate synthase	secondary metabolism.isoprenoids.non-mevalonate pathway.DXS	3' UTR
up	solyc-miR578	down	Solyc02g083890.3.1	Chalcone-flavanone isomerase family protein	not assigned.unknown	5' UTR
up	solyc-miR578	down	Solyc02g071430.3.1	2-oxoglutarate (2OG) and Fe(II)-dependent oxygenase superfamily protein	secondary metabolism.flavonoids.flavonols	5' UTR
up	solyc-miR156	down	Solyc08g006580.3.1	Transmembrane protein, putative	not assigned.unknown	3' UTR
up	solyc-miR156	down	Solyc03g110890.1.1	LOW QUALITY:glucuronoxylan 4-O-methyltransferase-like protein (DUF579)	not assigned.unknown	CDS
up	solyc-miR386	down	Solyc03g114550.2.1	Strictosidine synthase-like protein, putative	secondary metabolism.N misc.alkaloid-like	CDS
up	solyc-miR644	down	Solyc06g054030.2.1	LOW QUALITY:Protease inhibitor/seed storage/lipid transfer family protein	misc.protease inhibitor/seed storage/lipid transfer protein (LTP) family protein	CDS
up	solyc-miR644	down	Solyc02g085930.3.1	Peroxidase	stress.abiotic.cold;misc.peroxidases	CDS
up	solyc-miR644	down	Solyc01g007870.3.1	E3 ubiquitin-protein ligase	not assigned.no ontology	CDS
up	solyc-miR556	down	Solyc08g014130.3.1	Isopropylmalate synthase	amino acid metabolism.synthesis.branched chain group.leucine specific.2-isopropylmalate synthase	3' UTR
up	solyc-miR556	down	Solyc03g121890.1.1	LOW QUALITY:Hydroxyproline-rich glycoprotein family protein, putative	not assigned.unknown	3' UTR
up	solyc-miR556	down	Solyc04g081330.3.1	30S ribosomal protein S16, chloroplastic	not assigned.unknown	3' UTR
up	solyc-miR493	down	Solyc01g108670.3.1	Kinesin motor family protein	cell.organisation	3' UTR
up	solyc-miR493	down	Solyc03g005620.3.1	Kinesin like protein	cell.organisation	CDS
up	solyc-miR493	down	Solyc01g010900.3.1	Cytochrome P450	misc.cytochrome P450	CDS
up	solyc-miR493	down	Solyc04g081520.2.1	SKU5 similar 18	misc.oxidases - copper, flavone etc	CDS
up	solyc-miR487	down	Solyc03g117370.3.1	TOPLESS-related 1	development.unspecified	3' UTR
up	solyc-miR487	down	Solyc03g083900.3.1	Monocopper oxidase-like protein SKU5	misc.oxidases - copper, flavone etc;development.unspecified	5' UTR
up	solyc-miR487	down	Solyc11g007990.2.1	chloroplast malate dehydrogenase (mdh)	TCA / org transformation.other organic acid transformatons.cyt MDH	5' UTR
up	solyc-miR487	down	Solyc11g072890.1.1	LOW QUALITY:Sulfate transporter 1.2	not assigned.unknown	CDS
up	solyc-miR487	down	Solyc08g067140.1.1	CW-type zinc finger protein	not assigned.unknown	CDS
up	solyc-miR487	down	Solyc08g067570.1.1	LOW QUALITY:CW-type Zinc Finger	not assigned.unknown	CDS
up	solyc-miR487	down	Solyc03g098250.3.1	DNA polymerase epsilon subunit	DNA.synthesis/chromatin structure	3' UTR
up	solyc-miR529	down	Solyc09g090320.2.1	Kinesin, motor domain-containing protein	cell.organisation	CDS
up	solyc-miR529	down	Solyc06g071050.3.1	Hypersensitive-induced response protein	not assigned.no ontology	CDS
up	solyc-miR529	down	Solyc01g097580.1.1	LOW QUALITY:Transcription factor GTE12	not assigned.unknown	CDS
up	solyc-miR529	down	Solyc09g082210.3.1	Senescence-associated family protein	development.unspecified	5' UTR
up	solyc-miR529	down	Solyc03g059020.2.1	Receptor protein kinase CLAVATA1, putative	signalling.receptor kinases.leucine rich repeat V	CDS
up	solyc-miR529	down	Solyc07g008540.3.1	chloroplast import apparatus 2	RNA.regulation of transcription.Orphan family	CDS
up	solyc-miR529	down	Solyc10g084340.2.1	AP2-like ethylene-responsive transcription factor	RNA.regulation of transcription.AP2/EREBP, APETALA2/Ethylene-responsive element binding protein family;development.unspecified	CDS
up	solyc-miR529	down	Solyc12g006990.2.1	Arf GTPase activating protein	signalling.G-proteins	CDS
up	solyc-miR541	down	Solyc10g078240.2.1	Cytochrome P450	secondary metabolism.phenylpropanoids.lignin biosynthesis.C3H	CDS
up	solyc-miR541	down	Solyc03g116610.3.1	Ethylene-responsive transcription factor WIN1	hormone metabolism.ethylene.signal transduction	3' UTR
up	solyc-miR541	down	Solyc08g075150.3.1	Coiled-coil domain-containing 73	not assigned.unknown	5' UTR
up	solyc-miR541	down	Solyc07g049630.1.1	LOW QUALITY:Pectinesterase	not assigned.unknown	3' UTR
up	solyc-miR541	down	Solyc06g073090.3.1	chloroplast-specific ribosomal protein chloroplast-specific ribosomal protein	protein.synthesis.ribosomal protein.prokaryotic.chloroplast.30S subunit.S30A	5' UTR
up	solyc-miR233	down	Solyc08g081940.3.1	LRR receptor-like kinase	signalling.receptor kinases.leucine rich repeat III	5' UTR
up	solyc-miR233	down	Solyc07g065080.4.1	Fimbrin-like potential actin filament bundling protein	cell.organisation	3' UTR
up	solyc-miR233	down	Solyc05g053930.3.1	Protein kinase	protein.postranslational modification.kinase.receptor like cytoplasmatic kinase VII	5' UTR
up	solyc-miR233	down	Solyc03g122170.3.1	Peroxisomal (S)-2-hydroxy-acid oxidase	PS.photorespiration.glycolate oxydase	5' UTR
up	solyc-miR233	down	Solyc11g067200.2.1	Protein HIRA-like protein	development.unspecified	5' UTR
up	solyc-miR233	down	Solyc06g063340.3.1	DUF1666 family protein (DUF1666)	protein.synthesis.ribosomal protein.eukaryotic.60S subunit.L34	5' UTR
up	solyc-miR233	down	Solyc10g079440.2.1	FAD-dependent oxidoreductase family protein	not assigned.no ontology	3' UTR
up	solyc-miR233	down	Solyc02g077840.1.1	Ethylene-responsive transcription factor, putative	hormone metabolism.ethylene.signal transduction	3' UTR
up	solyc-miR233	down	Solyc04g058080.3.1	Glucan endo-1,3-beta-glucosidase, putative	misc.beta 1,3 glucan hydrolases	5' UTR
up	solyc-miR233	down	Solyc05g005000.3.1	alpha/beta-Hydrolases superfamily protein	cell.division	5' UTR
up	solyc-miR233	down	Solyc02g088800.2.1	Exocyst subunit EXO70 family protein	cell.vesicle transport	5' UTR
up	solyc-miR233	down	Solyc02g078030.2.1	VQ motif-containing protein	not assigned.no ontology	3' UTR
up	solyc-miR233	down	Solyc05g009890.1.1	LOW QUALITY:Eukaryotic aspartyl protease family protein	RNA.regulation of transcription.unclassified	3' UTR
up	solyc-miR233	down	Solyc04g078470.3.1	D-type cyclin-3	cell.division;cell.cycle	5' UTR
up	solyc-miR233	down	Solyc10g051095.1.1	NAD(P)-binding Rossmann-fold superfamily protein	signalling.light	3' UTR
up	solyc-miR233	down	Solyc12g056950.2.1	senescence-associated family protein, putative (DUF581)	development.unspecified	5' UTR
up	solyc-miR233	down	Solyc06g076690.3.1	Acyl-CoA thioesterase, putative	lipid metabolism.lipid degradation.beta-oxidation.acyl-CoA thioesterase	5' UTR
up	solyc-miR233	down	Solyc08g076370.3.1	Homeobox-leucine zipper family protein	RNA.regulation of transcription.HB,Homeobox transcription factor family	5' UTR
up	solyc-miR233	down	Solyc06g076110.1.1	Fasciclin-like arabinogalactan family protein	cell wall.cell wall proteins.AGPs.AGP	3' UTR
up	solyc-miR233	down	Solyc01g098190.3.1	(Sodium/potassium)/proton exchanger 4	transport.unspecified cations	5' UTR
up	solyc-miR233	down	Solyc02g069490.3.1	Sterol reductase	hormone metabolism.brassinosteroid.synthesis-degradation.sterols.DWF1	3' UTR
up	solyc-miR233	down	Solyc05g007160.3.1	R2R3MYB transcription factor 110	RNA.regulation of transcription.MYB domain transcription factor family	5' UTR
up	solyc-miR233	down	Solyc07g065380.4.1	putative zinc transporter	transport.metal	5' UTR
up	solyc-miR233	down	Solyc11g010100.2.1	Ras-related protein Rab11D	signalling.G-proteins	3' UTR
up	solyc-miR233	down	Solyc01g101100.3.1	Kinase family protein	protein.postranslational modification.kinase.receptor like cytoplasmatic kinase V	5' UTR
up	solyc-miR233	down	Solyc01g096670.3.1	Cytochrome P450, putative	secondary metabolism.phenylpropanoids.lignin biosynthesis.C3H	3' UTR
up	solyc-miR233	down	Solyc12g056790.2.1	NAC Transcription Factor	development.unspecified	3' UTR
up	solyc-miR233	down	Solyc10g076370.2.1	Dehydration-responsive element binding protein	RNA.regulation of transcription.AP2/EREBP, APETALA2/Ethylene-responsive element binding protein family	5' UTR
up	solyc-miR233	down	Solyc02g081980.3.1	Apyrase	nucleotide metabolism.degradation	3' UTR
up	solyc-miR236	down	Solyc01g105020.3.1	Protein phosphatase 2C family protein	protein.postranslational modification	CDS
up	solyc-miR236	down	Solyc06g076910.2.1	Receptor-kinase, putative	signalling.receptor kinases.leucine rich repeat XII	CDS
up	solyc-miR236	down	Solyc12g006470.2.1	viroid RNA-binding protein	amino acid metabolism.synthesis.central amino acid metabolism.GABA.GABA transaminase	5' UTR
up	solyc-miR236	down	Solyc01g057770.3.1	Boron transporter	transport.unspecified anions	3' UTR
up	solyc-miR423	down	Solyc01g094620.3.1	Mediator of RNA polymerase II transcription subunit 12	not assigned.unknown	CDS
up	solyc-miR423	down	Solyc12g096830.2.1	Glycosyltransferase	hormone metabolism.salicylic acid.synthesis-degradation;misc.UDP glucosyl and glucoronyl transferases	3' UTR
up	solyc-miR423	down	Solyc09g075900.3.1	Spermidine synthase	polyamine metabolism.synthesis.spermine synthase	3' UTR
up	solyc-miR194	down	Solyc03g117960.3.1	forkhead-associated domain-containing protein / FHA domain-containing protein	RNA.regulation of transcription.FHA transcription factor	CDS
up	solyc-miR194	down	Solyc01g102300.3.1	bHLH transcription factor 006	signalling.light	3' UTR
up	solyc-miR192	down	Solyc01g009160.2.1	harpin-induced1-like	not assigned.no ontology	CDS
up	solyc-miR192	down	Solyc02g092420.3.1	Phototropic-responsive NPH3 family protein	not assigned.no ontology.BTB/POZ domain-containing protein	CDS

## Sheet: matuer vs post-meiotic
Supplementary Table 4: Inversely regulated miRNA-mRNA pairs between the mature and post-meiotic stage For each pair of inversely regulated miRNA (column2) and mRNA (column4) the corresponding regulation is shown (column 1 and 3). Further, the description (column 5) and MapMan term(s) (column 6) of the mRNAs and the region of the target sites on the mRNAs (column 7) is provided.
miRNA regulation	miRNA name	mRNA regulation	mRNA ID	description	MapMan terms	region
down	solyc-miR761	up	Solyc01g088480.3.1	UMP-CMP kinase	nucleotide metabolism.phosphotransfer and pyrophosphatases.uridylate kinase	CDS
down	solyc-miR761	up	Solyc09g075670.1.1	Alpha/beta-Hydrolases superfamily protein	lipid metabolism.lipid degradation.lysophospholipases.carboxylesterase;lipid metabolism.lipid degradation.beta-oxidation.acyl-CoA thioesterase;Biodegradation of Xenobiotics	CDS
down	solyc-miR761	up	Solyc06g053750.3.1	MATH domain-containing protein	not assigned.no ontology	3' UTR
down	solyc-miR601	up	Solyc05g054480.3.1	Actin	cell.organisation.cytoskeleton.actin.Actin	CDS
down	solyc-miR564	up	Solyc09g018550.1.1	LOW QUALITY:RNA-binding (RRM/RBD/RNP motifs) family protein	not assigned.unknown	CDS + 3' UTR
down	solyc-miR565	up	Solyc09g018550.1.1	LOW QUALITY:RNA-binding (RRM/RBD/RNP motifs) family protein	not assigned.unknown	CDS + 3' UTR
down	solyc-miR309	up	Solyc10g081670.2.1	LOW QUALITY:Plant invertase/pectin methylesterase inhibitor	not assigned.unknown	3' UTR
down	solyc-miR309	up	Solyc01g056310.3.1	anther-specific LAT51	misc.oxidases - copper, flavone etc;development.unspecified	3' UTR
down	solyc-miR462	up	Solyc04g050970.3.1	Kinase family protein	protein.postranslational modification.kinase.receptor like cytoplasmatic kinase VII	3' UTR
down	solyc-miR462	up	Solyc02g061800.2.1	Peptidyl-prolyl cis-trans isomerase	cell.cycle	3' UTR
down	solyc-miR462	up	Solyc07g066650.3.1	Defective in cullin neddylation protein	not assigned.no ontology	CDS
down	solyc-miR462	up	Solyc02g088840.3.1	Assimilatory nitrate reductase catalytic subunit	not assigned.unknown	5' UTR
down	solyc-miR462	up	Solyc12g014070.2.1	RING/U-box superfamily protein	protein.degradation.ubiquitin.E3.RING	CDS
down	solyc-miR003	up	Solyc05g007150.3.1	UDP-galactose transporter, putative	transport.NDP-sugars at the ER	5' UTR
down	solyc-miR003	up	Solyc08g076800.3.1	LOW QUALITY:arginine/serine-rich splicing factor 35	not assigned.unknown	3' UTR
down	solyc-miR005	up	Solyc03g110960.3.1	Nucleoside diphosphate kinase	nucleotide metabolism.phosphotransfer and pyrophosphatases.nucleoside diphosphate kinase	3' UTR
down	solyc-miR005	up	Solyc05g050090.3.1	Fatty acid/sphingolipid desaturase	lipid metabolism.exotics (steroids, squalene etc).sphingolipids	3' UTR
down	solyc-miR009	up	Solyc12g033100.1.1	LOW QUALITY:RING/U-box superfamily protein isoform 2	not assigned.unknown	3' UTR
down	solyc-miR396	up	Solyc11g068530.1.1	LOW QUALITY:FANTASTIC four-like protein (DUF3049)	not assigned.unknown	CDS
down	solyc-miR396	up	Solyc07g007725.1.1	Bifunctional inhibitor/lipid-transfer protein/seed storage 2S albumin superfamily protein	not assigned.unknown	CDS
down	solyc-miR139	up	Solyc06g072770.3.1	RNA-binding family protein isoform 1	RNA.RNA binding	CDS
down	solyc-miR139	up	Solyc02g065680.3.1	Amino acid transporter, putative	transport.amino acids	CDS
down	solyc-miR133	up	Solyc10g084750.1.1	TRM32-like protein (DUF3741)	not assigned.unknown	CDS
down	solyc-miR133	up	Solyc04g016460.3.1	receptor-like kinase in flowers 1	not assigned.unknown	3' UTR
down	solyc-miR133	up	Solyc07g056110.3.1	Vacuolar cation/proton exchanger, putative	transport.calcium	3' UTR
down	solyc-miR133	up	Solyc02g014560.3.1	calcium-binding EF hand family protein	signalling.calcium	CDS
down	solyc-miR737	up	Solyc04g054290.2.1	Pentatricopeptide repeat-containing family protein	not assigned.no ontology.pentatricopeptide (PPR) repeat-containing protein	3' UTR
down	solyc-miR737	up	Solyc10g050450.2.1	CSL zinc finger protein, putative	RNA.regulation of transcription.unclassified	3' UTR
down	solyc-miR737	up	Solyc12g033130.2.1	Accelerated cell death 11	not assigned.unknown	3' UTR
down	solyc-miR736	up	Solyc11g065490.2.1	Protein RETICULATA-RELATED 4, chloroplastic	not assigned.unknown	3' UTR
down	solyc-miR636	up	Solyc01g111080.3.1	Unknown protein	not assigned.unknown	3' UTR
down	solyc-miR458	up	Solyc03g115740.2.1	Xyloglucan alpha-1,6-xylosyltransferase	misc.UDP glucosyl and glucoronyl transferases	CDS
down	solyc-miR592	up	Solyc05g015170.3.1	Glucan endo-1,3-beta-glucosidase, putative	misc.beta 1,3 glucan hydrolases.glucan endo-1,3-beta-glucosidase	3' UTR
down	solyc-miR592	up	Solyc06g062480.3.1	Protein EARLY FLOWERING 3-like protein	RNA.regulation of transcription.ELF3	CDS
down	solyc-miR297	up	Solyc07g006220.2.1	UDP-glucuronate 4-epimerase 4	cell wall.precursor synthesis.GAE	CDS
down	solyc-miR297	up	Solyc01g056310.3.1	anther-specific LAT51	misc.oxidases - copper, flavone etc;development.unspecified	3' UTR
down	solyc-miR297	up	Solyc09g005320.3.1	RING/U-box superfamily protein	RNA.regulation of transcription.C3H zinc finger family;protein.degradation.ubiquitin.E3.RING	CDS
down	solyc-miR171	up	Solyc10g081950.2.1	Late embryogenesis abundant (LEA) hydroxyproline-rich glycoprotein family	not assigned.unknown	CDS
down	solyc-miR774	up	Solyc12g088920.2.1	Calcineurin-like metallo-phosphoesterase superfamily protein	misc.acid and other phosphatases;misc.calcineurin-like phosphoesterase family protein	5' UTR
down	solyc-miR672	up	Solyc12g099180.2.1	Poly(A) polymerase, putative	RNA.processing.3 end processing.PAP	CDS
down	solyc-miR673	up	Solyc03g111640.3.1	Programmed cell death 4	DNA.unspecified	CDS
down	solyc-miR571	up	Solyc09g018550.1.1	LOW QUALITY:RNA-binding (RRM/RBD/RNP motifs) family protein	not assigned.unknown	CDS + 3' UTR
down	solyc-miR570	up	Solyc09g018550.1.1	LOW QUALITY:RNA-binding (RRM/RBD/RNP motifs) family protein	not assigned.unknown	CDS + 3' UTR
down	solyc-miR708	up	Solyc05g047640.3.1	S-acyltransferase	RNA.regulation of transcription.unclassified	CDS
down	solyc-miR706	up	Solyc01g006750.2.1	LOW QUALITY:RNAhelicase-like 8	not assigned.unknown	5' UTR
down	solyc-miR701	up	Solyc08g008490.3.1	WD-repeat protein, putative	not assigned.no ontology	CDS
down	solyc-miR701	up	Solyc01g005070.3.1	ENTH/ANTH/VHS superfamily protein	not assigned.no ontology.epsin N-terminal homology (ENTH) domain-containing protein	3' UTR
down	solyc-miR311	up	Solyc09g090850.3.1	Adenine nucleotide alpha hydrolases-like superfamily protein, putative	stress.abiotic.unspecified	CDS
down	solyc-miR311	up	Solyc06g053380.3.1	Chitinase	stress.biotic	3' UTR
down	solyc-miR311	up	Solyc04g071755.1.1	Tubby-like F-box protein	RNA.regulation of transcription;protein.degradation.ubiquitin.E3.SCF.FBOX;cell.organisation	3' UTR
down	solyc-miR254	up	Solyc01g058320.3.1	transmembrane protein	not assigned.unknown	3' UTR
down	solyc-miR030	up	Solyc07g062970.3.1	protein phosphatase 2C	protein.postranslational modification	CDS
down	solyc-miR403	up	Solyc06g007130.4.1	omega-3 fatty acid desaturase-3	lipid metabolism.FA desaturation.omega 3 desaturase	3' UTR
down	solyc-miR403	up	Solyc10g008420.3.1	acyl-UDP-N-acetylglucosamine O-acyltransferase	not assigned.unknown	3' UTR
down	solyc-miR403	up	Solyc10g049300.2.1	Glycine-rich protein A3	not assigned.unknown	CDS + 3' UTR
down	solyc-miR083	up	Solyc06g054550.3.1	Lipase	lipid metabolism.lipid degradation.lipases	5' UTR
down	solyc-miR083	up	Solyc04g081955.1.1	Pentatricopeptide repeat (PPR) superfamily protein	not assigned.no ontology.pentatricopeptide (PPR) repeat-containing protein	3' UTR
down	solyc-miR083	up	Solyc02g086840.3.1	Protein KINESIN LIGHT CHAIN-RELATED 3	cell.organisation	3' UTR
down	solyc-miR531	up	Solyc01g006810.3.1	RING/U-box superfamily protein	protein.degradation.ubiquitin.E3.RING	3' UTR
down	solyc-miR531	up	Solyc09g009630.3.1	CAAX prenyl protease 2	protein.degradation.metalloprotease	CDS
down	solyc-miR531	up	Solyc02g089170.3.1	Alpha-1,4-glucan-protein synthase [UDP-forming] 1	cell wall.cell wall proteins.RGP	3' UTR
down	solyc-miR531	up	Solyc03g124050.3.1	Receptor protein kinase, putative	signalling.receptor kinases.leucine rich repeat III	CDS
down	solyc-miR216	up	Solyc01g100810.3.1	Neutral/alkaline invertase	major CHO metabolism.degradation.sucrose.invertases.neutral	CDS
down	solyc-miR363	up	Solyc01g111080.3.1	Unknown protein	not assigned.unknown	3' UTR
down	solyc-miR066	up	Solyc06g059900.3.1	LOW QUALITY:NAD(P)H-quinone oxidoreductase subunit 1, chloroplastic	not assigned.unknown	CDS
down	solyc-miR541	up	Solyc01g056310.3.1	anther-specific LAT51	misc.oxidases - copper, flavone etc;development.unspecified	3' UTR
down	solyc-miR541	up	Solyc10g081670.2.1	LOW QUALITY:Plant invertase/pectin methylesterase inhibitor	not assigned.unknown	3' UTR
down	solyc-miR541	up	Solyc01g021675.1.1	Integrase-type DNA-binding superfamily protein	not assigned.unknown	CDS
down	solyc-miR710	up	Solyc05g055650.3.1	Quinohemoprotein ethanol dehydrogenase type-1	not assigned.unknown	5' UTR
down	solyc-miR710	up	Solyc01g107200.3.1	QWRF motif protein (DUF566)	not assigned.unknown	5' UTR
down	solyc-miR710	up	Solyc07g043550.3.1	UDP-glucose 4-epimerase, putative	cell wall.precursor synthesis.MUR4	3' UTR
down	solyc-miR248	up	Solyc01g059884.1.1	LOW QUALITY:Agamous-like MADS-box protein AGL80	RNA.regulation of transcription.MADS box transcription factor family	3' UTR
down	solyc-miR248	up	Solyc03g119895.1.1	LINE-1 reverse transcriptase isogeny	not assigned.unknown	3' UTR
down	solyc-miR248	up	Solyc07g005040.3.1	Plasma membrane ATPase	transport.p- and v-ATPases.H+-exporting ATPase	CDS
down	solyc-miR248	up	Solyc03g043890.3.1	1-aminocyclopropane-1-carboxylate synthase	hormone metabolism.ethylene.synthesis-degradation.1-aminocyclopropane-1-carboxylate synthase	5' UTR
down	solyc-miR248	up	Solyc06g076090.3.1	Actin	cell.organisation.cytoskeleton.actin.Actin	3' UTR
down	solyc-miR245	up	Solyc03g044300.3.1	APETALA2a	development.unspecified	3' UTR
down	solyc-miR245	up	Solyc01g100130.3.1	RING/U-box protein	protein.degradation.ubiquitin.E3.RING	3' UTR
down	solyc-miR021	up	Solyc10g080750.2.1	phosphatidylinositol- 4-phosphate 5-kinase 5	signalling.phosphinositides.phosphatidylinositol-4-phosphate 5-kinase	CDS
down	solyc-miR021	up	Solyc08g081360.3.1	PLAC8 family protein	not assigned.no ontology.hydroxyproline rich proteins;not assigned.no ontology.proline rich family	5' UTR
down	solyc-miR023	up	Solyc08g079510.3.1	cyclin-dependent kinase-like protein	not assigned.unknown	3' UTR
down	solyc-miR023	up	Solyc02g032170.3.1	Alpha/beta-hydrolase	not assigned.unknown	3' UTR
down	solyc-miR439	up	Solyc10g006730.1.1	Pentatricopeptide repeat-containing family protein	not assigned.no ontology.pentatricopeptide (PPR) repeat-containing protein	CDS
down	solyc-miR439	up	Solyc03g115167.1.1	Reticulon-like protein	stress.biotic	CDS
down	solyc-miR054	up	Solyc09g025230.3.1	Phosphatidylinositol transfer protein	protein.targeting.secretory pathway.unspecified	3' UTR
down	solyc-miR054	up	Solyc12g062910.2.1	Fra e 6.01 allergen	not assigned.unknown	3' UTR
down	solyc-miR054	up	Solyc07g062130.3.1	Trifunctional UDP-glucose 4,6-dehydratase/UDP-4-keto-6-deoxy-D-glucose 3,5-epimerase/UDP-4-keto-L-rhamnose-reductase RHM1	cell wall.precursor synthesis.RHM	3' UTR
down	solyc-miR054	up	Solyc12g096580.2.1	Potassium transporter	transport.potassium	3' UTR
down	solyc-miR054	up	Solyc06g011520.3.1	ACT domain-containing protein	amino acid metabolism	CDS
down	solyc-miR611	up	Solyc04g076150.3.1	LOW QUALITY:Peptide upstream ORF protein	not assigned.unknown	CDS
down	solyc-miR200	up	Solyc09g018550.1.1	LOW QUALITY:RNA-binding (RRM/RBD/RNP motifs) family protein	not assigned.unknown	CDS + 3' UTR
down	solyc-miR209	up	Solyc08g007100.3.1	Haloacid dehalogenase-like hydrolase family protein	not assigned.no ontology	3' UTR
down	solyc-miR209	up	Solyc08g007360.3.1	Protein transport protein Sec16B	not assigned.unknown	CDS
down	solyc-miR209	up	Solyc02g071430.3.1	2-oxoglutarate (2OG) and Fe(II)-dependent oxygenase superfamily protein	secondary metabolism.flavonoids.flavonols	5' UTR
down	solyc-miR476	up	Solyc03g121940.3.1	Nuclear transcription factor Y subunit	RNA.regulation of transcription.CCAAT box binding factor family, HAP2	3' UTR
down	solyc-miR476	up	Solyc03g079850.3.1	guanylyl cyclase	signalling.unspecified	CDS
down	solyc-miR374	up	Solyc06g075580.3.1	Kinesin-like protein	cell.organisation	CDS
down	solyc-miR374	up	Solyc04g078490.1.1	F-box protein	protein.degradation.ubiquitin.E3.SCF.SKP;protein.degradation.ubiquitin.E3.SCF.FBOX	CDS
down	solyc-miR273	up	Solyc05g023740.3.1	Arabidopsis mei2-like protein	cell.division	CDS
down	solyc-miR279	up	Solyc04g054170.3.1	CPR5, putative	stress.biotic	CDS
down	solyc-miR130	up	Solyc01g099160.3.1	Lipoxygenase	hormone metabolism.jasmonate.synthesis-degradation.lipoxygenase	CDS
down	solyc-miR128	up	Solyc07g006630.3.1	CONSTANS-like protein	RNA.regulation of transcription.C2C2(Zn) CO-like, Constans-like zinc finger family	CDS
down	solyc-miR120	up	Solyc08g066020.2.1	Long chain base biosynthesis protein 1	lipid metabolism.exotics (steroids, squalene etc).sphingolipids	3' UTR
down	solyc-miR555	up	Solyc12g005780.2.1	TraB family protein	not assigned.no ontology	CDS + 3' UTR
down	solyc-miR555	up	Solyc02g067980.3.1	Serine/threonine protein phosphatase 2A regulatory subunit B	protein.postranslational modification	CDS
down	solyc-miR486	up	Solyc04g063230.3.1	S-adenosyl-L-methionine-dependent methyltransferases superfamily protein	stress.abiotic.drought/salt	CDS
down	solyc-miR728	up	Solyc02g091430.3.1	U-box domain-containing protein	not assigned.no ontology.armadillo/beta-catenin repeat family protein	5' UTR
down	solyc-miR720	up	Solyc01g066360.3.1	Pectinesterase	cell wall.pectin*esterases.PME	3' UTR
down	solyc-miR720	up	Solyc04g008360.3.1	Protein OBERON 3	not assigned.unknown	3' UTR
down	solyc-miR727	up	Solyc12g038410.2.1	Tetraspanin family protein	development.unspecified	CDS
down	solyc-miR339	up	Solyc10g007540.2.1	LOW QUALITY:cationic amino acid transporter 6	not assigned.unknown	3' UTR
down	solyc-miR236	up	Solyc01g108940.2.1	B3 domain-containing protein	not assigned.unknown	5' UTR
down	solyc-miR236	up	Solyc02g080470.3.1	Heat shock protein 70 family protein	stress.abiotic.heat	CDS
down	solyc-miR236	up	Solyc00g157080.2.1	F-box and associated interaction domains-containing protein	not assigned.unknown	3' UTR
down	solyc-miR236	up	Solyc05g015170.3.1	Glucan endo-1,3-beta-glucosidase, putative	misc.beta 1,3 glucan hydrolases.glucan endo-1,3-beta-glucosidase	5' UTR
down	solyc-miR237	up	Solyc01g066770.3.1	Chaperone protein dnaJ, putative	stress.abiotic.heat	CDS
down	solyc-miR237	up	Solyc08g006110.3.1	BZIP transcription factor	not assigned.unknown	CDS
down	solyc-miR428	up	Solyc12g033100.1.1	LOW QUALITY:RING/U-box superfamily protein isoform 2	not assigned.unknown	3' UTR
down	solyc-miR299	up	Solyc01g056310.3.1	anther-specific LAT51	misc.oxidases - copper, flavone etc;development.unspecified	3' UTR
down	solyc-miR299	up	Solyc12g010010.2.1	Cyclic nucleotide-gated ion channel, putative	transport.cyclic nucleotide or calcium regulated channels	5' UTR
down	solyc-miR299	up	Solyc05g007920.2.1	LOW QUALITY:DUF679 domain membrane protein	not assigned.unknown	CDS
down	solyc-miR299	up	Solyc10g081670.2.1	LOW QUALITY:Plant invertase/pectin methylesterase inhibitor	not assigned.unknown	3' UTR
down	solyc-miR299	up	Solyc08g044380.2.1	nuclear factor 1 A-type protein (DUF1005)	not assigned.unknown	5' UTR
down	solyc-miR299	up	Solyc03g118670.3.1	Protein sel-1	not assigned.no ontology	3' UTR
down	solyc-miR166	up	Solyc08g023440.3.1	Early-responsive to dehydration stress family protein	stress.abiotic.drought/salt	CDS
down	solyc-miR517	up	Solyc07g066520.3.1	Interactor of constitutive active ROPs 2	not assigned.unknown	CDS
down	solyc-miR194	up	Solyc03g117960.3.1	forkhead-associated domain-containing protein / FHA domain-containing protein	RNA.regulation of transcription.FHA transcription factor	CDS
up	solyc-miR602	down	Solyc01g096920.3.1	Nuclear fragile X mental retardation-interacting protein 1	not assigned.unknown	CDS
up	solyc-miR602	down	Solyc10g081240.2.1	GrpE protein homolog	protein.folding	CDS
up	solyc-miR521	down	Solyc08g075270.1.1	Long-chain-alcohol oxidase	not assigned.no ontology	CDS
up	solyc-miR521	down	Solyc03g005020.3.1	Lipase	lipid metabolism.lipid degradation.lipases.triacylglycerol lipase	CDS
up	solyc-miR521	down	Solyc01g097190.3.1	Ankyrin repeat family protein	cell.organisation	CDS
up	solyc-miR488	down	Solyc04g082070.3.1	tRNA pseudouridine synthase	protein.aa activation.pseudouridylate synthase	CDS
up	solyc-miR488	down	Solyc06g072660.3.1	Protein DEK	not assigned.unknown	CDS
up	solyc-miR488	down	Solyc12g056160.2.1	Cation/H(+) antiporter	transport.metal	CDS
up	solyc-miR488	down	Solyc01g091500.3.1	Smad/FHA domain protein	RNA.regulation of transcription.FHA transcription factor	CDS
up	solyc-miR482	down	Solyc04g008790.1.1	Ribosomal protein L1	protein.synthesis.ribosomal protein.eukaryotic.60S subunit.unknown	CDS
up	solyc-miR481	down	Solyc12g019890.2.1	Glucan endo-1,3-beta-glucosidase, putative	misc.beta 1,3 glucan hydrolases.glucan endo-1,3-beta-glucosidase	5' UTR
up	solyc-miR481	down	Solyc04g008790.1.1	Ribosomal protein L1	protein.synthesis.ribosomal protein.eukaryotic.60S subunit.unknown	CDS
up	solyc-miR632	down	Solyc11g069470.2.1	Homeobox leucine-zipper protein	development.unspecified	CDS
up	solyc-miR225	down	Solyc01g088430.3.1	Fatty acid hydroxylase superfamily protein	secondary metabolism.wax	3' UTR
up	solyc-miR296	down	Solyc06g082100.3.1	U5 small nuclear ribonucleoprotein helicase	DNA.synthesis/chromatin structure	CDS
up	solyc-miR681	down	Solyc10g086130.2.1	Auxin Response Factor 16B	RNA.regulation of transcription.ARF, Auxin Response Factor family	CDS
up	solyc-miR681	down	Solyc11g013480.2.1	Auxin Response Factor 17	RNA.regulation of transcription.ARF, Auxin Response Factor family	CDS
up	solyc-miR176	down	Solyc01g066520.3.1	Dihydrolipoamide acetyltransferase component of pyruvate dehydrogenase complex	amino acid metabolism.degradation.branched chain group.shared	3' UTR
up	solyc-miR308	down	Solyc02g080990.2.1	Leucyl-tRNA synthetase	protein.aa activation.leucine-tRNA ligase	CDS
up	solyc-miR308	down	Solyc01g096950.3.1	Transducin/WD40 repeat-like superfamily protein	development.unspecified	3' UTR
up	solyc-miR537	down	Solyc02g082650.3.1	Mitochondrial transcription termination factor family protein	not assigned.unknown	5' UTR
up	solyc-miR538	down	Solyc11g044910.2.1	Beta-D-xylosidase family protein	cell wall.degradation.mannan-xylose-arabinose-fucose	CDS
up	solyc-miR538	down	Solyc10g017630.2.1	MADS-box transcription factor	RNA.regulation of transcription.MADS box transcription factor family	3' UTR
up	solyc-miR610	down	Solyc01g005700.3.1	Mutator-like transposase-like protein	RNA.regulation of transcription.unclassified;DNA.unspecified	CDS
up	solyc-miR610	down	Solyc10g011870.3.1	Reticulon-like protein	stress.biotic;protein.targeting.secretory pathway.plasma membrane	3' UTR
up	solyc-miR758	down	Solyc12g100160.2.1	Ribosomal protein L6 family	protein.synthesis.ribosomal protein.prokaryotic.chloroplast.50S subunit.L6	CDS
up	solyc-miR758	down	Solyc12g099890.2.1	Protein SDA1 like	not assigned.no ontology.armadillo/beta-catenin repeat family protein	CDS
up	solyc-miR758	down	Solyc06g071320.3.1	D-ribose-binding periplasmic protein	not assigned.unknown	CDS
up	solyc-miR758	down	Solyc08g078710.2.1	Heat-shock protein, putative	not assigned.unknown	CDS
up	solyc-miR548	down	Solyc12g056740.2.1	RNA helicase DEAD39	DNA.synthesis/chromatin structure	5' UTR
up	solyc-miR631	down	Solyc12g100120.2.1	DUF1680 domain protein	not assigned.unknown	5' UTR
up	solyc-miR631	down	Solyc08g014120.3.1	ethylene responssive protein 33	hormone metabolism.ethylene.induced-regulated-responsive-activated	CDS
up	solyc-miR631	down	Solyc06g024245.1.1	Class II aaRS and biotin synthetases superfamily protein	not assigned.unknown	CDS
up	solyc-miR142	down	Solyc04g076740.3.1	Protein TIC 20, chloroplastic	protein.targeting.chloroplast	3' UTR
up	solyc-miR142	down	Solyc12g015780.2.1	DNA-directed RNA polymerase family protein	RNA.transcription	3' UTR
up	solyc-miR386	down	Solyc03g114550.2.1	Strictosidine synthase-like protein, putative	secondary metabolism.N misc.alkaloid-like	CDS
up	solyc-miR527	down	Solyc05g012080.3.1	cytochrome b5 isoform B	redox.ascorbate and glutathione	CDS
