# Supplementary material for: miRNAs involved in transcriptome remodeling during pollen development and heat stress response in Solanum lycopersicum
Source: Sci Rep. 2020 Jul 1;10:10694. doi: 10.1038/s41598-020-67833-6 (PMC7329895; doi:10.1038/s41598-020-67833-6)
Supplement: Supplementary file 6 — Supplementary file6 (XLSX 19 kb) [file 41598_2020_67833_MOESM6_ESM.xlsx]

## Sheet: post-meiotic vs tetrads downreg
Supplementary Table 5: MapMan terms of downregulated mRNAs between the post-meiotic and tetrad stage For each MapMan term (column 1) the number of assigned mRNAs (column 2) is shown.
MapMan term	downregulated mRNAs
RNA.regulation of transcription	30 in 296
development.unspecified	22 in 296
protein.postranslational modification	14 in 296
protein.degradation	13 in 296
signalling.receptor kinases	10 in 296
stress.biotic	9 in 296
stress.abiotic	8 in 296
DNA.synthesis/chromatin structure	7 in 296
development.squamosa promoter binding like (SPL)	7 in 296
misc.oxidases - copper, flavone etc	6 in 296
cell.organisation	6 in 296
signalling.light	5 in 296
misc.cytochrome P450	5 in 296
hormone metabolism.ethylene	4 in 296
cell.division	3 in 296
cell.cycle	3 in 296
signalling.G-proteins	3 in 296
transport.metal	2 in 296
RNA.processing	2 in 296
secondary metabolism.phenylpropanoids	2 in 296
misc.beta 1,3 glucan hydrolases	2 in 296
PS.lightreaction	2 in 296
hormone metabolism.brassinosteroid	2 in 296
protein.targeting	2 in 296
signalling.phosphinositides	2 in 296
protein.synthesis	2 in 296
transport.amino acids	2 in 296
secondary metabolism.sulfur-containing	2 in 296
secondary metabolism.flavonoids	2 in 296
amino acid metabolism.synthesis	2 in 296
cell.vesicle transport	2 in 296
misc.plastocyanin-like	2 in 296
misc.GDSL-motif lipase	2 in 296
lipid metabolism.Phospholipid synthesis	2 in 296
signalling.14-3-3 proteins	1 in 296
misc.short chain dehydrogenase/reductase (SDR)	1 in 296
misc.peroxidases	1 in 296
cell wall.pectin*esterases	1 in 296
misc.glutathione S transferases	1 in 296
transport.peptides and oligopeptides	1 in 296
transport.cyclic nucleotide or calcium regulated channels	1 in 296
hormone metabolism.abscisic acid	1 in 296
signalling.calcium	1 in 296
nucleotide metabolism.salvage	1 in 296
lipid metabolism.FA synthesis and FA elongation	1 in 296
cell wall.modification	1 in 296
DNA.repair	1 in 296
transport.membrane system unknown	1 in 296
TCA / org transformation.other organic acid transformatons	1 in 296
transport.potassium	1 in 296
transport.misc	1 in 296
amino acid metabolism.degradation	1 in 296
misc.UDP glucosyl and glucoronyl transferases	1 in 296
misc.acyl transferases	1 in 296
lipid metabolism.lipid degradation	1 in 296
minor CHO metabolism.myo-inositol	1 in 296
lipid metabolism.glyceral metabolism	1 in 296
secondary metabolism.isoprenoids	1 in 296
hormone metabolism.salicylic acid	1 in 296
minor CHO metabolism.others	1 in 296
cell wall.cellulose synthesis	1 in 296
DNA.unspecified	1 in 296
lipid metabolism.exotics (steroids, squalene etc)	1 in 296
misc.protease inhibitor/seed storage/lipid transfer protein (LTP) family protein	1 in 296
lipid metabolism.TAG synthesis	1 in 296
polyamine metabolism.synthesis	1 in 296
transport.unspecified cations	1 in 296
PS.photorespiration	1 in 296
transport.sugars	1 in 296
glycolysis.plastid branch	1 in 296
major CHO metabolism.synthesis	1 in 296
transport.unspecified anions	1 in 296
major CHO metabolism.degradation	1 in 296
nucleotide metabolism.degradation	1 in 296
secondary metabolism.N misc	1 in 296
transport.p- and v-ATPases	1 in 296
cell wall.cell wall proteins	1 in 296

## Sheet: post-meiotic vs tetrads upreg
Supplementary Table 5: MapMan terms of upregulated mRNAs between the post-meiotic and tetrad stage For each MapMan term (column 1) the number of assigned mRNAs (column 2) is shown.
MapMan term	upregulated mRNAs
RNA.regulation of transcription	17 in 278
protein.degradation	15 in 278
protein.postranslational modification	11 in 278
development.unspecified	10 in 278
protein.synthesis	8 in 278
signalling.calcium	6 in 278
stress.abiotic	6 in 278
amino acid metabolism.synthesis	5 in 278
cell.vesicle transport	4 in 278
misc.acid and other phosphatases	4 in 278
lipid metabolism.Phospholipid synthesis	4 in 278
RNA.processing	3 in 278
misc.oxidases - copper, flavone etc	3 in 278
stress.biotic	3 in 278
lipid metabolism.lipid degradation	3 in 278
cell.organisation	3 in 278
signalling.receptor kinases	3 in 278
TCA / org transformation.TCA	3 in 278
glycolysis.cytosolic branch	3 in 278
signalling.G-proteins	3 in 278
TCA / org transformation.other organic acid transformatons	2 in 278
RNA.RNA binding	2 in 278
secondary metabolism.phenylpropanoids	2 in 278
protein.folding	2 in 278
DNA.repair	2 in 278
nucleotide metabolism.degradation	2 in 278
protein.targeting	2 in 278
misc.short chain dehydrogenase/reductase (SDR)	2 in 278
mitochondrial electron transport / ATP synthesis.NADH-DH	2 in 278
amino acid metabolism.degradation	2 in 278
signalling.phosphinositides	2 in 278
transport.metabolite transporters at the mitochondrial membrane	2 in 278
transport.amino acids	2 in 278
transport.calcium	2 in 278
transport.unspecified cations	2 in 278
redox.ascorbate and glutathione	2 in 278
transport.nucleotides	2 in 278
transport.p- and v-ATPases	2 in 278
hormone metabolism.ethylene	1 in 278
RNA.transcription	1 in 278
misc.peroxidases	1 in 278
cell wall.pectin*esterases	1 in 278
transport.metal	1 in 278
hormone metabolism.abscisic acid	1 in 278
transport.hormones	1 in 278
misc.beta 1,3 glucan hydrolases	1 in 278
fermentation.PDC	1 in 278
OPP.oxidative PP	1 in 278
C1-metabolism.GTP cyclohydrolase I	1 in 278
hormone metabolism.brassinosteroid	1 in 278
transport.sugars	1 in 278
lipid metabolism.FA synthesis and FA elongation	1 in 278
fermentation.LDH	1 in 278
metal handling.binding, chelation and storage	1 in 278
secondary metabolism.sulfur-containing	1 in 278
transport.ABC transporters and multidrug resistance systems	1 in 278
transport.misc	1 in 278
tetrapyrrole synthesis.GSA	1 in 278
misc.UDP glucosyl and glucoronyl transferases	1 in 278
mitochondrial electron transport / ATP synthesis.F1-ATPase	1 in 278
cell wall.degradation	1 in 278
mitochondrial electron transport / ATP synthesis.cytochrome c reductase	1 in 278
development.storage proteins	1 in 278
major CHO metabolism.degradation	1 in 278
secondary metabolism.isoprenoids	1 in 278
hormone metabolism.gibberelin	1 in 278
minor CHO metabolism.sugar kinases	1 in 278
cell wall.precursor synthesis	1 in 278
misc.O-methyl transferases	1 in 278
N-metabolism.ammonia metabolism	1 in 278
lipid metabolism.FA desaturation	1 in 278
DNA.unspecified	1 in 278
signalling.MAP kinases	1 in 278
misc.misc2	1 in 278
cell.division	1 in 278
redox.glutaredoxins	1 in 278
fermentation.aldehyde dehydrogenase	1 in 278
DNA.synthesis/chromatin structure	1 in 278
misc.acyl transferases	1 in 278
minor CHO metabolism.trehalose	1 in 278
lipid metabolism.glycolipid synthesis	1 in 278
misc.GDSL-motif lipase	1 in 278
cell wall.cell wall proteins	1 in 278
misc.GCN5-related N-acetyltransferase	1 in 278

## Sheet: mature vs post-meiotic downreg
Supplementary Table 5: MapMan terms of downregulated mRNAs between the mature and post-meiotic stage For each MapMan term (column 1) the number of assigned mRNAs (column 2) is shown.
MapMan term	downregulated mRNAs
RNA.regulation of transcription	5 in 36
DNA.synthesis/chromatin structure	2 in 36
protein.aa activation	2 in 36
protein.targeting	2 in 36
protein.synthesis	2 in 36
development.unspecified	2 in 36
hormone metabolism.ethylene	1 in 36
transport.metal	1 in 36
cell wall.degradation	1 in 36
secondary metabolism.N misc	1 in 36
cell.organisation	1 in 36
secondary metabolism.wax	1 in 36
protein.folding	1 in 36
redox.ascorbate and glutathione	1 in 36
RNA.transcription	1 in 36
DNA.unspecified	1 in 36
stress.biotic	1 in 36
amino acid metabolism.degradation	1 in 36
misc.beta 1,3 glucan hydrolases	1 in 36
lipid metabolism.lipid degradation	1 in 36

## Sheet: mature vs post-meiotic upreg
Supplementary Table 5: MapMan terms of upregulated mRNAs between the mature and post-meiotic stage For each MapMan term (column 1) the number of assigned mRNAs (column 2) is shown.
MapMan term	upregulated mRNAs
RNA.regulation of transcription	9 in 115
protein.degradation	7 in 115
cell.organisation	5 in 115
stress.abiotic	5 in 115
stress.biotic	3 in 115
development.unspecified	3 in 115
protein.postranslational modification	3 in 115
cell wall.precursor synthesis	3 in 115
nucleotide metabolism.phosphotransfer and pyrophosphatases	2 in 115
lipid metabolism.exotics (steroids, squalene etc)	2 in 115
lipid metabolism.lipid degradation	2 in 115
hormone metabolism.ethylene	1 in 115
transport.potassium	1 in 115
cell wall.pectin*esterases	1 in 115
transport.cyclic nucleotide or calcium regulated channels	1 in 115
RNA.processing	1 in 115
misc.beta 1,3 glucan hydrolases	1 in 115
misc.oxidases - copper, flavone etc	1 in 115
RNA.RNA binding	1 in 115
signalling.calcium	1 in 115
hormone metabolism.jasmonate	1 in 115
cell.division	1 in 115
protein.targeting	1 in 115
misc.acid and other phosphatases	1 in 115
cell.cycle	1 in 115
misc.UDP glucosyl and glucoronyl transferases	1 in 115
signalling.phosphinositides	1 in 115
major CHO metabolism.degradation	1 in 115
transport.amino acids	1 in 115
transport.calcium	1 in 115
secondary metabolism.flavonoids	1 in 115
lipid metabolism.FA desaturation	1 in 115
DNA.unspecified	1 in 115
transport.NDP-sugars at the ER	1 in 115
signalling.receptor kinases	1 in 115
misc.calcineurin-like phosphoesterase family protein	1 in 115
signalling.unspecified	1 in 115
cell wall.cell wall proteins	1 in 115
transport.p- and v-ATPases	1 in 115
