# Supplementary material for: miRNAs involved in transcriptome remodeling during pollen development and heat stress response in Solanum lycopersicum
Source: Sci Rep. 2020 Jul 1;10:10694. doi: 10.1038/s41598-020-67833-6 (PMC7329895; doi:10.1038/s41598-020-67833-6)
Supplement: Supplementary file 7 — Supplementary file7 (XLSX 15 kb) [file 41598_2020_67833_MOESM7_ESM.xlsx]

## Sheet: post-meiotic vs tetrads
Supplementary Table 6: Transcription factor families with miRNA-dependent regulation between the post-meiotic and tetrad stage For each observed TF family (column 1), the differentially regulated mRNAs of this family (column 3 and 4) as well as the corresponding inversely regualted miRNAs (column 5 and 6) are shown. Further, for each mRNA the numbers used in Figure 6 (column 2) and the region of …
TF family	mRNA number	mRNA regulation	mRNA ID	miRNA regulation	miRNA name(s)	region
NAC	1	down	Solyc03g078120.3.1	up	solyc-miR607	3' UTR
	2	down	Solyc03g114220.1.1	up	solyc-miR605	3' UTR
	3	down	Solyc12g056790.2.1	up	solyc-miR233	3' UTR
ERF	4	down	Solyc02g077840.1.1	up	solyc-miR233	3' UTR
	5	down	Solyc03g116610.3.1	up	solyc-miR299;solyc-miR541	3' UTR;3' UTR
	6	down	Solyc10g076370.2.1	up	solyc-miR233	5' UTR
GRAS	7	down	Solyc07g065270.1.1	up	solyc-miR115	CDS
	8	down	Solyc07g066250.1.1	up	solyc-miR473	3' UTR
	9	down	Solyc11g012510.2.1	up	solyc-miR311	3' UTR
	10	down	Solyc12g005340.2.1	up	solyc-miR170	3' UTR
WRKY	11	down	Solyc07g056280.3.1	up	solyc-miR526	CDS
YABBY	12	down	Solyc11g071810.2.1	up	solyc-miR648	3' UTR
MYB	13	down	Solyc02g091980.2.1	up	solyc-miR761	CDS + 3' UTR
	14	down	Solyc05g007160.3.1	up	solyc-miR366;solyc-miR233	5' UTR;5' UTR
HD-ZIP	15	down	Solyc01g091630.3.1	up	solyc-miR366;solyc-miR680	CDS;CDS
	16	down	Solyc08g076370.3.1	up	solyc-miR233	5' UTR
C3H	17	down	Solyc02g084520.3.1	up	solyc-miR299	3' UTR
NF-YA	18	down	Solyc01g006930.3.1	up	solyc-miR473	5' UTR
	19	down	Solyc08g062210.3.1	up	solyc-miR621	3' UTR
bZIP	20	down	Solyc10g078670.2.1	up	solyc-miR473	CDS
	21	down	Solyc11g044560.2.1	up	solyc-miR526	3' UTR
bHLH	22	down	Solyc01g102300.3.1	up	solyc-miR194	3' UTR
	23	down	Solyc10g079660.2.1	up	solyc-miR470	CDS
MYB_related	24	down	Solyc04g005100.3.1	up	solyc-miR366	CDS
ARF	25	down	Solyc09g007810.3.1	up	solyc-miR680	CDS
	26	down	Solyc11g069500.2.1	up	solyc-miR680	CDS
E2F/DP	27	down	Solyc06g074010.3.1	up	solyc-miR732	CDS
VOZ	28	down	Solyc02g077450.3.1	up	solyc-miR288;solyc-miR289	CDS;CDS
	29	down	Solyc10g008880.3.1	up	solyc-miR290	CDS
ARR-B	30	down	Solyc01g065540.3.1	up	solyc-miR701;solyc-miR488	3' UTR;3' UTR
AP2	31	down	Solyc02g064960.3.1	up	solyc-miR657	CDS
	32	down	Solyc02g093150.3.1	up	solyc-miR657	CDS
	33	down	Solyc03g044300.3.1	up	solyc-miR657	CDS
	34	down	Solyc06g075510.3.1	up	solyc-miR657	CDS
	35	down	Solyc09g007260.3.1	up	solyc-miR657	CDS
	36	down	Solyc10g084340.2.1	up	solyc-miR657;solyc-miR529	CDS;CDS
SBP	37	down	Solyc03g114850.3.1	up	solyc-miR661;solyc-miR710	CDS;5' UTR
	38	down	Solyc05g015510.3.1	up	solyc-miR661	CDS
	39	down	Solyc05g015840.3.1	up	solyc-miR661	CDS
	40	down	Solyc07g053810.3.1	up	solyc-miR661	3' UTR
	41	down	Solyc07g062980.3.1	up	solyc-miR661	3' UTR
	42	down	Solyc10g009080.3.1	up	solyc-miR661	3' UTR
	42	down	Solyc10g078700.2.1	up	solyc-miR661	CDS
	44	down	Solyc12g038520.2.1	up	solyc-miR661	CDS
C3H	45	up	Solyc01g087030.3.1	down	solyc-miR241;solyc-miR483;solyc-miR377	3' UTR;3' UTR;3' UTR
CO-like	46	up	Solyc05g046040.2.1	down	solyc-miR168;solyc-miR509	3' UTR;3' UTR
MYB	47	up	Solyc11g071300.2.1	down	solyc-miR172;solyc-miR653	3' UTR;3' UTR
	48	up	Solyc12g049300.2.1	down	solyc-miR377	5' UTR
bZIP	49	up	Solyc01g104650.3.1	down	solyc-miR036	5' UTR
	50	up	Solyc07g053450.3.1	down	solyc-miR019	5' UTR
NAC	51	up	Solyc05g055480.3.1	down	solyc-miR047	3' UTR
HSF	52	up	Solyc08g080540.3.1	down	solyc-miR771	3' UTR
bHLH	53	up	Solyc08g075090.3.1	down	solyc-miR479	3' UTR
	54	up	Solyc10g049720.2.1	down	solyc-miR150	3' UTR

## Sheet: mature vs post-meiotic
Supplementary Table 6: Transcription factor families with miRNA-dependent regulation between the mature and post-meiotic stage For each observed TF family (column 1), the differentially regulated mRNAs of this family (column 3 and 4) as well as the corresponding inversely regualted miRNAs (column 5 and 6) are shown. Further, for each mRNA the numbers used in Figure 6 (column 2) and the region of …
TF family	mRNA number	mRNA regulation	mRNA ID	miRNA regulation	miRNA name	region
ARF	55	down	Solyc10g086130.2.1	up	solyc-miR681	CDS
	56	down	Solyc11g013480.2.1	up	solyc-miR681	CDS
HD-ZIP	57	down	Solyc11g069470.2.1	up	solyc-miR632	CDS
AP2	33	up	Solyc03g044300.3.1	down	solyc-miR245	3' UTR
bZIP	58	up	Solyc08g006110.3.1	down	solyc-miR237	CDS
NF-YA	59	up	Solyc03g121940.3.1	down	solyc-miR476	3' UTR
B3	60	up	Solyc01g108940.2.1	down	solyc-miR236	5' UTR
CO-like	61	up	Solyc07g006630.3.1	down	solyc-miR128	CDS
