# Supplementary material for: miRNAs involved in transcriptome remodeling during pollen development and heat stress response in Solanum lycopersicum
Source: Sci Rep. 2020 Jul 1;10:10694. doi: 10.1038/s41598-020-67833-6 (PMC7329895; doi:10.1038/s41598-020-67833-6)
Supplement: Supplementary file 8 — Supplementary file8 (XLSX 13 kb) [file 41598_2020_67833_MOESM8_ESM.xlsx]

## Sheet: Sheet1
Supplementary Table 7: Inversely regulated miRNA-mRNA pairs in response to heat stress For each developmental stage (column 1) inversely regulated pairs of miRNAs (column 2 and 3) and mRNAs (column 4 and 5) are shown. Further, the description (column 6), MapMan term(s) (column 7) and alias (column 8) of the mRNAs as well as the region of the target sites on the mRNAs (column 7) is provided.
stage	miRNA regulation	miRNA name	mRNA regulation	mRNA ID	description	MapMan terms	Alias	region
tetrads	down	solyc-miR719	up	Solyc08g062960.3.1	SolycHsfA2	stress.abiotic.heat;RNA.regulation of transcription.HSF,Heat-shock transcription factor family	HsfA2	3' UTR
	down	solyc-miR551	up	Solyc09g015020.1.1	Heat-shock protein, putative	stress.abiotic.heat	Hsp20	3' UTR
post-meiotic	down	solyc-miR526	up	Solyc02g088610.3.1	LeHSP110/ClpB heat shock protein	stress.abiotic.heat	ClpB3	CDS
			up	Solyc09g074730.2.1	Homeobox protein LUMINIDEPENDENS	RNA.regulation of transcription.putative transcription regulator	LD	CDS
	down	solyc-miR488	up	Solyc03g115230.3.1	Solanum lycopersicum heat shock protein	stress.abiotic.heat	ClpB1	CDS
			up	Solyc03g123540.3.1	Heat-shock protein, putative	stress.abiotic.heat	HSP20like	CDS
			up	Solyc04g072160.3.1	HSP20-like chaperones superfamily protein	not assigned.no ontology.glycine rich proteins	HSP20like	3' UTR
			up	Solyc06g076670.3.1	RNA-binding (RRM/RBD/RNP motifs) family protein	not assigned.no ontology	RBP	3' UTR
			up	Solyc07g009550.2.1	LOW QUALITY:SET domain protein 25	not assigned.unknown	SDG25	CDS
			up	Solyc07g014585.1.1	Galactose oxidase/kelch repeat superfamily protein	not assigned.unknown	GO/KR	CDS
	down	solyc-miR734	up	Solyc11g010660.2.1	protein SGT1	not assigned.unknown	SGT1	3' UTR
	down	solyc-miR056	up	Solyc05g010670.3.1	Heat shock family protein	stress.abiotic.heat	Hsp90	CDS
	down	solyc-miR050	up	Solyc08g078510.3.1	GRAM domain protein/ABA-responsive-like protein	hormone metabolism.abscisic acid.induced-regulated-responsive-activated	GEML	3' UTR
	down	solyc-miR746	up	Solyc02g070680.3.1	Cytochrome b561-related family protein	redox.ascorbate and glutathione	CYB561	CDS
	down	solyc-miR751	up	Solyc09g061310.3.1	PPPDE putative thiol peptidase family protein	not assigned.unknown	PPPDE	3' UTR
	down	solyc-miR192	up	Solyc03g118060.3.1	NADH-ubiquinone reductase complex 1 MLRQ subunit	not assigned.unknown	MLRQ	5' UTR
	up	solyc-miR604	down	Solyc06g008500.3.1	Ankyrin repeat domain protein, putative	cell.organisation	XB3	3' UTR
	up	solyc-miR276	down	Solyc07g053450.3.1	BZIP family transcription factor	RNA.regulation of transcription.bZIP transcription factor family	bZIP	5' UTR
	up	solyc-miR674	down	Solyc04g056560.3.1	Protein phosphatase-2c, putative	protein.postranslational modification	PP2C	3' UTR
	up	solyc-miR694	down	Solyc04g071140.3.1	Serine decarboxylase	amino acid metabolism.degradation.histidine	SDC	5' UTR
	up	solyc-miR081	down	Solyc08g021940.2.1	Calcium-dependent lipid-binding (CaLB domain) family protein	signalling.calcium	CLB	CDS
	up	solyc-miR430	down	Solyc06g008500.3.1	Ankyrin repeat domain protein, putative	cell.organisation	XB3	3' UTR
	up	solyc-miR730	down	Solyc12g098500.2.1	Adenosylhomocysteinase	amino acid metabolism.degradation.aspartate family.methionine	SAH	CDS
	up	solyc-miR542	down	Solyc07g006040.3.1	DNA-directed RNA polymerase subunit beta	not assigned.no ontology	RNAPβ	3' UTR
mature	down	solyc-miR746	up	Solyc02g070680.3.1	Cytochrome b561-related family protein	redox.ascorbate and glutathione	CYB561	CDS
	down	solyc-miR751	up	Solyc09g061310.3.1	PPPDE putative thiol peptidase family protein	not assigned.unknown	PPPDE	3' UTR
	up	solyc-miR520	down	Solyc02g075620.3.1	Pectinesterase	cell wall.pectin*esterases.PME	PME	CDS
